# Supplementary material for: Patterns of Genetic Diversity among Alphasatellites Infecting Gossypium Species
Source: Pathogens. 2022 Jul 4;11(7):763. doi: 10.3390/pathogens11070763 (PMC9319557; doi:10.3390/pathogens11070763)
Supplement: Supplementary file 1 [file pathogens-11-00763-s001.zip]

Archive with 7 entries (6 files):
- Supplementary files/
- Supplementary files/.DS_Store
- Supplementary files/Supplementary Figure S1.png
- Supplementary files/Supplementary Figure S2.png
- Supplementary files/Supplementary File S1.txt
- Supplementary files/Supplementary File S2.txt
- Supplementary files/Supplementary TableS1.pdf
