# Supplementary material for: Patterns of Genetic Diversity among Alphasatellites Infecting Gossypium Species
Source: Pathogens. 2022 Jul 4;11(7):763. doi: 10.3390/pathogens11070763 (PMC9319557; doi:10.3390/pathogens11070763)
Supplement: Supplementary file 1 [file pathogens-11-00763-s001.zip › Supplementary files/Supplementary File S1.txt]

>CLCMulA-PK:Sam:Cotton:15].LN829155
ACCCCGCCTCGAGACCCCGAGCTAGAGACCTGTCCGTACAATTCTATTTTATCTCTCTTCTATTTTGCCAAGTAAGAATGCCTGCCCTCAAATCGCAGTGGTGGTGTTTCACGGTCTTTTTCGTTTCTGCTTCAGCCCCCGACCTGGTTCCTCTGTTTGAAAACACTCACGTGAGTTACGCCTGCTGGCAAGAAGAGGAGTCACCGACGACGAAACGTCGACACCTTCAAGGTTACCTGCAATTGAAGGGTCAGAGGACCCTGAACCAGGTGAAGGCCATATTTGGGGATCTGAATCCCCATCTTGAGAAACAGCGAGCTCGTAAGACAGACGATGCTCGCGATTACTGTATGAAAGAGGAAAGTAGGGTTTCTGGTCCCTTTGAATTTGGGGAATACTGTCCTGCTGGTTCTCACAAACGACGACAAAGGGAACTCGTAATTCGATCTCCGGTGAGAATGGCGGAGGAAAATCCGTCCGTCTTCCGACGAGTCAAGGCAAAGATTGCTGAGGAAGAATTCCAGAAGACCGCCAAGGAGATTCAAATTTCAAATTTGAAATCTTGGCAATCGCGCCTGAAGACGCTCCTCGAACGGGACCCAGATGACCGCACTATCTTCTGGGTTTACGGACCTGATGGTGGGGAAGGAAAATCCACCTTTGCCAGAGACCTGTACAGAAGTGGGTCCTGGTTCTATACACGTGGAGGATCTGCAGATAATGTAGCTTACCAGTACATAGGATGTTTAGGGAATAATATTGTATTTGATATCCCTCGTGATAAGAAGGATTATCTACAATACAGTTTAATTGAGATGTTTAAGGATAGATTAGTAGTTAGTAATAAGTATGAGCCTCTTATGGCCCCTTTACTTAAATGTATTCATGTTGTAGTTATGTCTAATTTTCTCCCAGACTTTGAGAAGATTAGTGTTGATAGAGTCCATGTAATCCCATGTATACCATGTGGTGTTTGTCTTAAACACCATAGTGCTGATGTAATGTGTGGCGAATATATGGAATAAAAAATTAAAAAAAAATAATCTCTCACATACAAACTATTCCTTTGAAAAATCAGGCCCCGCAGGGGCATATATAAAATAATTTTGCTTCTTGAAAACAAGAAGGAATGAAATGAAAATAAGAAATAAAAAAAATAGTAATAATAGATGTGGGACCCACATCTATATCGAAATAAAAATAAATAGAAAAATAACTAAATAAATATCATTGTTTACTTTGCGGAAGGACCTAATTGTAAATAATAAAAGTTTTGGGGTACGCGGTGTAATTTTAAAAGACTATAGGGTGTGCGCGTGCAATTATTGAGGTCTCTATCATATAAATAACACGTCACGAGGCGGGTGTAGTATT--------------------------------------------------------------------------------------
>CLCMulA-PK:Sam:Cotton:15].LN829154
ACCCCACCTCGAGACCCCGAGCTAGAGACCTGTCCGTACAATTCTATTTTATCTCTCTTCTATTTTGCCAAGTAAGAATGCCTGCCCTCAAATCGCAGTGGTGGTGTTTCACGGTCTTTTTCGTTTCTGCTTCAGCCCCCGACCTGGTTCCTCTGTTTGAAAACACTCACGTGAGTTACGCCTGCTGGCAAGAAGAGGAGTCACCGACGACGAAACGTCGACACCTTCAAGGTTACCTGCAATTGAAGGGTCAGAGGACCCTGAACCAGGTGAAGGCCATATTTGGGGATCTGAATCCCCATCTTGAGAAACAGCGAGCTCGTAAGACAGACGATGCTCGCGATTACTGTATGAAAGAGGAAAGTAGGGTTTCTGGTCCCTTTGAATTTGGGGAATACTGTCCTGCTGGTTCTCACAAACGACGACAAAGGGAACTCGTAATTCGATCTCCGGTGAGAATGGCGGAGGAAAATCCGTCCGTCTTCCGACGAGTCAAGGCAAAGATTGCTGAGGAAGAATTCCAGAAGAGCGCGCCTGAGATTCAAATTTCAAATTTGAAATCTTGGCAATCGCGCCTGAAGACGCTCCTGGAGAGGGACCCAGACGACCGCACTATCTTCTGGGTTTACGGACCGGATGGTGGGGAAGGAAAATCCACCTTTGCCAGAGACCTCTACAGAAGTGGGTCCTGGTTCCATACACGTGGAGGATCTGCAGATAATGTAGCTTACCAGTACATAGGATGTTTAGGGAATAATATTGTATTTGATATCCCTCGTGATAAGAAGGATTATCTACAATACAGTTTAATTGAGATGTTTAAGGATAGATTAGTAGTTAGTAATAAGTATGAGCCTCTTATGGCCCCTTTACTTAAATGTATTCATGTTGTAGTTATGTCTAATTTTCTCCCAGACTTTGAGAAGATTAGTGTTGATAGAGTCCATGTAATCCCATGTATACCATGTGGTGTTTGTCTTAAACACCATAGTGCTGATGTAATGTGTGGCGAATATATGGAATAAAAAATTAAAAAAAAATAATCTCTCACATACAAACTATTCCTTTGAAAAATCAGGCCCCGCAGGGGCATATATAAAATAATTTTGCTTCTTGAAAACAAGAAGGAATGAAATGAAAATAAGAAATAAAAAAAATAGTAATAATAGATGTGGGACCCACATCTATATCGAAATAAAAATAAATAGAAAAATAACTAAATAAATATCATTGTTTACTTTGCGGAAGGACCTAATTGTAAATAATAAAAGTTTTGGGGTACGCGGTGTAATTTTAAAAGACTATAGGGTGTGCGCGTGCAATTATTGAGGTCTCTATCATATAAATAACACGTCACGAGGCGGGTGTAGTATT--------------------------------------------------------------------------------------
>CLCMulA-PK:Layh:Cotton:11].LN874304
ACCCCGCCTCGAGACCCCGAGCTAGAGACCTGTCCGTACTTTTCTCTCTTCGCTCATATATTTCGCCAAGTAAGAATGCCCGCCCTCAAAGCTCAATGGTGGTGTTTCACCGTCTTCTTCGTTTCTGTTTCTGCCCCCGACCTGGTCCCTCTGTTTGAAAACACTCACGTGAGTTACGCCTGCTGGCAGGAAGAAGAGTCGCCCACGACTCGCCGACGACATCTGCAGGGCTACCTGCAATTGAAGGGTCAGAGGACCCTGAACCAGGTGAAAGCCATCTTTGGGGATCTCAAACCCCATCTGGAGAAACAGCGAGCTCGTAAGACAGACGATGCTCGCGATTACTGTATGAAACCCGAAACTAGGGTTTCCGGCCCCTTTGAATTTGGGGAATACTGTCCTGCTGGTTCTCATAAACGACGACAAAGGGAACTTGTAATTCGATCTCCGGTGAGAATGGCTGAGGAAAATCCGTCCGTCTTCCGACGAATCAAGGCAAAGATTGCTGAGGAAGAATTCCAGAAGAGCGCTCCTGAGATTCAAATTTCAAATTTGAAATCTTGGCAATCGCGCCTGAAGACGCTCCTGGAGAGGGACCCAGACGACCGCACTATCTTCTGGGTTTATGGACCAGATGGTGGAGAAGGAAAATCCACCTTTGCCAGAGACCTGTACAGAAGTGGGTCCTGGTTCTATACACGTGGAGGATCTGCAGATAATGTAGCTTACCAGTACATAGGATGTTTAGGGAATAATATTGTATTTGATATTCCTCGTGATAAGAAGGATTATCTACAATACAGTTTAATAGAGATGTTTAAGGATAGATTAGTAGTTAGTAATAAGTATGAGCCTCTGATGGCCCCTTTGCTTAAGTGTATTCATGTTGTAGTTATGTCTAATTTTCTCCCAGATTTTGAGAAGATTAGTGTTGATAGAGTCCATGTAATCCCATGTATTCCTTGTGGTGTTTGTCTTAAGCATCATGTTGGTGAAATAAAATGTGAGGAATATTTGGAATAATCTGAAATGTTTGCCGTATAATAGATTATATTAAAGAGATAAGGCCCGCGCAGCGGCAATAACATGAGTAATTTTGCTTCTTGAAAACAAGAAGGAATGAAATGAAAATAAGAAATAAAAAAAAAATTTGTAATATATAGATGGGGACCCACCATTTATATTGAAATAAAATTAAATAGAGAAATAACTAAATAAATATCACTGTTCATTTTGCGGAAGGACGTAATTGTAAATAATAAAACTTTTTGGGGTACGCGGTGTAATTTTAAAAGACTCTAGGGTGTGCGCGTGCAATTATTAAGGTCTCTCGCATATAAATAACACGTCACGAGGCGGGTGTAGTATT-------------------------------------------------------------------------------------------
>CLCMulA-PK:Fsd:Cotton:15].KY420167
ACCCCGCCCTCGAGACCCCGAGCTAGAGACCTGTCCGTACAATTCTATTTCTTCTCTCTTCTATTTAGCCAAGTAAGAATGCCTGCCCTCAAATCGCAGTGGTGGTGTTTCACGGTCTTCTTCGTTTCTGCTTCAGCCCCCGACTTGGTCCCTCTGTTTGAAAACACTCACGTGAGTTACGCTTGCTGGCAAGAAGAGGAGTCTCCGACGACGAAACGTCGCCACCTTCAAGGCTATTTGCAATTGAAGGGTCAGAGGACCCTGAACCAGGTGAAGGCCATATTTGGGGATCTCAAACCCCATCTTGAGAAACATCGAGCTCGTAATATAGACGATGCTCGTGATTACTGTATGAATCCCGAAACTAGGGTTTCTTGCCCCTTTGAATTTTGGGAATTCTGTCCTGCTGGTTCTCATAAACGACGACAAAGGGAACTCGTAATTCGATATCCGGTGAGAATGGCAGAAGAAAATCCGTCCGTCTTCCGACGAGTAAAGGCAAAGATTGCTGAGGAAGAATTCCAGAAGAGCGCGCCTGAGATTCAAATTTCAAATTTGAAATCTTGGCAATCGCGCCTAAAGACGCTCCTGGAGAGGGACCCAGATGACCGCACTATCTTCTGGGTTTACGGACCTGATGGTGGGGAAGGAAAATCCACATTTGCCAGAGACCTGTATAGAAGTGGGTCCTGGTTCTATACACGTGGTGGCTCTGCAGATAATGTTTAGCTTACCAGTACATAGGATGTTTAGGAAATAATGTTGTATTTGATATTCCTCGTGATAAGAAGGATTATCTACAATATAGTTTAATAGAGATGTTTAAGGATAGATTAGTAGTTAGTAATAAGTACGAGCCTCTTATGGCGCCTCTTCTTAAGTGTATTCATGTTGTAGTTATGTCTAATTTTCTCCCAGACTTTGAGAAGATTAGTGTAGATAGAGTCCATGTAATCCCATGTATTCCTTGTGGTGTTTGTCTTAAGCATCATGTTGGTGAAATAAAATGTGAGGAATATTTGGAATAATATGAAATGTTTGCCGTATAATAGATTATATTAAAGAGAGAAGTGCCGCGCAGCGGCAATAACATGAGTAATTTTGCTTCTTGAAAACAAGAAGGAATGAAATGAAAAAAAGAAATAAAAAAAAAATTGTAATATATAGATGTGGGACCCACATTTATATTGAAATAAAATAAATAGTAAGATAAATTAAAAAATATCACTGTACACTTTGCGGAAGGACCTATTTGTAAATAATAAAAGTTTTGGGGTACGCGGTGTAATTTTAATAGACTCTAGGGTGTGCGCGTGCAATTATTGAGGTCTCTCGCATATAAATAACACGTCACGAGGCGGGTGTAGTATT-----------------------------------------------------------------------------------------
>CLCMulA-PK:Sak:cotton:12].MF344549
ACCCCGCCTCGAGACCCCGAGCTAGAGACCTGTCCGTACAATTCTATTTCTTCTCTCTTCTATTTAGCCAAGTAAGAATGCCTGCCCTCAAATCGCAGTGGTGGTGTTTCACGGTCTTCTTCGTTTCTGCTTCAGCCCCCGACTTGGTCCCTCTGTTTGAAAACACTCACGTGAGTTACGCTTGCTGGCAAGAAGAGGAGTCTCCGACGACGAAACGTCGCCACCTGCAAGGCTACCTGCAATTGAAGGGTCAGAGGACCCTGAATCAGGTGAAGGCCATATTTGGGGATCTGAAGCCCCATCTTGAGAAACAGCGAGCTCGTAAGACAGACGATGCTCGCGATTACTGTATGAAACCTGAAACTAGGGTTTCTGGCCCCTTTGAATTTGGGGAATATTGTCCTGCTGGTTCTCACAAACGCCGTCAAAGGGAACTCGTAGTTCGTTCTCCGGTGAGAATGGCAGAGGAAAATCCGTCCGTCTTCCGACGAGTAAAGGCAAAGATTGCTGAGGAAGAATTCCAGAAGAGCGCGCCTGAGATTCAAATTTCAAATTTGAAATCTTGGCAATCGCGCCTGAAGACGCTCCTGGAGAGGGACCCAGACGACCGCACTATCTTCTGGGTTTACGGACCAAATGGTGGGGAAGGAAAATCCACCTTTGCCAGAGACCTCTACAGAAGTGGGTCCTGGTTCTATACACGTGGTGGCTCTGCAGATAATGTTAGCTACCAGTACATAGGATGTTTAGGGAATAATATTGTATTTGATATCCCTCGTGATAAGAAGGATTATCTACAATACAGTTTAATAGAGATGTTTAAAGATAGGTTAATAGTTAGTAATAAGTATGAGCCTCTTATGGCTCCACTAATTAATTGTATTCATGTTGTAGTTATGTCTAATTTTCTCCCAGACTTTGAGAAGATTAGTGTTGATAGGGTTCATGTAATCCCATGTATACCATGTGGTGTTTGTCTTAAACACCACAGTGCTGATGTAATGTGTGGCGAATATATGGAATAAAAAATTAAATAAAAAAACAATCTTTCACTTATAAACTATTCATTTAAAAAAATCAGGCCCCGCAGGGGCATATATAAAATAATTTTGCTTCTTGAAAACAAGAAGGAATGAAATGAAAATAAGAAATAATAAAAAATAGTAATATATAGATGTGGGTCCCACATTTATATTGGAAAAAAAATAAATAGTACGATAAATTAAAAAATATCACTGTACACTTTGCGGAAGGACCTATTTGTAAATAATAAAAGTTTGGGGGTACGCGGTGTAATTTTAATAGACTCTAGGGTGTGCGCGTGCAATTATTGAGGTCTCTCGCATATAAATAACACGTCACGAGGCGGGTGTAGTATT---------------------------------------------------------------------------------
>CLCMulA-PK:Cotton:11].HE966419
ACCCCGCCTCGAGACCCCGAGCTAGAGACCTGTCCGTACTTTTCTCTCTTCGCTCATATATTTCGCCAAGTAAGAATGCCCGCCCTCAAAGCTCAATGGTGGTGTTTCACCGTCTTCTTCGTTTCTGTTTCTGCCCCCGACCTGGTCCCTCTGTTTGAAAACACTCACGTGAGTTACGCCTGCTGGCAGGAAGAAGAGTCGCCCACGACTCGCCGACGACATCTGCAAGGCTACCTGCAATTGAAGGGTCAGAGGACCCTGAACCAGGTGAAAGCCATCTTTGGGGGTCTCAAACCCCATCTGGAGAAACAGCGAGCTCGTAAGACAGACGATGCTCGCGATTACTGTATGAAACCCGAAACTAGGGTTTCCGGCCCCTTTGAATTTGGGGAATACTGTCCTGCTGGTTCTCATAAACGACGACAAAGGGAACTTGTAATTCGATCTCCGGTGAGAATGGCTGAGGAAAATCCGTCCGTCTTCCGACGAATCAAGGCAAAGATTGCTGAGGAAGAATTCCAGAAGAGCGCTCCTGAGATTCAAATTTCAAATTTGAAATCTTGGCAATCGCGCCTGAAGACGCTCCTGGAGAGGGACCCAGACGACCGCACTATCTTCTGGGTTTATGGACCAGATGGTGGAGAAGGAAAATCCACCTTTGCCAGAGACCTGTACAGAAGTGGGTCCTGGTTCTATACACGTGGAGGATCTGCAGATAATGTAGCTTACCAGTACATAGGATGTTTAGGGAATAATATTGTATTTGATATTCCTCGTGATAAGAAGGATTATCTACAATACAGTTTAATAGAGATGTTTAAGGATAGATTAGTAGTTAGTAATAAGTATGAGCCTCTGATGGCCCCTTTGCTTAAGTGTATTCATGTTGTAGTTATGTCTAATTTTCTCCCAGATTTTGAGAAGATTAGTGTTGATAGAGTCCATGTAATCCCATGTATTCCTTGTGGTGTTTGTCTTAAGCATCATGTTGGTGAAATAAAATGTGAGGAATATTTGGAATAATCTGAAATGTTTGCCGTATAATAGATTATATTAAAGAGATAAGGCCCGCGCAGCGGCAATAACATGAGTAATTTTGCTTCTTGAAAACAAGAAGGAATGAAATGAAAATAAGAAATAAAAAAAAAATTTGTAATATATAGATGTGGGACCCACATTTATATTGAAATAAAATTAAATAGAAAAATAACTAAATAAATATCACTGTTCATTTTGCGGAAGGACGTAATTGTAAATAATAAAACTTTTTGGGGTACGCGGTGTAATTTTAAAAGACTCTAGGGTGTGCGCGTGCAATTATTAAGGTCTCTCGCATATAAATAACACGTCACGAGGCGGGTGTAGTATT-------------------------------------------------------------------------------------------
>CLCMulA-IN:Tomato:10].JX262389
ACCCAGCCTCGGTTCCCTCTCCTTGGTTCCCTCGTGCTTTTCACGTGCTCTCTCTCTTCTGTGTTTTTAAGCGAAGATGCCTACTATTCAGTCACAATGGTGGTGTTTCACGGTTTTCTTCCTGACCGCTACGGCTCCTGACCTGGTTCCCCTGTTCGAAAACACTCACGTTAGTTATGCCTGCTGGCAAGAGGAAGAGTCTCCACGACTCGACGTCGCCACCTGCAAGGCTATCTGCAACGAAGGGTCAGAGGACCCTGGTCAGGTGAAGGCTATCTTTGGGGATTTGAAGCCCCATCTTGAGAAACAGCGAGCTCGTAAGACAGACGATGCTCGCCCCTACTGTATGAAACCTGAAACTAGGGTTTCTGGTCCCTTCGAATTTGGGGAATACTGTCCTGCTGGTTCTCACAGACGCCGACAAAGGGAACCTGTAATTCGATCTCCGGTGAGAATGGCAGAGGAAAATCCGTCCGTCTTCCGACGAGTAAAGGCAAAGATTGCTGAGGAAGAATTCCAGAAGAGCGCGTCTGAGATTCAAATTTCAAATTTGAAATCTTGGCAATCGCGCCTGAAGACGCCCCTCGAACGGGACCCAGATGACCGCACTATCTTCTGGGTTTACGGACCTGATGGTGGGGAAGGAAAATCCACCTTCGCCAGAGACCTGTACAGAAGTGGGTCCTGGTTCTATACACGTGGAGGATCTGCAGATAATGTAGCTTACCAGTACATAGGATGTTTAGGCAATAATATTGTATTTGATATTCCTCGTGATAAGAAGGATTATCTTCAATACAGTTTAATAGAGATGTTTAAAGATAGGTTAATAGTTAGTAATAAGTACGAGCCTCTTATGGCTCCTTTAATTAAATGTATTCATGTTGTAGTTGTGTCTAATTTTCTCCCAGACTTTGAGAAGATTAGTAGTGATAGGGTTCATGTAATCCCATGTATACCATGTGGTGTTTGTCTTAAACACCATACAGTGCTGATGTATGTGTGGCGATACATTGAATAAGAATATTTGGAATAATCTGAGATGTTTACCGTATAATAGATTATATTAAAGAGAGAAGGGCCGCGCAGCGGCAATAACATGAGTAATTTTGCTTCTTGAAAACAAGAAGGAATGAAATGAAAAAAGAAATAAAAAAAAATTGTAATATAAAGATGTGGGACCCACATTTATATTGAAATAAAAATAAATATAAAAATAACTAAATAAATATCACTATTCATTTTGCGGAAGGACATAATTGTAAATAATGAAAGTTTTGGGTAACGCGGTGTAATTTTAAAAGACTTTAGGGTGTGCGCTTGCAATTTGCCGGGATCCTAGGATATAAATAACACGTCACCGAGGCTGGTGTAGTATT---------------------------------------------------------------------------------
>CLCMulA-IN:Cotton:15].MF929035
ACCCCGCCTCGAGACCCCGAGCTAGAGACCTGTCCGTACAATTCTATTTTATCTCTCTTCTATTTTGCCAAGTAAGAATGCCTGCCCTCAAATCGCAGTGGTGGTGTTTCACGGTCTTTTTCGTTTCTGCTTCAGCCCCCGACCTGGTTCCTCTGTTTGAAAACACTCACGTGAGTTACGCCTGCTGGCAAGAAGAGGAGTCACCGACGACGAAACGTCGACACCTTCAAGGTTACCTGCAATTGAAGGGTCAGAGGACCCTGAACCAGGTGAAGGCCATATTTGGGGATCTGAATCCCCATCTTGAGAAACAGCGAGCTCGTAAGACAGACGATGCTCGCGATTACTGTATGAAAGAGGAAAGTAGGGTTTCTGGTCCCTTTGGATTTGGGGATTATTGTCCTGCTGGTTCTCACAAACGTCGACAAAGGGAAATCGTAATTCGATCGCCGGTGAGAATGGCGGAGGAAAATCCGTCCGTCTTCCGACGAGTCAAGGCAAAGATTGCTGAGGAAGAATTCCAGAAGAGCGCGCCTGAGATTCAAATTTCAAATTTGAAATCTTGGCAATCGCGCCTGAAGACGCTCCTGGAGAGGGACCCAGACGACCGCACTATCTTCTGGGTTTACGGACCGGATGGTGGGGAAGGAAAATCCACCTTTGCCAGAGACCTCTACAGAAGTGGGTCCTGGTTCTATACACGTGGTGGCTCTGCAGATAATGTTAGCTACCAGTACATAGGATGTTTAGGGAATAATATTGTATTTGATATCCCTCGTGATAAGAAGGATTATCTACAATACAGTTTAATTGAGATGTTTAAGGATAGATTAGTAGTTAGTAATAAGTATGAGCCTCTTATGGCCCCTTTACTTAAATGTATTCATGTTGTAGTTATGTCTAATTTTCTCCCAAACTTTGAGAAGATTAGTGTTGATAGAGTCCATGTAATCCCATGTATACCATGTGGTGTTTGTCTTAAACACCATAGTGCTGATGTAATGTGTGGCGAATATATGGAATAACAAATTAAAAAAAAAATAATCTCTCACATATAAACTATTTCTTTGAAAAATCAGGCCCCGCAGGGGCATATATAAAATATTTTTGCTTCTTGAAAACAAGAGGGAATGAAATGAAAATAAAAATAAAAAAAATAGTAATATATAGATGTGGGTCCCACAGCTATATTGAAATAAAAATAAATAGAAACATAACTAAATAAATATCACTGTTTACTTTGCGGAAGGACTTAATTTGTAATAATAAAAGTTTTGGGGGTACGCGGTGTATTTTAAAAAGACTCAAGGTGGTGGCGCGTGCAATATTGAAGTCCCTCGGATATAAATAACACGTCCCGGAGGGCGGGTGTAGTATT----------------------------------------------------------------------------------
>CLCMulA-IN:Cotton:15].MF929034
ACCCCGCCTCGAGACCCCGAGCTAGAGACCTGTCCGTACAATTCTATTTTATCTCTCTTCTATTTTGCCAAGTAAGAATGCCTGCCCTCAAATCGCAGTGGTGGTGTTTCACGGTCTTTTTCGTTTCTGCTTCAGCCCCCGACCTGGTTCCTCTGTTTGAAAACACTCACGTGAGTTACGCCTGCTGGCAAGAAGAGGAGTCACCGACGACGAAACGTCGACACCTTCAAGGTTACCTGCAATTGAAGGGTCAGAGGACCCTGAACCAGGTGAAGGCCATATTTGGGGATCTGAATCCCCATCTTGAGAAACAGCGAGCTCGTAAGACAGACGATGCTCGCGATTACTGTATGAAAGAGGAAAGTAGGGTTTCTGGTCCCTTTGGATTTGGGGATTATTGCCCTAGTGGGTCTCACAAACGCCGGCAAAGGGAATCGGTAATTCGATCTCCGGTGGGAATGGCGGAGGAAAATCCGTCCGTCTTCCGACAAGTCAAGGCAAAGATTGCTGAGGAAGAATTCCAGAAGAGCGCGCTTGAGATTCAAATTTCAAATTTGAAATCTTGGCAATCGCGCCTGAAGACGCTCCTGGAGAGGGACCCAAACGACCGCACTATCTTCTGGGTTTACGGACCGGATGGTGGGGAAGGAAAATCCACCTTTGCCAGAGACCTCTACAGAAGTGGGTCCTGGTTCTATACACGTGGTGGCTCTGCAGATATTGTTAGCTACCAGTACATAGGATGTTTAGGGAATAATATTGTATTTGATATCCCTCGTGATAAGAAGGATTATCTACAATACAGTTTAATTGAGATGTTTAAGGATAGATTATTATTTAGTAATAATTATGAGCCTCTTATGGCCCCTTTACTTAAGTGTATTCATGTTGTAGTTATGTCAAATTTTCTCCCAGACTTTGAAAAGATTAGTGTTGATAAAGTCCATGTAACCCCATGTATACCATGTGGTGTTTGTCTTAAACACCATAGTGCTGATGTAATGTGTGGCGAATATATGGAATAACAAATTAAAAAAAAAATAATCTCTCACATATAAACTATTTCTTTGAAAAATCAGGCCCCGCAGGGGCATATATAAAATATTTTTGCTTCTTGAAAACAAGAGGGAATGAAATGAAAATAAAAATAAAAAAAATAGTAATATATAGATGTGGGTCCCACAGCTATATTGAAATAAAAATAAATAGAAACATAACTAAATAAATATCACTGTTTACTTTGCGGAAGGACTTAATTTGTAATAATAAAAGTTTTGGGGGTACGCGGTGTATTTTAAAAAGACTCAAGGTGGTGGCGCGTGCAATATTGAAGTCCCTCGGATATAAATAACACGTCCCGGAGGGCGGGTGTAGTATT----------------------------------------------------------------------------------
>CLCMulA-IN:Cotton:15].MF929033
ACCCCGCCTCGAGACCCCGAGCTAGAGACCTGTCCGTACAATTCTATTTTATCTCTCTTCTATTTTGCCAAGTAAGAATGCCTGCCCTCAAATCGCAGTGGTGGTGTTTCACGGTCTTTTTCGTTTCTGCTTCAGCCCCCGACCTGGTTCCTCTGTTTGAAAACACTCACGTGAGTTACGCCTGCTGGCAAGAAGAGGAGTCACCGACGACGAAACGTCGACACCTTCAAGGTTACCTGCAATTGAAGGGTCAGAGGACCCTGAACCAGGTGAAGGCCATATTTGGGGATCTGAATCCCCATCTTGAGAAACAGCGAGCTCGTAAGACAGACGATGCTCGCGATTACTGTATGAAAGAGGAAAGTAGGGTTTCTGGTCCCTTTGGATTTGGGGATTATTGTCCTGCTGGTTCTCACAAACGTCGACAAAGGGAAATCGTAATTCGATCGCCGGTGAGAATGGCGGAGGAAAATCCGTCCGTCTTCCGACGAGTCAAGGCAAAGATTGCTGAGGAAGAATTCCAAAAGAGCGCGCCTGAGATTCAAATTTCAAATTTGAAATCTTGGCAATCGCGCCTGAAGACGCTCCTGGAGAGGGACCCAAACGACCGCACTATCTTCTGGGTTTACGGACCGGATGGTGGGGAAGGAAAATCCACCTTTGCCAGAGACCTCTACAGAAGTGGGTCCTGGTTCTATACACGTGGTGGCTCTGCAGATAATGTTAGCTACCAGTACATAGGATGTTTAGGGAATAATATTGTATTTGATATCCCTCGTGATAAGAAGGATTATCTACAATACAGTTTAATTGAAATGTTTAAGGATAGATTAGTAGTTAGTAATAAGTATGACCCTCTTATGGCCCCTTTACTTAAATGTATTCATGATGTAGTTATGTCTAATTTTCTCCCAGACTTTGAAAAGATTATTGTTGATAGAGTCCATGTAATCCCATGTATACCATGTGGTGTTTGTCTTAAACACCATAGTGCTGATGTAATGTGTGGCGAATATATGGAATAACAAATTAAAAAAAAAATACTCTCTCTCATTAAAACTTTTTTTTTTGAAAATCAGGCCCCGCAGGGGCATATATAAAATAATTTTGCTTCTTGAAAACAAGAAGGAATGAAATGAAAATAAGAAATAAAAAAAATAGTAATAATAGATGTGGGACCCACATCTATATCGAAATAAAAATAAATAGAAAAATAACTAAATAAATATCATTGTTTACTTTGCGGAAGGACCTAATTGTAAATAATAAAAGTTTTGGGGTACGCGGTGTAATTTTAAAAGACTATAGGGTGTGCGCGTGCAATTATTGAGGTCTCTATCATATAAATAACACGTCACGAGGCGGGTGTAGTATT-------------------------------------------------------------------------------------
>CLCMulA-IN:Cotton:15].MF929028
ACCCCACCTCGAGACCCCGAGCTAGAGACCTGTCCGTACAATTCTATTTTATCTCTCTTCTATTTTGCCAAGTAAGAATGCCTGCCCTCAAATCGCAGTGGTGGTGTTTCACGGTCTTTTTCGTTTCTGCTTCAGCCCCCGACCTGGTTCCTCTGTTTGAAAACACTCACGTGAGTTACGCCTGCTGGCAAGAAGAGGAGTCACCGACGACGAAACGTCGACACCTTCAAGGTTACCTGCAATTGAAGGGTCAGAGGACCCTGAACCAGGTGAAGGCCATATTTGGGGATCTGAATCCCCATCTTGAGAAACAGCGAGCTCGTAAGACAGACGATGCTCGCGATTACTGTATGAAAGAGGAAAGTAGGGTTTCTGGTCCCTTTGGATTTGGGGATTATTGTCCTGCTGGTTCTCACAAACGTCGACAAAGGGAAATCGTAATTCGATCGCCAGTGAGAATGGCGGAGGAAAATCCGTCCGTCTTCCGACGAGTCAAGGCAAAGATTGCTGAGGAAGAATTCCAGAAGAGCGCGCCTGAGATTCAAATTTCAAATTTGAAATCTTGGCAATCGCGCCTGAAGACGCTCCTGGAGAGGGACCCAGACGACCGCACTATCTTCTGGGTTTACGGACCGGATGGTGGGGAAGGAAAATCCACCTTTGCCAGAGACCTATACAGAAGTGGGTCCTGGTTCTATACACGTGGTGGCTCTGCAGATAATGTTAGCTACCAGTACATAGGATGTTTAGGGAATAATATTGTATTTGATATCCCTCGTGATAAGAAGGATTATCTACAATACAGTTTAATTGAGATGTTTAAGGATAGATTAGTAGTTAGTAATAAGTATGAGCCTCTTATGGCCCCTTTACTTAAATGTATTCATGTTGTAGTTATGTCTAATTTTCTCCCAGACTTTGAGAAGATTAGTGTTGATAGAGTCCATGTAATCCCATGTATACCATGTGGTGTTTGTCTTAAACACCATAGTGCTGATGTAATGTGTGGCGAATATATGGAATAACAAATTAAAACAAAAATATTCTCTCACATATAAACTATTCCTTTGTAAAATCAGGCCCCGCAGGGGCATATATAAAATAATTTTGCTTCTTGAAAACAAGAAGGAATGAAATGAAAATAAGGAATAAAAAAATAGTAATATATAGATGTGGGTCCCACATCTATATTGAAATAAAAATAAATAGAAACATAACTAAATAAATATCACTGTTTACTTTGCGGAGGGACCTAATTTGAAATAATAAAAGTTTTGGGGGTACGCGGTGTAATTTTAAAAAGACTCTAGGGTGGTGCGCGGGCATTTATTGAGTCCTCTCGGATATAATAACCCGTCCAGAGGCGGGTGTAGTATT-----------------------------------------------------------------------------------
>CLCMulA-IN:Cotton:15].MF929027
ACCCCACCTCGAGACCCCGAGCTAGAGACCTGTCCGTACAATTCTATTTTATCTCTCTTCTATTTTGCCAAGTAAGAATGCCTGCCCTCAAATCGCAGTGGTGGTGTTTCACGGTCTTTTTCGTTTCTGCTTCAGCCCCCGACCTGGTTCCTCTGTTTGAAAACACTCACGTGAGTTACGCCTGCTGGCAAGAAGAGGAGTCACCGACGACGAAACGTCGACACCTTCAAGGTTACCTGCAATTGAAGGGTCAGAGGACCCTGAACCAGGTGAAGGCCATATTTGGGGATCTGAATCCCCATCTTGAGAAACAGCGAGCTCGTAAGACAGACGATGCTCGCGATTACTGTATGAAAGAGGAAAGTAGGGTTTCTGGTCCCTTTGGATTTGGGGATTATTGTCCTGCTGGTTCTCACAAACGTCGACAAAGGGAAATCGTAATTCGATCGCCAGTGAGAATGGCGGAGGAAAATCCGTCCGTCTTCCGACGAGTCAAGGCAAAGATTGCTGAGGAAGAATTCCAAAAGAGCGCGCCTGAGATTCAAATTTCAAATTTGAAATCTTGGCAATCGCGCCTGAAGACGCTCCTGGAGAGGGACCCAGACGACCGCACTATCTTCTGGGTTTACGGACCGGATGGTGGGGAAGGAAAATCCACCTTTGCCAGAGACCTATACAGAAGTGGGTCCTGGTTCTATACACGTGGTGGCTCTGCAGATAATGTTAGCTACCAGTACATAGGATGTTTAGGGAATAATATTGTATTTGATATCCCTCGTGATAAGAAGGATTATCTACAATACAGTTTAATTGAGATGTTTAAGGATAGATTAGTAGTTAGTAATAAGTATGACCCTCTTATGGCCCCTTTACTTAAATGTATTCATGTTGTAGTTATGACTAATTTTCTCCCAGACTTTGAGAAGATTAGTGTTGATAGAGTCCATGTAATCCCATGTATACCATGTGGTGTTTGTCTTAAACACCATAGTGCTGATGTAATGTGTGGCGAATATATGGAATAACAAATTAAAAAAAAAATATTCTCTCACATATAAACTATTCCTTGAAAAAATCAGGCCCCGCAGGGGCATATAAAAAATAATTTTTGCTTCTTGAAAACAAGAAGGAGTGAAATGAAAATAAGAAATAAAAAAAATAGTAATAATAGATGTGGGACCCACATCTATATCGAAATAAAAATAAATAGAAAAATAACTAAATAAATATCATTGTTTACTTTGCGGAAGGACCTAATTGTAAATAATAAAAGTTTTGGGGTACGCGGTGTAATTTTAAAAGACTATAGGGTGTGCGCGTGCAATTATTGAGGTCTCTATCATATAAATAACACGTCACGAGGCGGGTGTAGTATT------------------------------------------------------------------------------------
>CLCMulA-IN:Cotton:15].MF929026
ACCCCACCTCGAGACCCCGAGCTAGAGACCTGTCCGTACAATTCTATTTTATCTCTCTTCTATTTTGCCAAGTAAGAATGCCTGCCCTCAAATCGCAGTGGTGGTGTTTCACGGTCTTTTTCGTTTCTGCTTCAGCCCCCGACCTGGTTCCTCTGTTTGAAAACACTCACGTGAGTTACGCCTGCTGGCAAGAAGAGGAGTCACCGACGACGAAACGTCGACACCTTCAAGGTTACCTGCAATTGAAGGGTCAGAGGACCCTGAACCAGGTGAAGGCCATATTTGGGGATCTGAATCCCCATCTTGAGAAACAGCGAGCTCGTAAGACAGACGATGCTCGCGATTACTGTATGAAAGAGGAAAGTAGGGTTTCTGGTCCCTTTGGATTTGGGGATTATTGTCCTGCTGGTACTCACAAACGTCGACAAAGGGAAATCGTAATTCGATCGCCAGTGAGAATGGCGGAGGAAAATCCGTCCGTCTTCCGACGAGTCAAGGCAAAGATTGCTGAGGAAGAATTCCAGAAGAGCGCGCCTGAGATTCAAATTTCAAATTTGAAATCTTGGCAATCGCGCCTGAAGACGCTCCTGGAGAGGGACCCAGACGGCCGCACTATCTTCTGGGTTTACGGACCGGATGGTGGGGAAGGAAAATCCACCTTTGCCAGAGACCTATACAGAAGTGGGTCCTGGTTCTATACACGTGGTGGCTCTGCAGATAATGTTAGCTACCAGTACATAGGATGTTTAGGGAATAATATTGTATTTGATATCCCTCGTGATAAGAAGGATTATCTACAATACAGTTTAATTGAGATGTTTAAGGATAGATTAGTAGTTAGTAATAAGTATGAGCCTCTTATGGCCCCTTTACTTAAATGTATTCATGTTGTAGTTATGTCTAATTTTCTCCCAGACTTTGAGAAGATTATTGTTGATAGAGTCCATGTAATCCCATGTATACCATGTGGTGTTTGTCTTAAACACCATATTGCTGATGTAATGTGTGGCGAATATATGGAATAACAAATTAAAACAAAAATATATTCTCACATATAAACTATTCCTTTGAAAAATCAGGCCCCGCAGGGGCATATATAAAATAATTTTTGCTTCTTGAAAACAAAAAGGAAGTGAAATGAAAATAAGAAATAAAAAAAATAGTAATAATAGATGTGGGACCCACATCTATATCGAAATAAAAATAAATAGAAAAATAACTAAATAAATATCATTGTTTACTTTGCGGAAGGACCTAATTGTAAATAATAAAAGTTTTGGGGTACGCGGTGTAATTTTAAAAGACTATAGGGTGTGCGCGTGCAATTATTGAGGTCTCTATCATATAAATAACACGTCACGAGGCGGGTGTAGTATT-----------------------------------------------------------------------------------
>CLCMulA-IN:Bihar:Tomato:09].GQ374450
ACCCAGCCTCGGTTCCCTCTCCTTGGTTCCCTCGTGCCTTTCACGTGCTCTCTCTCTTCTGTGTTCTTAATCGAAGATGCCTACTATTCAGTCACAATGGTGGTGTTTCACGGTTTTCTTCCTGACCGCTACGGCTCCTGACCTGGTTCCCCTGTTCGAAAACACTCACGTTAGTTATGCCTGCTGGCAAGAGGAAGAGTCTCCACGACTCGACGTCGCCACCTGCAAGGCTATCTGCAACGAAGGGTCAGAGGACCCTGGTCAGGTGAAGGCTATCTTTGGGGATTTGAAGCCCCATCTTGAGAAACAGCGAGCTCGTAAGACAGACGATGCTCGCCCCTACTGTATGAAACCTGAAACTAGGGTTTCTGGTCCCTTCGAATTTGGGGAATACTGTCCTGCTGGTTCTCACAGACGCCGACAAAGGGAACCTGTAATTCGATCTCCGGTGAGAATGGCAGAGGAAAATCCGTCCGTCTTCCGACGAGTAAAGGCAAAGATTGCTGAGGAAGAATTCCAGAAGAGCGCGTCTGAGATTCAAATTTCAAATTTGAAATCTTGGCAATCGCGCCTGAAGACGCCCCTCGAACGGGACCCAGATGACCGCACTATCTTCTGGGTTTACGGACCTGATGGTGGGGAAGGAAAATCCACCTTCGCCAGAGACCTGTACAGAAGTGGGTCCTGGTTCTATACACGTGGAGGATCTGCAGATAATGTAGCTTACCAGTACATAGGATGTTTAGGCAATAATATTGTATTTGATATTCCTCGTGATAAGAAGGATTATCTTCAATACAGTTTAATAGAGATGTTTAAAGATAGGTTAATAGTTAGTAATAAGTACGAGCCTCTTATGGCTCCTTTAATTAAATGTATTCATGTTGTAGTTGTGTCTAATTTTCTCCCAGACTTTGAGAAGATTAGTAGTGATAGGGTTCATGTAATCCCATGTATACCATGTGGTGTTTGTCTTAAACACCATACAGTGCTGATGTATGTGTGGCGATACATTGAATAAAAAAAAAAAATAGAATAAAAACAACCCTTGCACACAGACTATTCTTTTGAAGAAATCAGGCCCCGCAGGGGCATGAATAAATTAATTTTGCTTCTTGAAAACAAGAAGGAATGAAATGAAATTAAGAAATAAAAAAAAAAAGTAATATATAGATGTGGATCCCACATCTATATTGGAAAAAAAATAAATAGTAAAAGAAATAAAAAAATATCACTGTACACTTTGCGGAAGGACCTGATTGTAAATATTGAAAGTTTTGGGGTACGCGGTGTAATTGTAAAATACTTTAAGGGGTACGCTTGTAATTTGTCGGGATCCTAGGATATAAATAACACGTCACCGAGGCTGGTGTAGTATT---------------------------------------------------------------------------------
>CrYVMA-PK:Fai:G.mustelinum:15].MH760467
ACCCCGCCTCGGCACAAAACCTTGGCACATTGACTTTAGTCAATAAACTCTCTCTTTCTCCCTCAGTATAAAATGTCTCATTCTAGGAATTGGTGCTTTACCATTTTCAATTACGTCCTTCCACTATTCACCTCCCTTCCTGATTGGGCCAATTATTTAATCTTCCAAGAGGAAGAATGCCCCACCACTAAGAAACGACATATCCAGGGATATGTGAATCTAAAACGCAATCAACGATTTGCAGTTCTTAAGAAGAAATTGCCCGATGGAGCCCACATTGAACCCTGCAAGGGTTCATCGTCCAGCAATAGAGATTATTGCAGAAAGGATGATACAAGAGTTGACGGTCCATGGGAGTTCGGAGTCTTTGCGGAAACAGGGAGCAACAAGAGGAAGACGATGGAACGATTTCAGGAAGACCCAGAAGAACTTAGACTTGCCGACCCTAAACTGTATCGTCGCTGCCTGGCGACGAAGGTTAATTCGGAGTTCAGTGGTCTGGTACTCCCTGTACCTGACCGACCTTGGCAAATGGTGGCTGAGAAGGTACTCGACCAGGGCCCAGATGATAGAACTATCATATGGGTGTATGGCTCTGAAGGCAATGAAGGCAAAACCACATGGGCTAAGACCAAGATTCAGGAAGGATGGTTCTACTCAAGGGGTGGAAAAGGAGAAAACATAAAATACCAGTATGCGGAGCATCTGGGTCACTGTGTTTTCGATATTCCCAGGCAGGTAGAAGACAATCTACAGTACACCGTATTAGAAGAGATTAAGGATAGATTAATTAGGTCTTCTAAATACGAACCAATAGATTTTAATTGTAGTGATAAGGTCCATTTAGTTGTATTATCAAATTTTTTGCCTTGTTTAGATTTAGAATATAATAATAGGGGTGAAGCAGTTAAGAAGCCCTTATTATCTAGGGATAGGGTCTTTCTAATTAATATTGATGAGTCTGTATGTGGTCATCCTGATGACCTTAAAAGATTTGACATGTATCTTGAATAAATGAAATTTATTCATGAGAAAAAAAAGAAAAAAGAGACACACACACATACACAAACATTTCCTATATAAAAGTAGGAGAGCGCAGCGAAACATGACAAAGCACACGAGACAACCACGTGAGAAAAAAAAAAGAAAAAAAAAGAAAAGAAAATAAAACATGAATTGAATGAAAAATTCAAATCAGTAAAGAAAGAAAAGAGAAAGAAACTGGGTCCCATCAATAATTGAGTGACGCGGATCGCTAACCGGTGGTTCCGGTAACAAACACAAAAAAACCGGAACTGTTCATAAAAAAGAAAAGGAAAGGTGACTGCCTACCGTGCCAAGGTACCTATAAGAGGCGGGGTTAGTATT--------------------------------------------------------------------------------------------
>GMusSLA-PK:Mul:Gosyppium:08].EU384663
ACCCGGCTCCAGAATTTAGACCCCTCCCCATTTTCTCTGAAATACCCCTTGCTTGTAATGGCTGCGATTAAGTCTGTCTTCTGGTGTTTCACCATTTTCTTTACTTCCTCTTCCCCTCCTGATTTAATTCCCCTCTTGAAAATTCTTGCGTGCGCTATGCCTGCTGGCAGGAAGAAGAGTCGCCCACGACTCGACGACGCCACCTGCAGGGATATCTACAATGTAAGGGTCAGAGGACCCTTAAACAGGTGCAAGACTCTCTTTGGGGATCTGAATCCCCATTTGGAGAAACAGCGAGCTCGGAAGACGGACGAAGCTCGCGATTACTGCCTGAAAGAGGAAACTAGGGTTTCCGGTCCCTATGAATTTGGGAATTATGTCGCCGGTGGTTCCAATAAACGGAAATTGGACGATTTGCTGGGTAATTCAGACAACGAGATTGAAGAACCCCAGAAGTATCGAAGAGCCATGGCGATGAAGATGACGAAGGCGTCACATCAGTGGGCCCTAGAAAACCCCTTTCCATTTGAATTAAAGGAATGGCAGGAGCGTCTGTCTGCTGATTTGAATTTGAATCCAGATGACCGCGCTATTTTCTGGGTTTATGGTCCCACTGGTGGGGAAGGAAAGTCCCAGTTTGCCAAGTATCTGGGTTTAAACAAAAACTGGCTTTATTTACCTGGGGGCAAGGTTAATGATATGATGTACATGTATTGTAAGAAGCCCCAGAGTAATTTAGTTATAGACTATCCTAGGTGTAATAAAGATTTTATTAATTATGCTTTTTTAGAGATGGTTAAGAATAGGACAGTGTATAGTTATAAGTACGAGCCTGTTGGGTTCATTGATCCTACTTGTAATGTACACGTTGTAGTTATGGCTAATTTCCTTCCTGATTATGAAAGGATTAGTCAAGATCGAATAAAATTAATAGATTTATCTTAATTAATTGTCCCCCCATCATTACTATTAAGAAAGAAGTGCCGCGCAGCGGCCATAAACATGAGTAATTTTGCTTCTTGAAGACAAGAAGGAATGAAATGAAAGAAGACTATGTCCGTACTATTATTATGTGGGTCCCACAATAATAGTTATAATTAAAAATAAATAAAAATAAAAATAAATAATGGGCTGAGACAAGTTATTGGTCTGGGTCTGGCCCAACTACATGAGTCTTATTCTGTGCTTGGTAATTGACTGGTCAACTCATTAATGGTATTTTGGTCATTTTATACTTTCACACGCTTAAACCTCTAGAGTCTGCAGGCAGCAGTCTAGACCCTATAAATAGATTTGCCCTGGAGCCGGCCTTAGTATT----------------------------------------------------------------------------------------------------------------------------------------------
>GMusSLA-PK:Mul:G.mustelinum:08].EU384656
ACCCGCCTCGAGATTTTAGACCCCCCCAAAAATTCTCTCCACTACCCTTCTCTCTGTAATGGCTGCGATTAAGTCTGTCTTTTGGTGCTTTACTATTTTCTTCACTTCCTCTTCCTTTCCTGAATTAATTCCCCTCTTCGAAAATTCTTGCGTGAGCTATGCCTGCTGGCAGGAAGAAGAGTCGCCCACGACTCGACGACGCCACCTGCAGGGATATCTACAATGTAAGGGTCAGAGGACCCTTAAACAGGTGAAGACTCTCTTTGGGGATCTGAATCCCCATTTGGAGAAACAGCGAGCTCGGAAGACGGACGAAGCTCGCGATTACTGCATGAAAGAGGAAACTAGGGTTTCCGGTCCCTATGAATTTGGGAATTATGTCGCCGGTGGTTCCAATAAACGGAAATTGGACGATTTGCTGGGTAATTCAGACAACGAGATTGAAGAACCCCAAAAGTATCGAAGAGCCATGGCGATGAAGATGACGAAGGCGTCACATCAGTGGGCCCTAGAAAACCCCTTTCCATTTGAATTAAAGGAATGGCAGGAGCGTCTGTCTGCTGATTTGAATTTGAATCCAGATGACCGCGCTATTTTCTGGGTTTATGGTCCCACTGGTGGGGAAGGAAAGTCCCAGTTTGCCAAGTATCTGGGTTTAAACAAAAACTGGCTTTATTTACCTGGGGGCAAGGTTAATGATATGATGTACATGTATTGTAAGAAGCCCCAGAGTAATTTAGTTATAGACTATCCTAGGTGTAATAAAGATTTTATTAATTATGCTTTTTTAGAGATGGTTAAGAATAGGACAGTGTATAGTTATAAGTACGAGCCTGTTGGGTTCATTGATCCTACTTGTAATGTACACGTTGTAGTTATGGCTAATTTCCTTCCTGATTATGAAAGGATTAGTCAAGATCGAATAAAATTAATAGATTTATCTTAATTAATTGTCCCCCCATCATTACTATTAAGAAAGAAGTGCCGCGCAGCGGCCATAAACATGAGTAATTTTGCTTCTTGAAGACAAGAAGGAATGAAATGAAAGAAGACTATGTCCGTACTATTATTATGTGGGTCCCATGATAATATTTATAATTAAAAATAAATAAAAATAAAAATAAATAATGGGCTGAGACAAGTTATTGGTCTGGGTCTGGCCCAACTACATGAGTCTTATTCTGTGCTTGGTAATTGACTGGTCAACTCATTAATGGTATTTTGGTCATTTTATACTTTCACACGCTAAACCTCAGATCGGGACTCTGACCTATAATAGAAATGCTCTCGAGGCGGCCTTAGTATT----------------------------------------------------------------------------------------------------------------------------------------------------------
>GMusSLA-PK:Mul:G.mustelinum:08].EU384661
ACCCGCCTCGAGATTTTAGACCCCCCCAAAAATTCTCTCCACTACCCTTCTCTCTGTAATGGCTGCGATTAAGTCTGTCTTTTGGTGCTTTACTATTTTCTTCACTTCCTCTTCCTTTCCTGAATTAATTCCCCTCTTCGAAAATTCTTGCGTGAGCTATGCCTGCTGGCAGGAAGAAGAGTCGCCCACGACTCGACGACGCCACCTGCAGGGATATCTACAATGTAAGGGTCAGAGGACCCTTAAACAGGTGAAGACTCTCTTTGGGGATCTGAATCCCCATTTGGAGAAACAGCGAGCTCGGAAGACGGACGAAGCTCGCGATTACTGCATGAAAGAGGAAACTAGGGTTTCCGGTCCCTATGAATTTGGGAATTATGTCGCCGGTGGTTCCAATAAACGGAAATTGGACGATTTGCTGGGTAATTCAGACAACGAGATTGAAGAACCCCAAAAGTATCGAAGAGCCATGGCGATGAAGATGACGAAGGCGTCACATCAGTGGGCCCTAGAAAACCCCTTTCCATTTGAATTAAAGGAATGGCAGGAGCGTCTGTCTGCTGATTTGAATTTGAATCCAGATGACCGCGCTATTTTCTGGGTTTATGGTCCCACTGGTGGGGAAGGAAAGTCCCAGTTTGCCAAGTATCTGGGTTTAAACAAAAACTGGCTTTATTTACCTGGGGGCAAGGTTAATGATATGATGTACATGTATTGTAAGAAGCCCCAGAGTAATTTAGTTATAGACTATCCTAGGTGTAATAAAGATTTTATTAATTATGCTTTTTTAGAGATGGTTAAGAATAGGACAGTGTATAGTTATAAGTACGAGCCTGTTGGGTTCATTGATCCTACTTGTAATGTACACGTTGTAGTTATGGCTAATTTCCTTCCTGATTATGAAAGGATTAGTCAAGATCGAATAAAATTAATAGATTTATCTTAATTAATTGTCCCCCCATCATTACTATTAAGAAAGAAGTGCCGCGCAGCGGCCATAAACATGAGTAATTTTGCTTCTTGAAGACAAGAAGGAATGAAATGAAAGAAGACTATGTCCGTACTATTATTATGTGGGTCCCATGATAATAGTTATAATTAAAAATAAATAAAAATAAAAATAAATAATGGGCTGAGACAAGTTATTGGTCTGGGTCTGGCCCAACTACATGAGTCTTATTCTGTGCTTGGTAATTGACTGGTCAACTCATTAATGGTATTTTGGTCATTTTATACTTTCACACGCTTAAACCTCTAGAGTCGACCTGCAGCACGGGACCTCTGACCTATATAGAAATGCTCTCGAGGCGGCCTTAGTATT-------------------------------------------------------------------------------------------------------------------------------------------
>GMusSLA-PK:Mul:G.mustelinum:08].EU384660
ACCCGCCTCGAGATTTTAGACCCCCCCAAAAATTCTCTCCACTACCCTTCTCTCTGTAATGGCTGCGATTAAGTCTGTCTTTTGGTGCTTTACTATTTTCTTCACTTCCTCTTCCTTTCCTGAATTAATTCCCCTCTTCGAAAATTCTTGCGTGAGCTATGCCTGCTGGCAGGAAGAAGAGTCGCCCACGACTCGACGACGCCACCTGCAGGGATATCTACAATGTAAGGGTCAGAGGACCCTTAAACAGGTGAAGACTCTCTTTGGGGATCTGAATCCCCATTTGGAGAAACAGCGAGCTCGGAAGACGGACGAAGCTCGCGATTACTGCATGAAAGAGGAAACTAGGGTTTCCGGTCCCTATGAATTTGGGAATTATGTCGCCGGTGGTTCCAATAAACGGAAATTGGACGATTTGCTGGGTAATTCAGACAACGAGATTGAAGAACCCCAAAAGTATCGAAGAGCCATGGCGATGAAGATGACGAAGGCGTCACATCAGTGGGCCCTAGAAAACCCCTTTCCATTTGAATTAAAGGAATGGCAGGAGCGTCTGTCTGCTGATTTGAATTTGAATCCAGATGACCGCGCTATTTTCTGGGTTTATGGTCCCACTGGTGGGGAAGGAAAGTCCCAGTTTGCCAAGTATCTGGGTTTAAACAAAAACTGGCTTTATTTACCTGGGGGCAAGGTTAATGATATGATGTACATGTATTGTAAGAAGCCCCAGAGTAATTTAGTTATAGACTATCCTAGGTGTAATAAAGATTTTATTAATTATGCTTTTTTAGAGATGGTTAAGAATAGGACAGTGTATAGTTATAAGTACGAGCCTGTTGGGTTCATTGATCCTACTTGTAATGTACACGTTGTAGTTATGGCTAATTTCCTTCCTGATTATGAAAGGATTAGTCAAGATCGAATAAAATTAATAGATTTATCTTAATTAATTGTCCCCCCATCATTACTATTAAGAAAGAAGTGCCGCGCAGCGGCCATAAACATGAGTAATTTTGCTTCTTGAAGACAAGAAGGAATGAAATGAAAGAAGACTATGTCCGTACTATTATTATGTGGGTCCCATGATAATAGTTATAATTAAAAATAAATAAAAATAAAAATAAATAATGGGCTGAGACAAGTTATTGGTCTGGGTCTGGCCCAACTACATGAGTCTTATTCTGTGCTTGGTAATTGACTGGTCAACTCATTAATGGTATTTTGGTCATTTTATACTTTCACACGCTAAACCTCAGAGCACCGGGACTCTGACCTATAATAGAAATGCTCTCGAGGCGGCCTTAGTATT-------------------------------------------------------------------------------------------------------------------------------------------------------
>GMusSLA-PK:Mul:G.mustelinum:08].EU384659
ACCCGCCTCGAGATTTTAGACCCCCCCAAAAATTCTCTCCACTACCCTTCTCTCTGTAATGGCTGCGATTAAGTCTGTCTTTTGGTGCTTTACTATTTTCTTCACTTCCTCTTCCTTTCCTGAATTAATTCCCCTCTTCGAAAATTCTTGCGTGAGCTATGCCTGCTGGCAGGAAGAAGAGTCGCCCACGACTCGACGACGCCACCTGCAGGGATATCTACAATGTAAGGGTCAGAGGACCCTTAAACAGGTGAAGACTCTCTTTGGGGATCTGAATCCCCATTTGGAGAAACAGCGAGCTCGGAAGACGGACGAAGCTCGCGATTACTGCATGAAAGAGGAAACTAGGGTTTCCGGTCCCTATGAATTTGGGAATTATGTCGCCGGTGGTTCCAATAAACGGAAATTGGACGATTTGCTGGGTAATTCAGACAACGAGATTGAAGAACCCCAAAAGTATCGAAGAGCCATGGCGATGAAGATGACGAAGGCGTCACATCAGTGGGCCCTAGAAAACCCCTTTCCATTTGAATTAAAGGAATGGCAGGAGCGTCTGTCTGCTGATTTGAATTTGAATCCAGATGACCGCGCTATTTTCTGGGTTTATGGTCCCACTGGTGGGGAAAGGAAAGTCCCAGTTTGCCCAGTATCTGGGTTTAAACAAAAACTGGCTTTATTTACCTGGGGGCAAGGTTACTGCTATGATGTACATGTATTGTACGAAGCCCCAGAGTCATTTAGTTATAGACTATCCTGGTGTAATAAAGATTTTATTAATTATGCTTTTTTAGAGATGGTTAAGAATAGGACAGTGTATAGTTATAAGTACGAGCCTGTTGGGTTCATTGATCCTACTTGTAATGTACACGTTGTAGTTATGGCTAATTTCCTTCCTGATTATGAAAGGATTAGTCAAGATCGAATAAAATTAATAGATTTATCTTAATTAATTGTCCCCCCATCATTACTATTAAGAAAGAAGTGCCGCGCAGCGGCCATAAACATGAGTAATTTTGCTTCTTGAAGACAAGAAGGAATGAAATGAAAGAAGACTATGTCCGTACTATTATTATGTGGGTCCCATGATAATAGTTATAATTAAAAATAAATAAAAATAAAAATAAATAATGGGCTGAGACAAGTTATTGGTCTGGGTCTGGCCCAACTACATGAGTCTTATTCTGTGCTTGGTAATTGACTGGTCAACTCATTAATGGTATTTTGGTCATTTTATACTTTCACACGCTTAAACCTCTAGAGTCGACCGTGACCTATAATAGAAATGCTCTCGAGGCGGCCTTAGTATT---------------------------------------------------------------------------------------------------------------------------------------------------------
>GMusSLA-PK:Mul:G.mustelinum:08].EU384662
ACCCGCCTCGAGATTTTAGACCCCCCCAAAAATTCTCTCCACTACCCTTCTCTCTGTAATGGCTGCGATTAAGTCTGTCTTTTGGTGCTTTACTATTTTCTTCACTTCCTCTTCCTTTCCTGAATTAATTCCCCTCTTCGAAAATTCTTGCGTGAGCTATGCCTGCTGGCAGGAAGAAGAGTCGCCCACGACTCGACGACGCCACCTGCAGGGATATCTACAATGTAAGGGTCAGAGGACCCTTAAACAGGTGAAGACTCTCTTTGGGGATCTGAATCCCCATTTGGAGAAACAGCGAGCTCGGAAGACGGACGAAGCTCGCGATTACTGCATGAAAGAGGAAACTAGGGTTTCCGGTCCCTATGAATTTGGGAATTATGTCGCCGGTGGTTCCAATAAACGGAAATTGGACGATTTGCTGGGTAATTCAGACAACGAGATTGAAGAACCCCAAAAGTATCGAAGAGCCATGGCGATGAAGATGACGAAGGCGTCACATCAGTGGGCCCTAGAAAACCCCTTTCCATTTGAATTAAAGGAATGGCAGGAGCGTCTGTCTGCTGATTTGAATTTGAATCCAGATGACCGCGCTATTTTCTGGGTTTATGGTCCCACTGGTGGGGAAGGAAAGTCCCAGTTTGCCAAGTATCTGGGTTTAAACAAAAACTGGCTTTATTTACCTGGGGGCAAGGTTAATGATATGATGTACATGTATTGTAAGAAGCCCCAGAGTAATTTAGTTATAGACTATCCTAGGTGTAATAAAGATTTTATTAATTATGCTTTTTTAGAGATGGTTAAGAATAGGACAGTGTATAGTTATAAGTACGAGCCTGTTGGGTTCATTGATCCTACTTGTAATGTACACGTTGTAGTTATGGCTAATTTCCTTCCTGATTATGAAAGGATTAGTCAAGATCGAATAAAATTAATAGATTTATCTTAATTAATTGTCCCCCCATCATTACTATTAAGAAAGAAGTGCCGCGCAGCGGCCATAAACATGAGTAATTTTGCTTCTTGAAGACAAGAAGGAATGAAATGAAAGAAGACTATGTCCGTACTATTATTATGTGGGTCCCATGATAATAGTTATAATTAAAAATAAATAAAAATAAAAATAAATAATGGGCTGAGACAAGTTATTGGTCTGGGTCTGGCCCAACTACATGAGTCTTATTCTGTGCTTGGTAATTGACTGGTCAACTCATTAATGGTATTTTGGTCATTTTATACTTCACACGCTAAACCTCAGAGTCTGCAGGTCGACTCTAGACCCTATAAATAGAAATGCTCTCGAGGCGGCCTTAGTATT-------------------------------------------------------------------------------------------------------------------------------------------------
>GMusSLA-PK:Mul:G.mustelinum:08].EU384658
ACCCGCCTCGAGATTTTAGACCCCCCCAAAAATTCTCTCCACTACCCTTCTCTCTGTAATGGCTGCGATTAAGTCTGTCTTTTGGTGCTTTACTATTTTCTTCACTTCCTCTTCCTTTCCTGAATTAATTCCCCTCTTCGAAAATTCTTGCGTGAGCTATGCCTGCTGGCAGGAAGAAGAGTCGCCCACGACTCGACGACGCCACCTGCAGGGATATCTACAATGTAAGGGTCAGAGGACCCTTAAACAGGTGAAGACTCTCTTTGGGGATCTGAATCCCCATTTGGAGAAACAGCGAGCTCGGAAGACGGACGAAGCTCGCGATTACTGCATGAAAGAGGAAACTAGGGTTTCCGGTCCCTATGAATTTGGGAATTATGTCGCCGGTGGTTCCAATAAACGGAAATTGGACGATTTGCTGGGTAATTCAGACAACGAGATTGAAGAACCCCAAAAGTATCGAAGAGCCATGGCGATGAAGATGACGAAGGCGTCACATCAGTGGGCCCTAGAAAACCCCTTTCCATTTGAATTAAAGGAATGGCAGGAGCGTCTGTCTGCTGATTTGAATTTGAATCCAGATGACCGCGCTATTTTCTGGGTTTATGGTCCCACTGGTGGGGAAGGAAAGTCCCAGTTTGCCAAGTATCTGGGTTTAAACAAAAACTGGCTTTATTTACCTGGGGGCAAGGTTAATGATATGATGTACATGTATTGTAAGAAGCCCCAGAGTAATTTAGTTATAGACTATCCTAGGTGTAATAAAGATTTTATTAATTATGCTTTTTTAGAGATGGTTAAGAATAGGACAGTGTATAGTTATAAGTACGAGCCTGTTGGGTTCATTGATCCTACTTGTAATGTACACGTTGTAGTTATGGCTAATTTCCTTCCTGATTATGAAAGGATTAGTCAAGATCGAATAAAATTAATAGATTTATCTTAATTAATTGTCCCCCCATCATTACTATTAAGAAAGAAGTGCCGCGCAGCGGCCATAAACATGAGTAATTTTGCTTCTTGAAGACAAGAAGGAATGAAATGAAAGAAGACTATGTCCGTACTATTATTATGTGGGTCCCATGATAATAGTTATAATTAAAAATAAATAAAAATAAAAATAAATAATGGGCTGAGACAAGTTATTGGTCTGGGTCTGGCCCAACTACATGAGTCTTATTCTGTGCTTGGTAATTGACTGGTCAACTCATTAATGGTATTTTGGTCATTTTATACTTTCACACGCTTAAACCTCTAGAGTCGACCTGCAGCACGGGACCTCTGACCTATATAGAAATGCTCTCGAGGCGGCCTTAGTATT-------------------------------------------------------------------------------------------------------------------------------------------
>GMusSLA-PK:Mul:G.mustelinum:08].EU384657
ACCCGCCTCGAGATTTTAGACCCCCCCAAAAATTCTCTCCACTACCCTTCTCTCTGTAATGGCTGCGATTAAGTCTGTCTTTTGGTGCTTTACTATTTTCTTCACTTCCTCTTCCTTTCCTGAATTAATTCCCCTCTTCGAAAATTCTTGCGTGAGCTATGCCTGCTGGCAGGAAGAAGAGTCGCCCACGACTCGACGACGCCACCTGCAGGGATATCTACAATGTAAGGGTCAGAGGACCCTTAAACAGGTGAAGACTCTCTTTGGGGATCTGAATCCCCATTTGGAGAAACAGCGAGCTCGGAAGACGGACGAAGCTCGCGATTACTGCATGAAAGAGGAAACTAGGGTTTCCGGTCCCTATGAATTTGGGAATTATGTCGCCGGTGGTTCCAATAAACGGAAATTGGACGATTTGCTGGGTAATTCAGACAACGAGATTGAAGAACCCCAAAAGTATCGAAGAGCCATGGCGATGAAGATGACGAAGGCGTCACATCAGTGGGCCCTAGAAAACCCCTTTCCATTTGAATTAAAGGAATGGCAGGAGCGTCTGTCTGCTGATTTGAATTTGAATCCAGATGACCGCGCTATTTTCTGGGTTTATGGTCCCACTGGTGGGGAAGGAAAGTCCCAGTTTGCCAAGTATCTGGGTTTAAACAAAAACTGGCTTTATTTACCTGGGGGCAAGGTTAATGATATGATGTACATGTATTGTAAGAAGCCCCAGAGTAATTTAGTTATAGACTATCCTAGGTGTAATAAAGATTTTATTAATTATGCTTTTTTAGAGATGGTTAAGAATAGGACAGTGTATAGTTATAAGTACGAGCCTGTTGGGTTCATTGATCCTACTTGTAATGTACACGTTGTAGTTATGGCTAATTTCCTTCCTGATTATGAAAGGATTAGTCAAGATCGAATAAAATTAATAGATTTATCTTAATTAATTGTCCCCCCATCATTACTATTAAGAAAGAAGTGCCGCGCAGCGGCCATAAACATGAGTAATTTTGCTTCTTGAAGACAAGAAGGAATGAAATGAAAGAAGACTATGTCCGTACTATTATTATGTGGGTCCCATGATAATAGTTATAATTAAAAATAAATAACAATAAAAATAAATAATGGGCTGAGACAAGTTATTGGTCTGGGTCTGGCCCAACTACATGAGTCTTATTCTGTGCTTGGTAATTGACTGGTCAACTCATTAATGGTATTTTGGTCATTTTTACTTCACACGCTAAACGCTGAGCTGCGGTCGCTCTGACCCTATAAATAGAAATGCTCTCGAGGCGGCCTTAGTATT-------------------------------------------------------------------------------------------------------------------------------------------------------
>GMusSLA-PK:Mul:G.davidsonii:08].EU384653
ACCCGCCTCGAGATTTTAGACCCCCCCAAAAATTCTCTCCACTACCCTTCTCTCTGTAATGGCTGCGATTAAGTCTGTCTTTTGGTGCTTTACTATTTTCTTCACTTCCTCTTCCTTTCCTGAATTAATTCCCCTCTTCGAAAATTCTTGCGTGAGCTATGCCTGCTGGCAGGAAGAAGAGTCGCCCACGACTCGACGACGCCACCTGCAGGGATATCTACAATGTAAGGGTCAGAGGACCCTTAAACAGGTGAAGACTCTCTTTGGGGATCTGAATCCCCATTTGGAGAAACAGCGAGCTCGGAAGACGGACGAAGCTCGCGATTACTGCATGAAAGAGGAAACTAGGGTTTCCGGTCCCTATGAATTTGGGAATTATGTCGCCGGTGGTTCCAATAAACGGAAATTGGACGATTTGCTGGGTAATTCAGACAACGAGATTGAAGAACCCCAAAAGTATCGAAGAGCCATGGCGATGAAGATGACGAAGGCGTCACATCAGTGGGCCCTAGAAAACCCCTTTCCATTTGAATTAAAGGAATGGCAGGAGCGTCTGTCTGCTGATTTGAATTTGAATCCAGATGACCGCGCTATTTTCTGGGTTTATGGTCCCACTGGTGGGGAAGGAAAGTCCCAGTTTGCCAAGTATCTGGGTTTAAACAAAAACTGGCTTTATTTACCTGGGGGCAAGGTTAATGATATGATGTACATGTATTGTAAGAAGCCCCAGAGTAATTTAGTTATAGACTATCCTAGGTGTAATAAAGATTTTATTAATTATGCTTTTTTAGAGATGGTTAAGAATAGGACAGTGTATAGTTATAAGTACGAGCCTGTTGGGTTCATTGATCCTACTTGTAATGTACACGTTGTAGTTATGGCTAATTTCCTTCCTGATTATGAAAGGATTAGTCAAGATCGAATAAAATTAATAGATTTATCTTAATTAATTGTCCCCCCATCATTACTATTAAGAAAGAAGTGCCGCGCAGCGGCCATAAACATGAGTAATTTTGCTTCTTGAAGACAAGAAGGAATGAAATGAAAGAAGACTATGTCCGTACTATTATTATGTGGGTCCCATGATAATATTTATAATTAAAAATAAATAAAAATAAAAATAAATAATGGGCTGAGACAAGTTATTGGTCTGGGTCTGGCCCAACTACATGAGTCTTATTCTGTGCTTGGTAATTGACTGGTCAACTCATTAATGGTATTTTGGTCATTTTATACTTTCACACGCTAAACCTCAGATCGGGACTCTGACCTATAATAGAAATGCTCTCGAGGCGGCCTTAGTATT----------------------------------------------------------------------------------------------------------------------------------------------------------
>GMusSLA-PK:Lhr:Alcea_rosea:06].FR772087
ACCCGCCTCGAGATTTTAGACCCCTCCCATTTTTCTCTCAATTGCCCCTCTCTCAGATGGCTGCGATTAAGTCTGTCTTCTGGTGCTTTACTATTTTCTTCACTTCTGCATCCTTTCCTGAATTAAATCCCCTCTTTGAAAATTCTTGCGTGAGCTATGCCTGCTGGCAGGAAGAAGAGTCGCCCACGACTCGACGACGCCACTTGCAGGGATATCTCCAATGTAAGGGTCAGAGGACCCTTAAACAGGTGAAATCTATTTTCGGTAACCTGAATCCTCATCTGGAGAAACAGCGAGCTCGTAAGACGGACGAAGCTCGTGATTACTGTATGAAAGAGGAAACTAGGGTTTCCGGTCCCTATGAGTTTGGGAATTACGTCGCCGGTGGTTCTAATAAACGGAAAATTGAAGATCTGTTGGGTAATTCAGATAACGAGATCGAAGAACCCCAGAAGTATCGAAGAGCCATGGCGATGAAGATGAGTAAAGCGTCACATCCATGGGCCCTTGAAAATCCCTTTCCATTTGAATTAAAAGAATGGCAGGAGCGTTTGTCGGGAGACTTATCTTTAGATCCTGATGACCGCACTATCTTCTGGGTATATGGTCCCACCGGTGGAGAAGGAAAGTCCCAGTTTGCAAAATATCTGGGTTTGAATAAAAATTGGCTCTACCTTCCTGGCGGGAAGGTTAATGATATGATGTATATGTATTGTAAAAAGCCCCAGAGTAATTTAGTGATAGATTATCCTAGGTGTAATAAAGATTTTATTAATTATGCTTTCTTAGAGATGGTTAAGAATAGGACTGTGTATAGTTATAAGTATGAGCCTGTTGGGTTCATTGATCCTACTTGTAATGTACACGTTGTAGTTATGGCTAATTTCCTTCCTGATTATGAAAGGATTAGTCAAGATCGAATAAAATTAATAGATTTGTCTTAATTAATTGCCTTATCGTCAATACTAATATGAAAACAATATAGGCCGCGCAGCGGCCTTGAATATAATTAATTTTGCTTCTTGAAGACAAGAAGGAATGAAATGAAAGAACTGAACCTGTACTAATATATTGGGTCCCACATAATAATATTAATTAAAATAAATATATAATAAATAAAATATAATGGGCTAAATAAAATAAATATTCTTGACTTGGCCCAACTGATCAAGGCCCGTCAGGAAATGAAATATTGACTGGTCAACTCATTAATGGTATTTCTGTCATTTTACATTTTAACACGCTTAAACCTCTAGACCCTTGGGGATATCCGTACGCTCTCACGTGTAAACCTCTAGACCAGGAGAGAGAAAGCTCTAGACCCTATAAATAGAAACCCACTCGAGGCGGCCTTAGTATT----------------------------------------------------------------------------------------------------
>GMusSLA-PK:G.lobatum:06].FJ218496
ACCCGCCTCGAGATTTTAGACCCCCCCAAAAATTCTCTCCACTACCCTTCTCTCTGTAATGGCTGCGATTAAGTCTGTCTTTTGGTGCTTTACTATTTTCTTCACTTCCTCTTCCTTTCCTGAATTAATTCCCCTCTTCGAAAATTCTTGCGTGAGCTATGCCTGCTGGCAGGAAGAAGAGTCGCCCACGACTCGACGACGCCACCTGCAGGGATATCTACAATGTAAGGGTCAGAGGACCCTTAAACAGGTGAAGACTCTCTTTGGGGATCTGAATCCCCATTTGGAGAAGCAGCGAGCTCGGAAGACGGACGAAGCTCGCGATTACTGCATGAAAGAGGAAACTAGGGTTTCCGGTCCCTATGAATTTGGGAATTATGTCGCCGGTGGTTCCAATAAACGGAAATTGGACGATTTGCTGGGTAATTCAGACAACGAGATTGAAGAACCCCAGAAGTATCGAAGAGCCATGGCGATGAAGATGACGAAGACGTCACATCAGTGGGCCCTAGAAAACCCCTTTCCATTTGAATTAAAGGAATGGCAGGAGCGTCTGTCTGCTGATTTGAATTTGAATCCAGATGACCGCGCTATTTTCTGGGTTTATGGTCCCACTGGTGGGGAAGGAAAGTCCCAGTTTGCCAAGTATCTGGGTTTAAACAAAAACTGGCTTTATTTACCTGGGGGCAAGGTTAATGATATGATGTACATGTATTGTAAGAAGCCCCAGAGTAATTTAGTTATAGACTATCCTAGGTGTAATAAAGATTTTATTAATTATGCTTTTTTAGAGATGGTTAAGAATAGGACAGTGTATAGTTATAAGTACGAGCCTGTTGGGTTCATTGATCCTACTTGTAATGTACACGTTGTAGTTATGGCTAATTTCCTTCCTGATTATGAAAGGATTAGTCAAGATCGAATAAAATTAATAGATTTATCTTAATTAATTGTCCCCCCATCATTACTATTAAGAAAGAAGTGCCGCGCAGCGGCCATAAACATGAGTAATTTTGCTTCTTGAAGACAAGAAGGAATGAAATGAAAGAAGACTATGTCCGTACTATTATTATGTGGGTCCCATGATAATAGTTATAATTAAAAATAAATAAAAATAAAAATAAATAATGGGCTGAGACAAGTTATTGGTCTGGGTCTGGCCCAACTACATGAGTCTTGTTCTGTGCTTGGTAATTGACTGGTCAACTCATTAATGGTATTTTGGTCATTTTATACTTTCACACGCTTAAACCTCTAGACCCTTGGGGATATCCGTACGCTCTCACGTGCCAACCTCTAGACCAGGAGAGAGAAAGCTCTAGACCCTATAAATAGAAATGCTCTCGAGGCGGCCTTAGTATT--------------------------------------------------------------------------------------------------
>GMusSLA-PK:G.latifolium:06].FJ218495
ACCCCCCTCGAGATTTTAGACCCCCCCAAAAATTCTCTCCACTACCCTTCTCTCTGTACTGGCTGCGATTAATGTCTGTCTTTCGGTGCTTTACTATTTTCTTCCCTTCCTCTTCCTTTCCTGGATTAATTCCCCTCTTCGAAAATTCTTGCGTGAGCTATCCCTGCTGGCAGGAAGAAGAGTCGCCCACGACTCGACGACGCCACCTGCAGGGATATCTACAATGTAAGGGTCAGAGGACCCTTAAACAGGTGAAGACTCTCTTTGGGGATCTGAATCCCCATTTGGAGAAACAGCGAGCTCGGAAGACGGACGAAGCTCGCGATTACTGCATGAAAGAGGAAACTAGGGTTTCCGGTCCCTATGAATTTGGGAATTATGTCGCCGGTGGTTCCAATAAACGGAAATTGGACGATTTGCTGGGTAATTCAGACAACGAGATTGAAGAACCCCAGAAGTATCGAAGAGCCATGGCGGCAATCGAATTCACTAGTGATTGGCCCCATGGCGATGAAGATGACGAAGACGTCATATCAGTGGGCCCTAGAAAACCCTTTTCCATTTGTATTAAAGGAATGGCAGGAGCGTCTGTCTGCTGTTTTGAATTTGAATCCAGATGCCCGCACTATTTTCTGGGTTTATGGTCCCACTGGTGGGGAAGGAAAGTCCCAGTTTGCCAAGTATCTGGGTTTAAACAAAAACTGGCTTTATTTACCTGGGGGCAAGGTTACTGCTATGATGTACATGTATTGTACGAAGCCCCAGAGTACTTTAGTTATAGACTATCCTCGGTGTACTACGATTTTATTAATTATGCTTTTTTAGAGATGGTTAAGAATAGGACAGTGTATAGTTATAAGTACGAGCCTGTTGGTTTCATTGATCCTACTTGTAATGTACACGTTGTAGTTATGGCTAATTTCCTTCCTGATTATGAAAGGATTAGTCAAGATCGAATAAAATTAATAGATTTATCTTAATTAATTGTCCCCCCATCATTACTATTAAGAAAGAAGTGCCGCGCAGCGGCCATAAACATGAGTAATTTTGCTTCTTGAAGACAAGAAGGAATGAAATGAAAGAAGACTATGTCCGTACTATTATTATGTGGGTCCCACGATAATAGTTATAATTAAAAATAAATAAAAATAAAAATAAATAATGGCCTGAGACAAGTTATTGGTCTGGGTCTGGCCCAACTACATGAGTCTTACTCTGTGCTTGGTAATTGACTGGTCAACTCATTAATGGTATTTTGGTCATTTTATACTTTCACACGCTTAAACCTCTAGACCCTTGGGGATATCCGTACGCTCTCACGTGGCAACCTCTAGACCAGGAGAGAGAAAGCTCTAGACCCTATAAATAGAAATGCTCTCGAGGCGCCCTTAGTATT----------------------------------------------------------------
>GMusSLA-PK:Gossypium:06].FJ218494
ACCCGCCTCGAGATTTTAGACCCCCCCAAAAATTCTCTCCACTACCCTTCTCTCTGTAATGGCTGCGATTAAGTCTGTCTTTTGGTGCTTTACTATTTTCTTCACTTCCTCTTCCTTTCCTGAATTAATTCCCCTCTTCGAAAATTCTTGCGTGAGCTATGCCTGCTGGCAGGAAGAAGAGTCGCCCACGACTCGACGACGCCACCTGCAGGGATATCTACAATGTAAGGGTCAGAGGACCCTTAAACAGGTGAAGACTCTCTTTGGGGATCTGAATCCCCATTTGGAGAAACAGCGAGCTCGGAAGACGGACGAAGCTCGCGATTACTGCATGAAAGAGGAAACTAGGGTTTCCGGTCCCTATGAATTTGGGAATTATGTCGCCGGTGGTTCCAATAAACGGAAATTGGACGATTTGCTGGGTAATTCAGACAACGAGATTGAAGAACCCCAGAAGTATCGAAGAGCCATGGCGATGAAGATGACGAAGACGTCACATCAGTGGGCCCTAGAAAACCCCTTTCCATTTGAATTAAAGGAATGGCAGGAGCGTCTGTCTGCTGATTTGAATTTGAATCCAGATGACCGCGCTATTTTCTGGGTTTATGGTCCCACTGGTGGGGAAGGAAAGTCCCAGTTTGCCAAGTATCTGGGTTTAAACAAAAACTGGCTTTATTTACCTGGGGGCAAGGTTAATGATATGATGTACATGTATTGTAAGAAGCCCCAGAGTAATTTAGTTATAGACTATCCTAGGTGTAATAAAGATTTTATTAATTATGCTTTTTTAGAGATGGTTAAGAATAGGACAGTGTATAGTTATAAGTACGAGCCTGTTGGGTTCATTGATCCTACTTGTAATGTACACGTTGTAGTTATGGCTAATTTCCTTCCTGATTATGAAAGGATTAGTCAAGATCGAATAAAATTAATAGATTTATCTTAATTAATTGTCCCCCCCATCATTACTATTAAGAAAGAAGTGCCGCGCAGCGGGCCATAAACATGAGTAATTTTGCTTCTTGAAGACAAGAAGGAATGAAATGAAAGAAGACTATGTCCGTACTATTATTATGTGGGTCCCATGATAATAGTTATAATTAAAAATAAATAAGAATAAAAATAAATAATGGGCTGAGACAAGTTATTGGTCTGGGTCTGGCCCAACTACATGAGTCTTATTCTGTGCTTGGTAATTGACTGGTCAACTCATTAATGGTATTTTGGTCATTTTATACTTTCACACGCTTAAACCTCTAGACCCTTGGGGATATCCGTACGCTCTCACGTGCCAACCTCTAGACCAGGAGAGAGAAAGCTCTAGACCCTATAAATAGAAATGCTCTCGAGGCGGCCTTAGTATT------------------------------------------------------------------------------------------------
>GMusSLA-PK:Fsd:cotton:10].FR877534
ACCCGCCTCGAGAAAAAAGACCCCCCCAATTCTCTCTGAAATACCCCTCCCTTGTAATGGCTGCTATTAAGTCTGTCTTCTGGTGTTTCACCATTTTCTTTACTACTTCTTCTCCCCCCGATTTAACTCCTTTGTTTGAGAACACTCACGTGAGTTACGCCTGCTGGCAAGAAGAAGAGTCGCCCACGACTCGACGTCGCCACCTGCAGGGGTATCTCCAATGTAAGGGTCAGAGAACTCTGAAACAGGTGAAATCTCTTTTTGGGGACCTGAACCCTCATCTTGAGAAACAGCGAGCTCGTAAGACAGACGAGGCTCGCGATTACTGTATGAAAGAGGAAACTAGGGTTTCCGGTCCCTTTGAATTTGGGGTTTATTGTGCCAGTGGTTCGAACAAACGGAAATTGGAAGAATTGCTGGGTAATTCCGACAACGAGATTGAAGAACCCCAGAAATATCGTCGAGCCATGGCGATGAAGATGACAAAGGAGTCACATCAGTGGGCCCTGAGTAATCCCTTCCATTGAATAAAGGAGTGACAGAGAGTCCCCAGAATTCGAATCCGGATGACCGCGCCATTTTTTGGGTTTATGGACCCACTGGTGGGGAAGGGAAGTCCCAGTTTGCCAAGTACCTGGGTTTAAACAAAAATTGGTTGTATTTACCTGGTGGCAAAGTTAATGACATGATGTATATGTATTGTAAGAAGCCCCAGAGTAATTTAGTTATAGATTATCCTAGGTGTAATAAGGATTTTATTAATTATGCTTTCTTAGAGATGGTTAAAAATAGGACAGTTTATAGTTATAAGTATGAACCTGTAGGATTTATTGATCCTACTTGTAATGTACATGTAGTTGTTATGGCTAATTTCCTTCCTGATTATGAAAGGATTAGTCAAGATCGAATAAAATTAATAGATTTATCTTAATTATTTTGCTCCCTAACAACGATTAATTTGAAAAGGAATAAGGCCGCGCAGCGGCCATAAGAATTAATTTTGCTTCTTGAAAACAAGAAGGAATGAAATGAAAGAAGATGATAGTCGTACACTTTGTGGGTCCCATGAAATAATATTAATATTATTTATAAAATAAATAAATAAAATAATTGGACTTTATTATGGAAAATATTGGGTGTGTGAAGGACTTGGTTCTATTTGCGTTTTGTAGCTCTCTCTCTTCTGTCAGTTGACTAGTCAACTCATTAATGGTATTTATGTCATTTCACTTATTCACACGCTTAAAGCTCTAGACCCTTGGGGATATCCGTACGCTCGCACGTGCCAACCTCTAGACCAGGAGAGAGAAAGCTGTAGACCCTATAAATAGAAACCCACTCGAGGCGGCCTTAGTATT------------------------------------------------------------------------------------------------------
>AYVSA-SG98].AJ416153
ACCCAACCTCTCCACACTCACCTCTCCACACCTCCGTACAATAAAAATCCATATAAATGGCCCCGCAGGGTAAACGCTGGTGTTTCACTTCTTTTGACTCTGATCCTCCGTTTCTCTCACTTCCCGATGGATGTAGTTACTTGGTTTACCAAAGAGAAAAATGTCCTCAGACAGACAAAGAACACTGGCAGGGTTTCATCACCTTCGTCGGACAGAAGAGACTTAATACAGTTAAGTCTCTTGCAGGAGGAAACAATTGGCACTGGGAGGTCGCTCGAGGAAAAAATACAGAATGCAGAGCATACTGTACAAAAGAGGATACTCGAGTTGCTCCACCCGTCGAATTCGGTCAGTTCACAGAACTTGGGTCGAATAAGAGGAAGACGATGGAACTATTTCAGGAAGACCCAGAAGAACTCAAAATTGCCGACCCTCAGAAATATCGTCGATGCCTGGCAATTATCACAAATCAAAGATTCGTTGATGTTGCATTGCCTACTTTCGATCGACAATGGCAGTTGGAGGTCGGGGAACTTCTTGAGCAGCCAGCAGATGATAGAACTATCATTTGGGTGTATGGAAGCCAGGGCAATGAAGGAAAGACTACGTATGTGAAGGGACTCATACAGAAGGGATGGTTCAATTCACGTGGTGGCAAGTCTGATGATATAATGTTCCAGTACATTGTTCATGGAGGTCACGCTGTTTTTGATTTTCCTAGAGATAAAGAGGATTATGTTAATTATAATGTTTTAGAAGCTATTAAGGATCGTACATGTATTTCTAATAAGTACGAACCTCTTAGCATTAATTCTCCTTCTCTTGTTCATGTCTTAGTTATGGCGAACTTCATGCCTCAACTTGAGGATGAGTTCGATGATAAGGGTAGAGTTGTAAAAAAACAAATGTTATCCGTAGACCGGATTAAATTAATAGAATGTTAATTGTTAATTGTTTTATTTATTATTAAGAAAGCTATATACATAAAAAGAAAGAAGAAAGAAAGAAGAAGAACACCCCCACAAAACACACACAAAACACACAGACACATCCAATCAAGAAAAAAGGAAGCGCAGCGTAATGTCTTTAATTTGAAAAAATTAATGGAAAAAAAGAAAAAGAAAAAAGAAAAAAAAAGGAGACATCAGTGCATAACGTCACTATCAAATGTTCCCCATTTATCACTATAAATACGTTAGTCCAAAACCGGGTGCGCACCCGGTTTTACAATACCACTTACCAGAGTGGTATTGTGTTTCTCGGTCCTGTTTTAACAACAGGATCGATGACGTGGAATTGCACACATTCTCTCTCTGTTGACAGGTTTAGCCTATAATAAGGGAGAGGTTGGGCTAGTATT----------------------------------------------------------------------------------------------------
>GMusSLA-IN:Var:Papaya:08].KF471041
ACCCGGCTCCAGAATTTAGACCTCCCCTCATTTTCTCTGAAATACCCCTCGCTTGTAATGGCTGCTATTAAGTCTGTCTTCTGGTGTTTCACCATTTTCTTCACTTCTTCTTCCTTCCCTGAATTAACTCCCCTCTTTGAAAATTCTTGCGTGAGCTATGCCTGCTGGCAGGAAGAAGAGTCGCCCACGACTCGACGTCGCCATTTGCAGGGATATCTGCAATGTGAGGGTCAGAGGACCCTTAAACAGGTGAAATCTATCTTCGGTGACCTTAATCCTCATCTTGAAAAACAGCGAGCTCGTAAGACAGACGAAGCTTGCGACTATTGTATGAAAGAGGATACTAGGGTTTCTGGTCCATATGAATTTGGGGTTTATTGTGCCAGTGGTTCGAATAAGCGGAAATTGGAAGAATTGCTGGGTAATTCCGACAACGAGATCGAAGAACCCCAGAAATATCGAAGAGCCATGGCTATGAAGATGACAAAGGAGTCACATCAGTGGGCCCTGAATAATCCCTTTCCATTTGAATTAAAGGAATGGCAGGAGCGTCTGTCTGCTGATTTGAATTCGAATCCGGATGACCGCACTATCTTCTGGGTATACGGACCCACTGGTGGGGAAGGGAAGTCCCAGTTTGCCAAGTACCTGGGTTTAAACAAAAATTGGTTGTATTTACCTGGTGGCAAAGTTAATGACATGATGTACATGTATTGCAAGAAGCCCCAGAGTAATTTAGTTATAGATTATCCTAGATGTAATAAAGATTTTATTAATTATGCTTTTTTAGAGATGGTTAAGAATAGAACAGTCTACAGTTATAAGTATGAACCAGTAGGGTTTATTGACCCCACTTGTAATGTACATGTTGTAGTAATGGCTAATTTCCTTCCTGATTATGAAAGGATTAGTCAAGATCGAATAAAATTAGTGGATTTGTCTTAATTATTTGTCTACCTACAATCATTTATATAATATGTCCCGCAGGGCATAATCATTAATTTGCTTATTGAAAAAAAGAAGGAATGAAATGAAAGAAGATTATATCCGAATTATGTGGGTCCCCCATAATTAATATAAATATATAAAAAAAAAAATAAATACATAAACAAATAAAATAAATGGGCTTGATCCTGAAAAATATTGGGCCTGTTAAGGTCTGGATACTTCGCGCGAATTGTAGCTCTCTCTCTTCTGTCAGTTGACTAGTCAACTCATTAATGGTATTTAGGTAATTTCACATCTTCACACGCTTAAACCTCTAGACCCTGGGGGATATCCGTACGCTCTCACGTGCCAACCTCTAGACCAGGAGAGAGAAAGCTCTAGACCCTATAAATAGATTTGCCCTGGAGCCGGCCTTAGTATT-------------------------------------------------------------------------------------------
>GMusSLA-IN:Pune:Bhindi:12].KF471042
ACCCGGCTCCAGAATTTAGACCTCCCCTCATTTTCTCTGAAATACCCCTCGCTTGTAATGGCTGCTATTAAGTCTGTCTTCTGGTGTTTCACCATTTTCTTCACTTCTTCTTCCTTCCCTGAATTAACTCCCCTCTTTGAAAATTCTTGCGTGAGCTATGCCTGCTGGCAGGAAGAAGAGTCGCCCACGACTCGACGTCGCCATTTGCAGGGATATCTGCAATGTGAGGGTCAGAGGACCCTTAAACAGGTGAAATCTATCTTCGGTGACCTTAATCCTCATCTTGAAAAACAGCGAGCTCGTAAGACAGACGAAGCTTGCGACTATTGTATGAAAGAGGATACTAGGGTTTCTGGTCCATATGAATTTGGGGTTTATTGTGCCAGTGGTTCGAATAAGCGGAAATTGGAAGAATTGCTGGGTAATTCCGACAACGAGATCGAAGAACCCCAGAAATATCGAAGAGCCATGGCTATGAAGATGACAAAGGAGTCACATCAGTGGGCCCTGAATAATCCCTTTCCATTTGAATTAAAGGAATGGCAGGAGCGTCTGTCTGCTGATTTGAATTCGAATCCGGATGACCGCACTATCTTCTGGGTATACGGACCCACTGGTGGGGAAGGGAAGTCCCAGTTTGCCAAGTACCTGGGTTTAAACAAAAATTGGTTGTATTTACCTGGTGGCAAAGTTAATGACATGATGTACATGTATTGCAAGAAGCCCCAGAGTAATTTAGTTATAGATTATCCTAGATGTAATAAAGATTTTATTAATTATGCTTTTTTAGAGATGGTTAAGAATAGAACAGTCTACAGTTATAAGTATGAACCAGTAGGGTTTATTGACCCCACTTGTAATGTACATGTTGTAGTAATGGCTAATTTCCTTCCTGATTATGAAAGGATTAGTCAAGATCGAATAAAATTAGTGGATTTGTCTTAATTATTTGTCTACCTACAATCATTTATATAATATGTCCCGCAGGGCATAATCATTAATTTGCTTATTGAAAAGAAAGAAGGAATGAAATGAAAGAAGATTATATCCGAATTATGTGGGTCCCCCATAATTAATATAAATATATAAAAAAAAAAATAAATACATAAACAAATAAAATAAATGGGCTTGATCCTGAAAAATATTGGGCCTGTTAAGGTCTGGATACTTCGCGCGAATTGTAGCTCTCTCTCTTCTGTCAGTTGACTAGTCAACTCATTAATGGTATTTAGGTAATTTCACATCTTCACACGCTTAAACCTCTAGACCCTGGGGGATATCCGTACGCTCTCACGTGCCAACCTCTAGACCAGGAGAGAGAAAGCTCTAGACCCTATAAATAGATTTGCCCTGGAGCCGGCCTTAGTATT------------------------------------------------------------------------------------------
>GMusSLA-IN:Okra:13].KJ843306
ACCCGCCTCGAGATTTTAGACCCCTCCCATTTTTCTCTCAATTGCCCCTCTCTCAGATGGCTGCTATCAAGTCTGTTTTCTGGTGCTTTACCATTTTCTTCACTACTTCTTCCCTTCCCGAATTAACTCCCCTCTTTGAAAATTCCTGCGTGAGCTATGCCTGCTGGCAGGAAGAAGAGTCTCCCACGACTCGACGACGCCACTTGCAGGGATATTTGCAGTGTAAGGGTCAGAGGACCCTGAAACAGGTGAAAACCCTGTTCGGTGACCTGAATCCTCATCTGGAGAAACAGCGAGCTCGTAAGACAGACGAAGCTTGCGACTATTGTATGAAAGAGGAAACTAGGGTTTCCGGTCCCTATGAGTTTGGGAATTATGTCGCCGGTGGTTCCAATAAACGGAAATTGGACGATCTGTTGGGTAATTCAGACAACGAGATTGAAGAACCCCAGAAGTATCGAAGAGCCATGGCGATGAAGATGACCAAGGCGTCACATCAGTGGGCCCTAGAAAACCCCTTTCCATTTGAATTAGAGGAATGGCAGGAGCGTCTGTCTGCTGATTTGAATTTGAATCCAGATGACCGCGCTATTTTCTGGGTTTATGGACCCACTGGTGGGGAAGGGAAGTCCCAGTTTGCCAAGTACCTGGGTTTAAACAAAAACTGGTTGTATTCACCTGGTGGCAAGGTTAATGACATGATGTACATGTATTGTAAGAAGCCCCAAAGTAATTTAGTTATAGATTACCCTAGGTGTAATAAGGATTTTATTAATTACGCCTTCTTAGAGATGGTTAAGAATAGAACCGTCTATAGTTATAAGTATGAGCCGGTAGGATTTATAGATCCTACTTGTAATGTTCATGTTGTAGTTATGGCTAATTTCCTTCCTGATTATGAAAGGATTAGTCAAGATCGAATAAAATTAATAGATTTGTCTTAATTAATTGTCTCATCATCACCATTAATTTGAAAAAAAACTAGGCCGCGCAGCGGCCATGAACATAATTAATTTTGCTTCTTGAAGACAAGAAGGAATGAAATGAAAGAAACATTGTCTGTTGGAAATATGTGGGACCCACATTATAATATTAATTAAAATAAAATAAATAAATACAAAAATACTGGGCTGAATAGAATAAATGGTCTTGAAGTGGCCCAAATGATACAAGGTCCGTCAGGATGTGAAATATTGACTGGTCAACTCATTAATGGTATTTTGGTCATTTTACACCTTCACACGCTTAAACCTCTAGACCAGGAGAGAGAAAGCTGTAGACCCTATAAATAGAAACCCACTCGAGGCGGCCTTAGTATT---------------------------------------------------------------------------------------------------------------------------------------------
>GMusSLA-IN:har:Cotton:13].KM103524
ACCCGCGTCCAGAAAAAAGACCCCCCCCAATTCTCTCTGAAATACCCCTCCCCTGTAATGGCTGCTATTAAGTCTGTCTTTTGGTGTTTCACCATTTTCTTTATTACTTCTTCTGCCCCCGATTTAATTCCCCTATTTGAAAACACCCATGTGAGTTACGCCTGCTGGCAAGAGGAAGAGTCGCCCTCGACTCGACGTCGCCATTTGCAGGGGTATCTCCAATGTAAGGGTCAGAGAACGCTGAAACAGGTGAAATCCCTCTTTGGGGACCTGAATCCCCATCTTGAGAAGCAACGAGCTCGTCGGACTGACGAAGCTCGTAATTACTGTATGAAAGATGAAACTAGGGTTTCCGGTCCTTTCGAATTTGGGGTTTACGTCGCCAGTGGTTCTAACAAACGGAAATTGGAAGACTTGCTGGGGAATTCCGACAACGAAATTGAAGAACCTCAGAAGTATCGACGAGCCATGGCGATGAAGATGACAAAGGAGTCACATCAGTGGGCCCTGAATAATCCCTTTCCATTTGAATTAAAGGAGTGGCAGGAGCGTCTGTCTGCAGATTTGAATTCAAATCCGGATGACCGCACTATTTTCTGGGTGTATGGACCCACTGGTGGGGAAGGGAAGTCCCAGTTTGCCAAATATCTGGGTTTAAACAAAAACTGGTTGTATTTACCTGGTGGCAAAGTTAATGACATGATGTACATGTATTGTAAGAAGCCCCAAAGTAATTTAATCATAGATTATCCTAGGTGTAATAAAGATTTTATTAATTATGCTTTCTTAGAGATGGTTAAAAATAGGACAGTCTATAGTTATAAGTACGAGCCAGTAGGGTTTATAGACCCCACTTGTAATGTACATGTTGTAGTTATGGCTAATTTCCTTCCTGATTATGAAAGGATTAGTCAAGATCGAATAAAATTAATAGATTTGTCCTAATTAATTGTCTACCTAACAATCAATAATTTGAAAAAGACTAAGGCCGCGCAGCGGCCATAATCATTAATTTTGCTTCTTGAAGACAAGAAGGAATGAAATGAAAGAAGATGATATCCGTACTGTTTGTGGGAACCATTTAATAATATTAATATAATAAATAAAATAAATAAATTAAATAAATAAAATAACTGGGCTTGATCCGGAAAATATTGGGCCTGTGAAGGTCTTGGTTCTGTTTGCGTTTTGTAGCTCTCTCTCTTCTGTCAGTTGACTAGTCAACTCATTAAGGGTATTTATGTCATATCATATCTTCACACGCTTAAACTTCCTCTGACCCTTGGGGATATCCGTACGCTCTCACGTGCCAACTTCTAGACCAGGAGAGAGAAACATGTAGACCCTATAAATAGAAATGCTCTGGACGCGGCCTTAGTATT------------------------------------------------------------------------------
>GMusSLA-PK:Mul:Mus1:06].EU384654
ACCCGCCTCCAGAATTTAGACCCCTCCCCATTTTCTCTGAAATACCCCTTGCTTGTAATGGCTGCGATTAAGTCTGTCTTCTGGTGTTTCACCATTTTCTTTACTTCCTCTTCCCCTCCTGATTTAATTCCCCTCTTTGAAAATTCTTGCGTGAGCTATTCCTGCTGGCAGGAAGAAGAGTCGCCCACGACTCGACGACGCCACCTGCAGGGATATCTGCAATGTAAGGGTCAGAGGACCCTTAAACAGGTGAAATCCCTCTTTGGGGATCTTAATCCCCATCTTGAGAAACAACGAGCTCGGAAGACTGACGAAGCTCGTGATTATTGTATGAAAGAGGAAACTAGGGTTTCCGGTCCGTATGAATTTGGTGTTTATTGTGCCAGTGGTTCGAATAAGCGGAAATTGGAAGAATTGTTGGGTAATTCCGACAACGAGATCGAAGAACCCCAGAAGTATCGAAGAGCCATGGCGATGAAGATGACGAAGACGTCACATCAGTGGGCCCTAGAGAACCCCTTTCCATTTGAATTAAAGGAGTGGCAGGAGCGTCTGTCTGCAGATTTGAATTCGAATCCGGATGACCGCGCCATCTTCTGGGTTTATGGACCCACTGGTGGGGAAGGGAAGTCCCAGTTTGCCAAATACCTGGGGTTAAATAAAAATTGGTTGTATTTACCTGGTGGCAAAGTTAATGACATGATGTACATGTATTGCAAGAAGCCCCAGAGTAATTTAGTTATAGATTATCCTAGGTGTAATAAAGATTTTATTAATTATGCTTTCTTAGAGATGGTTAAGAATAGAACCGTCTATAGTTATAAATACGAACCAGTTGGGGTTTATTGACCCTACTTGTAATGTACATGTTGTAGTTATGGCTAATTTCCTTCCTGATTATGAAAGGATTAGTCAAGATCGAATAAAATTAATAGATTTGTCTTAATTAATTGTCCCCCATCATTACTATTAAGAAATAAGTGCCGCGCAGCGGCCATAAACATGAGTAATTTTGCTTCTTGAAGACAAGAAGGAATGAAATGAAAGAAGATTATATCCGTACTTATGTGGGACCCACATAATAATATTAATATAAAATAATTTAATAAATAAATAAATAATCTATCTGGGCTTGATCCGTAAAATATTGGGCCTGTTAAGGTCTGGGTACGTCGCGCGATTTGTAGCTCTCTCTCTTCTGTCAGTTGACTAGTATTA--------------------------------------------------------------------------------------------------------------------------------------------------------------------------------------------------------------------------------------------------
>GMusSLA-PK:Veh:Cotton:15].KY420169
ACCCGGCTCCAGAAATTTAGACCCCCCTTATTTTCTCTGAAATACCCCTCGCTTATAATGGCAGCTATTAAGTCTGTCTTCTGGTGTTTCACCATTTTCTTCACTTCTTCCTCCTTCCCTGAATTACCTCCCCTCTTTGAAAATTCTTGCGTGAGCTATGCCTGCTGGCAGGAAGAAGAGTCTCCCACGACTCGACGACGCCACCTGCAGGGATATCTGCAATGTAAGGGTCAGAGGACCCTTAAACAGGTTAAAGCCCTCTTTGGGGACTTGAACCCTCATCTTGAGAAACAACGAGCTCGGAAGACTGACGAAGCTCGTGATTATTGTATGAAAGAGGAAACTAGGGTTTCCGGTCCGTATGAATTTGGGGTTTATTGTGCTAATGGCTCGAATAAACGGAAATTGGAAGAATTGCTGGGTAATTCCGACAATGAAATTGAAGAACCCCAGAAGTATCGACGAGCCATGGCGATGAAGATGACAAAGGAGTCACATCAGTGGGCCCTTAATAATCCCTTTCCATTTGAATTAAAGGAATGGCAGGAGCGTCTGTCTGGTGATTTGAATTCGAATCCGGATGACCGCACTATCTTCTGGGTTTATGGACCCACTGGTGGGGAAGGGAAGTCCCAGTTTGCCAAATACCTGGGTTTAAATAAAAATTGGCTGTATTTACCTGGGGGTAAAGTGAATGACATGATGTATATGTATTGTAAAAAACCCCAGAGTAATTTAGTTATAGATTATCCTAGGTGTAATAAAGATTTTATTAATTATGCTTTCTTAGAGATGGTTAAGAATAGGACTGTATATAGTTACAAGTATGAACCTGTGGGATTTATAGACCCCACCTGTAATGTGCATGTTGTAGTTATGGCTAATTTCCTTCCTGATTATGAAAGGATTAGTCAAGATCGAATAAAATTAGTGGATTTGTCTTAATTAATTGTCTCCCATCATAACCATTAAGAAATAAGTGCCGCGCAGCGGCCATAAACATGAGTAATTTTGCTTCTTGAAAACAAGAAGGAATGAAATGAAAGAAGATTAAATCAGTACTGATGTGGGTCCCACATAATAATATTAATATACAATAAATAAATAAATGAATAAATAACTTATCTGGGCTTCATCCGGAAAATATTGGGCCTGTTAAGGTCTGGGTATGTCGCGCGATTTGTAGCTCTCTCTCTTCTGTCAGTTGACTAGTATTA---------------------------------------------------------------------------------------------------------------------------------------------------------------------------------------------------------------------------------------------------
>GMusSLA-PK:Veh:Cotton:15].KY420168
ACCCGGCTCCAGAATTTAGACCCCCCCTTATTTTCTCTGAAATACCCCTCGCTTATAATGGCAGCTATTAAGTCTGTCTTCTGGTGTTTCACCATTTTCTTCACTTCTTCCTCCTTCCCTGAATTACCTCCCCTCTTTGAAAATTCTTGCGTGAGCTATGCCTGCTGGCAGGAAGAAGAGTCTCCCACGACTCGACGACGCCACCTGCAGGGATATCTGCAATGTAAGGGTCAGAGGACCCTTAAACAGGTTAAAGCCCTCTTTGGGGACTTGAACCCTCATCTTGAGAAACAACGAGCTCGGAAGACTGACGAAGCTCGTGATTATTGTATGAAAGAGGAAACTAGGGTTTCCGGTCCGTATGAATTTGGGGTTTATTGTGCTAATGGCTCGAATAAACGGAAATTGGAAGAATTGCTGGGTAATTCCGACAATGAAATTGAAGAACCCCAGAAGTATCGACGAGCCATGGCGATGAAGATGACAAAGGAGTCACATCAGTGGGCCCTTAATAATCCCTTTCCATTTGAATTAAAGGAATGGCAGGAGCGTCTGTCTGGTGATTTGAATTCGAATCCGGATGACCGCACTATCTTCTGGGTTTATGGACCCACTGGTGGGGAAGGGAAGTCCCAGTTTGCCAAATACCTGGGTTTAAATAAAAATTGGCTGTATTTACCTGGGGGTAAAGTGAATGACATGATGTATATGTATTGTAAAAAACCCCAGAGTAATTTAGTTATAGATTATCCTAGGTGTAATAAGGATTTTATTAATTATGCATTTCTAGAGATGGTTAAGAATAGAACCGTCTATAGTTATAAATATGAACCTGTGGGATTTATAGACCCCACCTGTAATGTGCATGTTGTAGTTATGGCTAATTTCCTTCCTGATTATGAAAGGATTAGTCAAGATCGAATAAAATTAGTGGATTTGTCGTAATTAATTGTCCCCCATCATTACTATTAAGAAATAATTGCCGCGCAGCGACCATAAACATGATTAATTTTGCTTCTTGAAAACAAGAAGGAATGAAATGAAAGAAGATTAAATCAGTACTGATGTGGGTCCCACATAATAATATTAATATACAATAAATAAATAAATGAATAAATAACTTATCTGGGCTTCATCCGGAAAATATTGGGCCTGTTAAGGTCTGGGTATGTCGCGCGATTTGTAGCTCTCTCTCTTCTGTCAGTTGACTAGTATTA---------------------------------------------------------------------------------------------------------------------------------------------------------------------------------------------------------------------------------------------------
>GMusSLA-PK:Veh:Cotton:15].KX656849
ACCCGGCTCCAGAATTTAGACCCCCCCTTATTTTCTCTGAAATACCCCTCGCTTATAATGGCTGCTATTAAGTCTGTCTTCTGGTGTTTCACCATTTTCTTCACTTCTTCCTCCTTCCCTGAATTAACTCCCCTCTTTGAAAATTCTTGCGTGAGCTATGCCTGCTGGCAGGAAGAAGAGTCTCCCACGACTCGACGACGCCACCTGCAGGGATATCTGCAATGTAAGGGTCAGAGGACCCTTAAACAGGTTAAAGCCCTCTTTGGGGATCTTGAACCCCATCTTGAGAAACAACGAGCTCGGAAGACTGACGAAGCTCGTGATTATTGTATGAAAGAGGAAACTAGGGTTTCCGGTCCGTATGAATTTGGGGTTTATTGTGCTAATGGCTCGAATAAACGGAAATTGGAAGAATTGTTGGATAATTCCGATAACGAGATTGAAGAACCCCAGAAATATCGAAGAGCCATCGCGATGAAGATGACGAAGCAGTCACATCAGTGGGCCCTGGATAATGCTTTTCCATTTGAATTAAAGGAGTGGCAGGAGCGTCTGTCTGATGATTTGAATTCGAATCCGGATGACCGCACTATCTTCTGGGTTTATGGACCCATTGGTGGGGAAGGAAAGTCCCAATTTGCCAAATACCTGGGATTAAATAAAAATTGGCTGTATTTACCTGGGGGTAAAGTAAATGATATGATGTATATGTATTGTAAAAAACCCCAATGTAATTTAGTTATAGATTATCCTAGGTGTAATAAGGATTTTATTAATTATGCTTTCTTAGAGATGGTTAAGAATAGGACTGTATATAGTTACAAGTACGAACCAGTTGGGGTTTATTGACCCTACTTGTAATGTACATGTTGTAGTTATGGCTAATTTCCTTCCTGATTATGAAAGGATTAGTCAAGATCGAATAAAATTAATAGATTTGTCTTAATCAATTATCCCCCATCACTACTTTTATGAAAGACGTGCCGCGCAGCGGCCATAAACATGAGTAATTTTGCTTCTTGAAAACAAGAAGGAATGAAATGAAAAAAGAAGGTATTCACTTATTATGTGGGTCCCACATAATAATATTAATATAAAATAAATAAATAAATAAATAAATAAATAACTTATCTGGGCTTGATCCGTAAAATATTGGGCCTGTTAAGGTCTGGGTACGTCGCGCGATTCACGTACTCTCTCTCTTCTGTCAGTTGACTAGTATTA--------------------------------------------------------------------------------------------------------------------------------------------------------------------------------------------------------------------------------------------
>GMusSLA-PK:Veh:Cotton:15].KX656848
ACCCGGCTCCAGAATTTAGACCCCCCCTTATTTTCTCTGAAATACCCCTCGCTTATAATGGCTGCTATTAAGTCTGTCTTCTGGTGTTTCACCATTTTCTTCACTTCTTCCTCCTTCCCTGAATTAACTCCCCTCTTTGAAAATTCTTGCGTGAGCTATGCCTGCTGGCAGGAAGAAGAGTCTCCCACGACTCGACGACGCCACCTGCAGGGATATCTGCAATGTAAGGGTCAGAGGACCCTTAAACAGGTTAAAGCCCTCTTTGGGGATCTTGAACCCCATCTTGAGAAACAACGAGCTCGGAAGACTGACGAAGCTCGTGATTATTGTATGAAAGAGGAAACTAGGGTTTCCGGTCCGTATGAATTTGGGGTTTATTGTGCTAATGGCTCGAATAAACGGAAATTGGAAGAATTGTTGGATAATTCCGATAACGAGATTGAAGAACCCCAGAAATATCGAAGAGCCATCGCGATGAAGATGACGAAGCAGTCACATCAGTGGGCCCTGGATAATGCTTTTCCATTTGAATTAAAGGAGTGGCAGGAGCGTCTGTCTGATGATTTGAATTCGAATCCGGATGACCGCACTATCTTCTGGGTTTATGGACCCATTGGTGGGGAAGGAAAGTCCCAATTTGCCAAATACCTGGGATTAAATAAAAATTGGCTGTATTTACCTGGGGGTAAAGTAAATGATATGATGTATATGTATTGTAAAAAACCCCAATGTAATTTAGTTATAGATTATCCTAGGTGTAATAAGGATTTTATTAATTATGCTTTCTTAGAGATGGTTAAGAATAGGACTGTCTATAGTTATAAATACGAACCAGTTGGGGTTTATTGACCCTACTTGTAATGTACACGTTGTAGTTATGGCTAATTTCCTTCCTGATTATGAAAGGATTAGTCAAGATCGAATAAAATTAATAGATTTGTCTTAATCAATTATCCCCCATCACTACTTTTATGAAAGACGTGCCGCGCAGCGGCCATAAACATGAGTAATTTTGCTTCTTGAAAACAAGAAGGAATGAAATGAAAGAAGATTATATCCGTACTTATGTGGGTCCCACATAATAATATTAATATAAAATAAATAAATAAATAAATAAATAAATAACTTATCTGGGCTTGATCCGTAAAATATTGGGCCTGTTAAGGTCTGGGTACGTCGCGCGATTCACGTACTCTCTCTCTTCTGTCAGTTGACTAGTATTA---------------------------------------------------------------------------------------------------------------------------------------------------------------------------------------------------------------------------------------------
>GMusSLA-PK:Veh:cotton:15].KX656847
ACCCGCCTCCAGAATTTAGACCCCTCCCCATTTTCTCTGAAATACCCCTTGCTTGTAATGGCTGCGATTAAGTCTGTCTTCTGGTGTTTCACCATTTTCTTCACTTCTTCCTCCTTCCCTGAATTAACTCCCCTCTTTGAAAATTCTTGCGTGAGCTATGCCTGCTGGCAGGAAGAAGAGTCTCCCACGACTCGACGACGCCACCTGCAGGGATATCTGCAATGTAAGGGTCAGAGGACCCTTAAACAGGTTAAAGCCCTCTTTGGGGATCTTGAACCCCATCTTGAGAAACAACGAGCTCGGAAGACTGACGAAGCTCGTGATTATTGTATGAAAGAGGAAACTAGGGTTTCCGGTCCGTATGAATTTGGGGTTTATTGTGCTAATGGCTCGAATAAACGGAAATTGGAAGAATTATTGGATAATTCCGATAACGAGATTGAAGAACCCCAGAAATATCGAAGAGCCATCGCGATGAAGATGACGAAGCAGTCACATCAGTGGGCCCTGGATAATGCTTTTCCATTTGAATTAAAGGAGTGGCAGGAGCGTCTGTCTGATGATTTGAATTCGAATCCGGATGACCGCACTATCTTCTGGGTTTATGGACCCATTGGTGGGGAAGGAAAGTCCCAATTTGCCAAATACCTGGGATTAAATAAAAATTGGCTGTATTTACCTGGGGGTAAAGTAAATGATATGATGTATATGTATTGTAAAAAACCCCAATGTAATTTAGTTATAGATTATCCTAGGTGTAATAAGGATTTTATTAATTATGCTTTCTTAGAGATGGTTAAGAATAGGACTGTATATAGTTACAAGTACGAACCAGTTGGGGTTTATTGACCCTACTTGTAATGTACATGTTGTAGTTATGGCTAATTTCCTTCCTGATTATGAAAGGATTAGTCAAGATCGAATAAAATTAATAGATTTGTCTTAATCAATTATCCCCCATCACTACTTTTATGAAAGACGTGCCGCGCAGCGGCCATAAACATGAGTAATTTTGCTTCTTGAAAACAAGAAGGAATGAAATGAAAAAAGATTATATCCGTACTTATGTGGGTCCCACATAATAATATTAATATAAAATAAATAAATAAATAAATAAATAAATAACTTATCTGGGCTTGATCCGTAAAATATTGGGCCTGTTAAGGTCTGGGTACGTCGCGCGATTCACGTACTCTCTCTCTTCTGTCAGTTGACTAGTATTA---------------------------------------------------------------------------------------------------------------------------------------------------------------------------------------------------------------------------------------------
>GMusSLA-PK:Mul:G.davidsonii:08].EU384652
ACCCGCCTCCAGAATTTAGACCCCTCCCCATTTTCTCTGAAATACCCCTTGCTTGTAATGGCTGCGATTAAGTCTGTCTTCTGGTGTTTCACCATTTTCTTTACTTCCTCTTCCCCTCCTGATTTAATTCCCCTCTTTGAAAATTCTTGCGTGAGCTATTCCTGCTGGCAGGAAGAAGAGTCGCCCACGACTCGACGACGCCACCTGCAGGGATATCTGCAATGTAAGGGTCAGAGGACCCTTAAACAGGTGAAATCCCTCTTTGGGGATCTTAATCCCCATCTTGAGAAACAACGAGCTCGGAAGACTGACGAAGCTCGTGATTATTGTATGAAAGAGGAAACTAGGGTTTCCGGTCCGTATGAATTTGGTGTTTATTGTGCCAGTGGTTCGAATAAGCGGAAATTGGAAGAATTGTTGGGTAATTCCGACAACGAGATCGAAGAACCCCAGAAGTATCGAAGAGCCATGGCGATGAAGATGACGAAGACGTCACATCAGTGGGCCCTAGAGAACCCCTTTCCATTTGAATTAAAGGAGTGGCAGGAGCGTCTGTCTGCAGATTTGAATTCGAATCCGGATGACCGCGCCATCTTCTGGGTTTATGGACCCACTGGTGGGGAAGGGAAGTCCCAGTTTGCCAAATACCTGGGGTTAAATAAAAATTGGTTGTATTTACCTGGTGGCAAAGTTAATGACATGATGTACATGTATTGCAAGAAGCCCCAGAGTAATTTAGTTATAGATTATCCTAGGTGTAATAAAGATTTTATTAATTATGCTTTCTTAGAGATGGTTAAGAATAGAACCGTCTATAGTTATAAGTACGAACCAGTTGGGGTTTATTGACCCTACTTGTAATGTACATGTTGTAGTTATGGCTAATTTCCTTCCTGATTATGAAAGGATTAGTCAAGATCGAATAAAATTAATAGATTTGTCTTAATTAATTGTCCCCCATCATTACTATTAAGAAATAAGTGCCGCGCAGCGGCCATAAACATGAGTAATTTTGCTTCTTGAAGACAAGAAGGAATGAAATGAAAGAAGATTATATCCGTACTTATGTGGGACCCACATAATAATATTAATATAAAATAATTTAATAAATAAATAAATAATCTATCTGGGCTTGATCCGTAAAATATTGGGCCTGTTAAGGTCTGGGTACGTCGCGCGATTTGTAGCTCTCTCTCTTCTGTCAGTTGACTAGTATTA--------------------------------------------------------------------------------------------------------------------------------------------------------------------------------------------------------------------------------------------------
>GMusSLA-PK:Fai:G.mustelinum:15].MH760463
ACCCGGCTCCAGAATTTAGACCCCTCCCCATTTTCTCTGAAATACCGCTTGCTTGTAATGGCTGCGATTAAGTCTGTCTTCTGGTGTTTCACCATTTTCTTTACTTCCTCTTCCCCTCCTGATTTAATTCCCCTCTTTGAAAATTCTTGCGTGAGCTATTCCTGCTGGCAGGAAGAAGAGTCGCCCACGACTCGACGACGCCACCTGCAGGGATATCTGCAATGTAAGGGTCAGAGGACCCTTAAACAGGTGAAATCCCTCTTTGGGGATCTTAATCCCCATCTTGAGAAACAACGAGCTCGGAAGACTGACGAAGCTCGTGATTATTGTATGAAAGAGGAAACTAGGGTTTCCGGTCCGTATGAATTTGGTGTTTATTGTGCCAGTGGTTCGAATAAGCGGAAATTGGAAGAATTGTTGGGTAATTCCGACAACGAGATCGAAGAACCCCAGAAGTATCGAAGAGCCATGGCGATGAAGATGACGAAGACGTCACATCAGTGGGCCCTAGAGAACCCCTTTCCATTTGAATTAAAGGAGTGGCAGGAGCGTCTGTCTGCAGATTTGAATTCAAATCCGGATGACCGCGCTATTTTCTGGGTTTATGGACCCACTGGTGGGGAAGGTAAATCCCAGTTTGCCAAGTATCTGGGTTTAAACAAAAATTGGTTGTATTTACCTGGTGGCAAAGTTAATGACATGATGTACATGTATTGTAAGAAGCCCCAGAGTAATTTAGTTATAGATTATCCTAGGTGTAATAAAGATTTTATTAATTATGCTTTCTTAGAGATGGTTAAGAATAGAACCGTCTATAGTTATAAGTACGAACCAGTTGGGTTTATTGACCCTACTTGTAATGTACATGTTGTAGTTATGGCTAATTTCCTTCCTGATTATGAAAGGATTAGTCAAGATCGAATAAAATTAATAGATTTGTCTTAATTAATTGTCCCCCATCATTACTATTAAGAAATAAGTGCCGCGCAGCGGCCATAAACATGAGTAATTTTGCTTCTTGAAGACAAGAAGGAATGAAATGAAAGAAGATTATATCCGTACTTATGTGGGACCCACATAATAATATTAATATAAAATAATTTAATAAATAAATAAATAATCTATCTGGGCTTGATCCGTAAAATATTGGGCCTGTTAAGGTTTGGGTACTTCGCGCGATTTGTAGCTCTCTCTCTTCTGTCAGTTGACTAGTATT----------------------------------------------------------------------------------------------------------------------------------------------------------------------------------------------------------------------------------------------------
>GMusSLA-PK:Fai:G.mustelinum:15].MH760462
ACCCGGCTCCAGAATTTAGACCCCTCCCCATTTTCTCTGAAATACCGCTTGCTTGTAATGGCTGCGATTAAGTCTGTCTTCTGGTGTTTCACCATTTTCTTTACTTCCTCTTCCCCTCCTGATTTAATTCCCCTCTTTGAAAATTCTTGCGTGAGCTATTCCTGCTGGCAGGAAGAAGAGTCGCCCACGACTCGACGACGCCACCTGCAGGGATATCTGCAATGTAAGGGTCAGAGGACCCTTAAACAGGTGAAATCCCTCTTTGGGGATCTTAATCCCCATCTTGAGAAACAACGAGCTCGGAAGACTGACGAAGCTCGTGATTATTGTATGAAAGAGGAAACTAGGGTTTCCGGTCCGTATGAATTTGGTGTTTATTGTGCCAGTGGTTCGAATAAGCGGAAATTGGAAGAATTGTTGGGTAATTCCGACAACGAGATCGAAGAACCCCAGAAGTATCGAAGAGCCATGGCGATGAAGATGACGAAGACGTCACATCAGTGGGCCCTAGAGAACCCCTTTCCATTTGAATTAAAGGAGTGGCAGGAGCGTCTGTCTGCAGATTTGAATTCAAATCCGGATGACCGCGCTATTTTCTGGGTTTATGGACCCACTGGTGGGGAAGGTAAATCCCAGTTTGCCAAGTATCTGGGTTTAAACAAAAATTGGTTGTATTTACCTGGTGGCAAAGTTAATGACATGATGTACATGTATTGTAAGAAGCCCCAGAGTAATTTAGTTATAGATTATCCTAGGTGTAATAAAGATTTTATTAATTATGCTTTCTTAGAGATGGTTAAGAATAGAACCGTCTATAGTTATAAATACGAACCAGTTGGGTTTATTGACCCTACTTGTAATGTACATGTTGTAGTTATGGCTAATTTCCTTCCTGATTATGAAAGGATTAGTCAAGATCGAATAAAATTAATAGATTTGTCTTAATTAATTGTCCCCCATCATTACTATTAAGAAATAAGTGCCGCGCAGCGGCCATAAACATGAGTAATTTTGCTTCTTGAAGACAAGAAGGAATGAAATGAAAGAAGATTATATCCGTACTTATGTGGGACCCACATAATAATATTAATATAAAATAATTTAATAAATAAATAAATAATCTATCTGGGCTTGATCCGTAAAATATTGGGCCTGTTAAGGTTTGGGTACTTCGCGCGATTTGTAGCTCTCTCTCTTCTGTCAGTTGACTAGTATT----------------------------------------------------------------------------------------------------------------------------------------------------------------------------------------------------------------------------------------------------
>GMusSLA-PK:Fai:G.mustelinum:15].MH760461
ACCCGGCTCCAGAATTTAGACCCCTCCCCATTTTCTCTGAAATACCGCTTGCTTGTAATGGCTGCGATTAAGTCTGTCTTCTGGTGTTTCACCATTTTCTTTACTTCCTCTTCCCCTCCTGATTTAATTCCCCTCTTTGAAAATTCTTGCGTGAGCTATTCCTGCTGGCAGGAAGAAGAGTCGCCCACGACTCGACGACGCCACCTGCAGGGATATCTGCAATGTAAGGGTCAGAGGACCCTTAAACAGGTGAAATCCCTCTTTGGGGATCTTAATCCCCATCTTGAGAAACAACGAGCTCGGAAGACTGACGAAGCTCGTGATTATTGTATGAAAGAGGAAACTAGGGTTTCCGGTCCGTATGAATTTGGTGTTTATTGTGCCAGTGGTTCGAATAAGCGGAAATTGGAAGAATTGTTGGGTAATTCCGACAACGAGATCGAAGAACCCCAGAAGTATCGAAGAGCCATGGCGATGAAGATGACGAAGACGTCACATCAGTGGGCCCTAGAGAACCCCTTTCCATTTGAATTAAAGGAGTGGCAGGAGCGTCTGTCTGCAGATTTGAATTCAAATCCGGATGACCGCGCTATTTTCTGGGTTTATGGACCCACTGGTGGGGAAGGTAAATCCCAGTTTGCCAAGTATCTGGGTTTAAACAAAAATTGGTTGTATTTACCTGGTGGCAAAGTTAATGACATGATGTACATGTATTGTAAGAAGCCCCAGAGTAATTTAGTTATAGATTATCCTAGGTGTAATAAAGATTTTATTAATTATGCTTTCTTAGAGATGGTTAAGAATAGAACCGTCTATAGTTATAAATACGAACCAGTTGGGTTTATTGACCCTACTTGTAATGTACATGTTGTAGTTATGGCTAATTTCCTTCCTGATTATGAAAGGATTAGTCAAGATCGAATAAAATTAATAGATTTGTCTTAATTAATTGTCCCCCATCATTACTATTAAGAAATAAGTGCCGCGCAGCGGCCATAAACATGAGTAATTTTGCTTCTTGAAGACAAGAAGGAATGAAATGAAAGAAGATTATATCCGTACTTATGTGGGACCCACATAATAATATTAATATAAAATAATTTAATAAATAAATAAATAATCTATCTGGGCTTGATCCGTAAAATATTGGGCCTGTTAAGGTTTGGGTACTTCGCGCGATTTGTAGCTCTCTCTCTTCTGTCAGTTGACTAGTATT----------------------------------------------------------------------------------------------------------------------------------------------------------------------------------------------------------------------------------------------------
>GDarSLA-PK:Veh:cotton:15].KX656852
ACCCAGCCTTGTCTACCTCTCCTTGGCTACCTTGTGCGAATCACGTGAGTTTTCGCTCTCTCGTTTAAGATGCCTGCTGTCCAGTCTCTCTGGTGGTGTTTCACCATTTTCTTCACGAGTGCGTCCCCCCCCGACCTGGTTCCTCTCTTCGAGAACACCAGTGTGTCTTACGCCTGCTGGCAGGAAGAGGAGTCTCCCACGACTCGTCGTCGCCATTTGCAGGGCTATCTGCAGTTGAAGACTAAGAAGTCTCTTTCTGCGGTAAAGTCCTTGTTCGGGGATCTGAATCCCCATCTTGAGAAACAACGAGCTCGTCGGACGGACGAAGCTCGTGACTATTGCATGAAAGAGGAAACTAGGGTTTCCGGTCCCTTCGAATTTGGGGATTATTGCCCTAGTGGGTCTCACAAACGCCGGCAACGAGAATCTGTAATTCGAAGTCCGGTGAGAATGGCAGAGGAAAATCCCGTCCGTCTTCCGTCGAGTAAAGGCAAAGATTGCAGAGGAAGAATTCCAGAAGACCGCGCATGCGATTCAAATTTCAAATTTGAAATCTTGGCAATCGCGCCTACAGACGCTCTTGGAACGGGCCCCAGATGCCGCACTATCTTCTGGGTATATGGGCCAGATGGTGGTGAAGGGAAATCAACCTTTGCTCGAGACCTGTATAGAAGTGGGACCTGGTTCTATACACGTGGTGGGTCTGCTGATAACGTTAGTTATCAGTATATAGGTCAATTAGGAAATAATATTGTATTCGATATCCCTCGCGATAAAAAGGATTATCTACAGTACAGTTTAATAGAGATGTTTAAGGATAGATTAATAGTTAGTAATAAGTACGAGCCCCTTATGGGCCCCTTTAATTATTGTATTCATGTAGTTGTTATGTCTAATTTTCTCCCAGATTTCGAGAAGATTAGTCAGGATAGAGTCCATGTAATCCCGTGTATACCATGTGGTGTTTGTCTTAAACACCACAATATTAATGATAATTGTAAGGATTATATTGACTAAACAATTTTGTTTCTTGAAAACAAGAAAGAATGAAATGAAAAAAGAAAAAAGAAAAACGTGAGCCTTCTATTAGTTTAAGAAAGAAAGTGCCGCGCAGCGGCATTCAAAAAAAATATAAATATAAAAAAGAAAAAAATGTCTTACTAAAACGACGACGTATTGAAAAAGTGGAAATGGGACCAAAATGTAAATATATGAAACTTGCGTGCTTGCGGAGCAAAAAACTAAGAAATATAAGGTTAGCGGAGTAAATATATGAAAGTTGAAGGGTACCGCTGCAATTATGAGCTTGGCTACCAGGTATCCGAAGGATATAAATAACACGTCGGTCGACCACGTCGCAGGCTGGTGTAGTATT-------------------------------------------------------------------------------------
>GDarSLA-PK:Veh:cotton:15].KX656842
ACCCAGCCTTGTCTACCTCTCCTTGGCTACCTCGTGCGAATCACGTGAGTTTTCGCTCTCTCGCTTAAGATGCCTTCTGCTCAGTCTGTCTTTTGGTGCTTCACCATTTTCTTCACGAGTGCTTCTCCCCCTGACTTGGTGCCTCTCTTCGAGAACACCAGTGTGTCTTATGCCTGCTGGCAGGAAGAAGAGTCGCCCACGACTCGACGACGCCACCTGCAGGGATATCTGCAGTTGAAGACTAAAAAATCTCTCTCTGCGGTGAAGTCTTTGTTTGGGGAACTCAATCCCCATCTTGAGAAACAACGTGCTCGTCGGACGGACGAAGCTCGTGACTATTGTATGAAAGAGGAAACTAGGGTTTCCGGTCCCTTCGAATTTGGGGATTATTGCCCTAGTGGGTCTCACAAACGCCGGCAAAGGGAATCGGTAATTCGATCTCCGGTGAGAATGGCGGAGGAAAATCCGTCCGTCTTCCGGCGAGTAAAGGCAAAGATTGCAGAAGAAGATTTCCAGAAGACCGCGCATGAGATTCAAATTTCAAATTTGAAATCTTGGCAATTGCGCCTAAAGACGCTCTTGGAACGGGCCCCAGATGACCGCACTATCTTCTGGGTATATGGGCCAGATGGTGGTGAAGGGAAATCAACCTTTGCTCGAGACCTGTATAGAAGTGGGACCTGGTTCTATACACGTGGTGGGTCTGCTGATAATGTTAGCTACCAGTACATAGGTCACCTAGGAAATAATATTGTATTTGATATCCCTCGTGATAAGAAGGATTATCTACAGTACAGTTTAATAGAGATGTTTAAGGATAGATTAATAGTTAGTAATAAGTACGAGCCCCTTATGGCTCCTTTAATTAATTGTATTCATGTAGTTGTTATGTCTAATTTTCTCCCAGATTTCGAGAAGATTAGTCAGGATAGAGTCCATGTAATCCCGTGTATACCATGTGGTGTTTGTCTTAAACACCACAATATTAATGATAAATGTGAAGATTATGTGGATTAATTACTTTTGTTTCTTGAAGACAAGAAAGAATGAAATGAAAAAAAAACAAAAACATGAGCCTTCTACTATTTTATTTACGGAATAAGTGCCGCGCAGCGGCATTAAAAAAAATAAAAATTAAAAAGAAGTATAAAATATATTTATTATGTCTTTCTAAAACGACGACGTATTGGAAAAGTGTAAATGGGACCAAAATGTAAATATATGAAACTTCGTGCTTGCGGAGCAAAAACTTATAAATATAAGGTTAGCGGAGTAAATATATGAAAGTTGAATGGCACCGCTGTAATTACTGAGCTTGGCTACCAGGTATCCAAGGATATAAATAAAAGGCTGGTGTAGTATT-------------------------------------------------------------------------------------------------
>GDarSLA-PK:Veh:cotton:15].KX656841
ACCCAGCCTTGTCTACCTCTCCTTGGCTACCTCGTGCGAATCACGTGAGTTTTCGCTCTCTCGCTTAAGATGCCTTCTGCTCAGTCTGTCTTTTGGTGCTTCACCATTTTCTTCACGAGTGCTTCTCCCCCTGACTTGGTGCCTCTCTTCGAGAACACCAGTGTGTCTTATGCCTGCTGGCAGGAAGAAGAGTCTCCCACGACTCGTCGACGCCACCTGCAGGGATATCTGCAGTTGAAGACTAAAAAATCTCTCTCTGCGGTGAAGTCTTTGTTTGGGGAACTCAATCCCCATCTTGAGAAACAACGAGCTCGTCGGACGGACGAAGCTCGTGACTATTGTATGAAAGAGGAAACTAGGGTTTCCGGTCCCTTCGAATTTGGGGATTATTGCCCTAGTGGGTCTCACAAACGCCGGCAAAGGGAATCGGTAATTCGATCTCCGGTGAGAATGGCGGAGGAAAATCCGTCCGTCTTCCGGCGAGTAAAGGCAAAGATTGCAGAGGAAGAATTCCAGAAGACCGCGCATGAGATTCAAATTTCAAATTTGAAATCTTGGCAATTGCGCCTAAAGACGCTCTTGGAACGGGCCCCAGATGACCGCACTATCTTCTGGGTATATGGGCCAGATGGTGGTGAAGGGAAATCAACCTTTGCTCGAGACCTGTATAGAAGTGGGACCTGGTTCTATACACGTGGTGGGTCTGCTGATAATGTTAGCTACCAGTACATAGGTCACCTAGGAAATAATATTGTATTTGATATCCCTCGTGATAAGAAGGATTATCTACAGTACAGTTTAATAGAGATGTTTAAGGATAGATTAATAGTTAGTAATAAGTACGAGCCCCTTATGGCTCCTTTAATTAATTGTATTCATGTAGTTGTTATGTCTAATTTTCTCCCAGATTTCGAGAAGATTAGTCAGGATAGAGTCCATGTAATCCCGTGTATACCATGTGGTGTTTGTCTTAAACACCACAATATTAATGATAAATGTGAAGATTATGTGGATTAATTACTTTTGTTTCTTGAAGACAAGAAAGAATGAAATGAAAAAAAAACAAAAACATGAGCCTTCTACTATTTTATTTACGGAATAAGTGCCGCGCAGCGGCATTAAAAAAAATAAAAATTAAAAAGAAGTATAAAATATATTTATTATGTCTTTCTAAAACGACGACGTATTGGAAAAGTGTAAATGGGACCAAAATGTAAATATATGAAACTTCGTGCTTGCGGAGCAAAAACTTATAAATATAAGGTTAGCGGAGTAAATATATGAAAGTTGAATGGCACCGCTGTAATTACTGAGCTTGGCTACCAGGTATCCAAGGATATAAATAACACGTCGACAAGGCTGGTGTAGTATT----------------------------------------------------------------------------------------
>GDarSLA-PK:Veh:cotton:15].KX656840
ACCCAGCCTTGTCTACCTCTCCTTGGCTACCTCGTGCGAATCACGTGAGTTTTCGCTCTCTCGCTTAATATGCCTTCTGCTCAGTCTGTCTTTTGGTGCTTCACCATTTTCTTCACGAGTGCTTCTCCCCCTGACTTGGTGCCTCTCTTCGAGAACACCAGTGTGTCTTATGCCTGCTGGCAGGAAGAGGAGTCTCCCACGACTCGACGACGCCACCTGCAGGGATATCTGCAGTTGAAGACTAAAAAATCTCTCTCTGCGGTGAAGTCTTTGTTTGGGGATCTCAATCCCCATCTTGAGAAACAACGAGCTCGTCGGACGGACGAAGCTCGTGACTATTGTATGAAAGAGGAAACTAGGGTTTCCGGTCCCTTCGAATTTGGGGATTATTGCCCTAGTGGGTCTCACAAACGCCGGCAAAGGGAATCGGTAATTCGATCTCCGGTGAGAATGGCGGAGGAAAATCCGTCCGTCTTCCGGCGAGTAAAGGCAAAGATTGCAGAGGAAGAATTCCAGAAGACCGCGCATGAGATTCAAATTTCAAATTTGAAATCTTGGCAATTGCGCCTAAAGACGCTCCTGGAACGGGCCCCAGATGACCGCACTATCTTCTGGGTATATGGGCCAGATGGTGGTGAAGGGAAATCAACCTTTGCTCGAGACCTGTATAGAAGTGGGACCTGGTTCTATACACGTGGTGGGTCTGCTGATAATGTTAGCTACCAGTACATAGGTCAACTAGGAAATAATATTGTATTTGATATCCCTCGTGATAAGAAAGATTATCTACAGTACAGTTTAATAGAGATGTTTAAGGATAGATTAATAGTTAGTAATAAGTACGAGCCCCTTATGGCTCCTTTAATTAATTGTATTCATGTAGTTGTTATGTCTAATTTTCTCCCAGATTTCGAGAAGATTAGTCAGGATAGAATCCATGTAATCCCGTGTATACCATGTGGTGTTTGTCTTAAACACCACAATATTAATGATAAATGTGAAGATTATGTGGATTAATTACTTTTGTTTCTTGAAGACAAGAAAGAATGAAATGAAAAAAAAACAAAAACATGAGCCTTCTACTATTTTATTTACGGAATAAGTGCCGCGCAGCGGCATTAAAAAAAATAAAAATAAAAAAGAAGTATAAAATATATTTATTATGTCTTTCTAAAACGACGACGTATTGAAAAAGTGGAAATGGGACCAAAATGTAAATATATGAAACTTGCGTGCTTGCGGAGCAAAAACTAAGAAATATAAGGTTAGCGGAGTAAATATATGATAGTTGAATGGCACCGCTGTAATTTCGAGCTTGGCTACCAGGGATCCTAGGATATAAATAACACGTCACCGAGGCTGGTGTAGTATT----------------------------------------------------------------------------------------
>GDarSLA-PK:Veh:cotton:15].KX656839
ACCCAGCCTTGTCTACCTCTCCTTGGCTACCTTGTGCGAATCACGTGAGTTTTCGCTCTCTCGTTTAAGATGCCTGTTGTCCAGTCTCTCTGGTGGTGTTTCACCATTTTCTTCACGAGTGCGTCCCCCCCCGACCTGGTTCCTCTCTTCGAGAACACCAGTGTGTCTTACGCCTGCTGGCAGGAAGAGGAGTCTCCCACGACTCGTCGTCGCCATTTGCAGGGCTATCTGCAGTTGAAAACTAAGAAGTCTCTTTCTGCGGTGAAGTCTTTGTTTGGGGATCTCAATCCCCATCTTGAGAAACAACGAGCTCGTCGGACGGACGAAGCTCGTGACTATTGTATGAAAGAGGAAACTAGGGTTTCCGGTCCCTTCGAATTTGGGGATTATTGCCCTAGTGGGTCTCACAAACGCCGGCAAAGGGAATCGGTAATTCGATCTCCGGTGAGAATGGCGGAGGAAAATCCGTCCGTCTTCCGGCGAGTAAAGGCAAAGATTGCAGAGGAAGAATTCCAGAAGACCGCGCATGAGATTCAAATTTCAAATTTGAAATCTTGGCAATTGCGCCTAAAGACGCTCCTGGAACGGGCCCCAGATGACCGCACTATCTTCTGGGTATATGGGCCAGATGGTGGTGAAGGGAAATCAACCTTTGCTCGAGACCTGTATAGAAGTGGGACCTGGTTCTATACACGTGGTGGGTCTGCTGATAATGTTAGCTACCAGTACATAGGTCAACTAGGAAATAATATTGTATTTGATATCCCTCGTGATAAGAAGGATTATCTACAGTACAGTTTAATAGAGATGTTTAAGGATAGATTAATAGTTAGTAATAAGTACGAGCCCCTTATGGCTCCTTTAATTAATTGTATTCATGTAGTTGTTATGTCTAATTTTCTCCCAGATTTCGAGAAGATTAGTCAGGATAGAGTCCATGTAATCCCGTGTATACCATGTGGTGTTTGTCTTAAACACCACAATATTAATGATAAATGTGAAAATTATGTGGATTAATTACTTTTGTTTCTTGAAGACAAGAAAGAATGAAATGAAAAAAAAAACAAAAACATGAGCCTTCTACTATTTTATTTACGTAATAAGTGCCGCGCAGCGGCATTTAAAAAAATAAAAATAAAAAAGAAGTATAAAATATATTTATTATGTCTTTCTAAAACGACGACGTATTGGAAAAGTGTAAATGGGACCAAAATGTAAATATATGAAACTTCGTGCTTGCGGAGCAAAAACTTAGAAATATAAGGTTAGCGGAGTAAATATATGAAAGTTGAATGGCACCGCTGTAATTACTGAGCTTGGCTACCAGGTATCCAAGGATATAAATAACACGTCGACAAGGCTGGTGTAGTATT---------------------------------------------------------------------------------------
>GDarSLA-PK:Veh:cotton:15].KX656836
ACCCAGCCTTGTCTACCTCTCCTTGGCTACCTCGTGCGAATCACGTGAGTTTTCGCTCTCTCGCTTAAGATGCCTGCTGCCCAGTCTCTCTGGTGGTGCTTCACCATTTTCTTCACGAGTGCTTCTCCCCCTGACTTGGTTCCTCTCTTCGAGAACACCAGTGTGTCTTACGCCTGCTGGCAGGAAGAGGAGTCTCCCACGACTCGTCGTCGCCACCTGCAGGGATATCTGCAGTTGAAGACTAAAAAATCTCTCTCTGCGGTGAAGTCTTTGTTTGGGGATCTCAATCCCCATCTTGAGAAACAACGAGCTCGTCGGACGGACGAAGCTCGTGACTATTGTATGAAAGAGGAAACTAGGGTTTCCGGTCCCTTCGAATTTGGGGATTATTGCCCTAGTGGGTCTCACAAACGCCGGCAAAGGGAATCGGTAATTCGATCTCCGGTGAGAATGGCGGAGGAAAATCCGTCCGTCTTCCGGCGAGTAAAGGCAAAGATTGCAGAGGAAGAATTCCAGAAGACCGCGCATGAGATTCAAATTTCAAATTTGAAATCTTGGCAATTGCGCCTAAAGACGCTCCTGGAACGGGCCCCAGATGACCGCACTATCTTCTGGGTATATGGGCCAGATGGTGGTGAAGGGAAATCAACCTTTGCTCGAGACCTGTATAGAAGTGGGACCTGGTTCTATACACGTGGTGGGTCTGCTGATAATGTTAGCTACCAGTACATAGGTCAACTAGGAAATAATATTGTATTTGATATCCCTCGTGATAAGAAAGATTATCTACAGTACAGTTTAATAGAGATGTTTAAAGATAGGTTAATAGTTAGTAATAAGTACGAGCCCCTTATGGCTCCTTTAATTAATTGTATTCATGTAGTTGTTATGTCTAATTTTCTCCCAGATTTCGAGAAGATTAGTCAGGATAGAATCCATGTAATCCCGTGTATACCATGTGGTGTTTGTCTTAAACACCACAATATTAATGATAAATGTGAAGATTATGTGGATTAATTACTTTTGTTTCTTGAAGACAAGAAAGAATGAAATGAAAAAAAAACAAAAACATGAGCCTTCTACTATTTTATTTACGGAATAAGTGCCGCGCAGCGGCATTAAAAAAAATAAAAATAAAAAAGAAGTATAAAATATATTTATTATGTCTTTCTAAAACGACGACGTATTGAAAAAGTGGAAATGGGACCAAAATGTAAATATATGAAACTTGCGTGCTTGCGGAGCAAAAACTAAGAAATATAAGGTTAGCGGAGTAAATATATGATAGTTGAATGGCACCGCTGTAATTTCGAGCTTGGCTACCAGGGATCCTAGGATATAAATAACACGTCACCGAGGCTGGTGTAGTATT----------------------------------------------------------------------------------------
>GDarSLA-PK:Veh:Cotton:15].LN874305
ACCCAGCCTTGTCTACCTCTCCTTGGCTACCTCGTGCGAATCACGTGAGTTTTCGCTCTCTCGCTTAGGATGCCTTCTGCTCAGTCTGTCTTTTGGTGCTTCACCATTTTCTTCACGAGTGCTTCTCCCCCTGATTTGGTGCCTCTCTTCGAGAACACCAGTGTGTCTTATGCCTGCTGGCAGGAAGAAGAGTCGCCCACGACTCGACGACGCCACCTGCAGGGATATCTGCAGTTGAAGACTAAAAAATCTCTCTCTGCGGTGAAGTCTTTGTTTGGGGATCTCAATCCCCATCTTGAGAAACAACGAGCTCGTCGGACGGACGAAGCTCGTGACTATTGTATGAAAGAGGAAACTAGGGTTTCCGGTCCCTTCGAATTTGGGGATTATTGCCCTAGTGGGTCTCACAAACGCCGGCAAAGGGAATCGGTAATTCGATCTCCGGTGAGAATGGCGGAGGAAAATCCGTCCGTCTTCCGGCGAGTAAAGGCAAAGATTGCAGAGGAAGAATTCCAGAAGACCGCGCATGAGATTCAAATTTCAAATTTGAAATCTTGGCAATTGCGCCTAAAGACGCTCCTGGAACGGGCCCCAGATGACCGCACTATCTTCTGGGTATATGGGCCACATGGTGGTGAAGGGAAATCAACCTTTGCTCGAGACCTGTATAGAAGTGGGACCTGGTTCTATACACGTGGAGGATCTGCAGATAATGTAGCTTACCAGTACATAGGATGTTTAGGCAATAATATTGTATTTGATATTCCTCGTGATAAGAAGGAGTATCTTCAGTATAGTTTAATAGAGATGTTTAAGGATAGATTAATAGTTAGTAATAAGTACGAGCCTCTTATGGCCCCTTTGCTTAATTGTATTCATGTTGTAGTTATGTCTAATTTTCTCCCGGACTTTGAGAAGATTAGTCAGGATAGAGTCCATGTAATCCCATGTATACCATGTGGTGTTTGTCTTAAACACCACAATATTAATGATAAATGTGAAGATTATGTGGATTAATTACTTTTGTTTCTTGAAGACAAGAAAGAATGAAATGAAAAAAAAACAAAAACATGAGCCTTCTACTAATTTATTTACGGAATAAGTGCCGCGCAGCGGCATTAGAAAAAATAAAAATAAAAAAGAAGTATAAAATATATTTATTATGTCTTTCTAAAACGACGACGTATTGGAAAAGTGTAAATGGGACCAAAATGTAAATATATGAAACTTCGTGCTTGCGGAGCAAAAACTTAGAAATATAAGGTTAGCGGAGTAAATATATGAAAGTTGAATGGCACCGCTGTAATTACTGAGCTTGGCTACCAGGTATCCAAGGATATAAATAACACGTCGACAAGGCTGGTGTAGTATT----------------------------------------------------------------------------------------
>GDarSLA-PK:Sin:cotton:14].LN713497
ACCCAGCCTTGTCTACCTCTCCTTGGCTACCTCGTGCGAATCACGTGAGTTTTCGCTCTCTCGCTTAAGATGCCTTCTGCTCAGTCTGTCTTTTGGTGCTTCACCATTTTCTTCACGAGTGCTTCTCCCCCTGACTTGGTGCCTCACTTCGAGAACACTAGTGTGTCTTATGCCTGCTGGCAGGAAGAAGAGTCGCCCACGACTCGACGACGCCACCTGCAGGGATATCTGCAGTTGAAGACTAAAAAATCTCTCTCTGCGGTGAAGTCTTTGTTTGGGGATCTCAATCCCCATCTTGAGAAACAACGAGCTCGTCGGACGGACGAAGCTCGTGACTATTGTATGAAAGAGGAAACTAGGGTTTCCGGTCCCTTCGAATTTGGTGATTATTGCCCTAGTGGGTCTCACAAACACCGGCAAAGGGAATCGGTAATTCGATCTCCGGTGAGAATGGCGGAGGAAAATCCGTCTGTCTTCCGGCGAGTAAAGGCAAAGATTGCAGAGGAAGAATTCCAGAAGACCGCGCATGAGATTCAAATTTCAAATTTGAAATCTTGGCAATTGCGCCTAAAGACGCTCCTGGAACGGGGCCCAGATGACCGCACTATCTTCTGGGTATATGGGCCAGATGGTGGTGAAGGGAAATCAACCTTTGCTCGAGACCTGTATAGAAGTGGGACCTGGTTCTATACACGTGGAGGATCTGCAGATAATGTAGCTTACCAGTACATAGGTCAACTAGGAAATAATATTGTATTTGATATCCCTCGTGATAAGAAGGATTATCTACAGTACAGTTTAATAGAGATGTTTAAGGATAGATTAATAGTTAGTAATAAGTACGAGCCCCTTATGGCTCCTTTAATTAATTGTATTCATGTAGTTGTTATGTCTAATTTTCTCCCAGATTTCGAGAAGATTAGTCAGGATAGAGTCCATGTAATCCCGTGTATACCATGTGGTGTTTGTCTTAAACACCACAATATTAATGATAAATGTGAAAATTATGTGGATTAATTACTTTTGTTTCTTGAAGACAAGAAAGAATGAAATGAAAAAAAAACAAAAACATGAGCCTTCTACTATTTTATTTACGGAATAAGTGCCGCGCAGCGGCATTAGAAAAAATAAAAATAAAAAAAGAAGTATGAAATATATATATTAATTATGTCTTTCTAAAACGACGACGTATTGGAAAAGTGTAAATGGGACCAAAATGTAAATATATGAAACTTCGTGCTTGCGGAGCAAAAACTTAGAAATATAAGGTTAGCGGAGTAAATATATGAAAGTTGAATGGCACTGCTGTAATTACTGAGCTTGGCCACCAGGTATCCAAGGATATAAATAACACGTCGACAAGGCTGGTGTAGTATT-----------------------------------------------------------------------------------
>GMusSLA-PK:Mul:G.mustelinum:08].EU384655
ACCCGCCTCGAGATTTTAGACCCCCCCAAAAATTCTCTCCACTACCCTTCTCTCTGTAATGGCTGCGATTAAGTCTGTCTTTTGGTGCTTTACTATTTTCTTCACTTCCTCTTCCTTTCCTGAATTAATTCCCCTCTTCGAAAATTCTTGCGTGAGCTATGCCTGCTGGCAGGAAGAAGAGTCGCCCACGACTCGACGACGCCACCTGCAGGGATATCTACAATGTAAGGGTCAGAGGACCCTTAAACAGGTGAAGACTCTCTTTGGGGATCTGAATCCCCATTTGGAGAAACAGCGAGCTCGGAAGACGGACGAAGCTCGCGATTACTGCATGAAAGAGGAAACTAGGGTTTCCGGTCCCTATGAATTTGGGAATTATGTCGCCGGTGGTTCCAATAAACGGAAATTGGACGATTTGCTGGGTAATTCAGACAACGAGATTGAAGAACCCCAAAAGTATCGAAGAGCCATGGCGATGAAGATGACGAAGGCGTCACATCAGTGGGCCCTAGAAAACCCCTTTCCATTTGAATTAAAGGAATGGCAGGAGCGTCTGTCTGCTGATTTGAATTTGAATCCAGATGACCGCGCTATTTTCTGGGTTTATGGTCCCACTGGTGGGGAAGGAAAGTCCCAGTTTGCCAAGTATCTGGGTTTAAACAAAAACTGGCTTTATTTACCTGGGGGCAAGGTTAATGATATGATGTACATGTATTGTAAGAAGCCCCAGAGTAATTTAGTTATAGACTATCCTAGGTGTAATAAAGATTTTATTAATTATGCTTTTTTAGAGATGGTTAAGAATAGGACAGTGTATAGTTATAAGTACGAGCCTGTTGGGTTCATTGATCCTACTTGTAATGTACACGTTGTAGTTATGGCTAATTTCCTTCCTGATTATGAAAGGATTAGTCAAGATCGAATAAAATTAATAGATTTATCTTAATTAATTGTCCCCCCATCATTACTATTAAGAAAGAAGTGCCGCGCAGCGGCCATAAACATGAGTAATTTTGCTTCTTGAAGACAAGAAGGAATGAAATGAAAGAAGACTATGTCCGTACTATTATTATGTGGGTCCCATGATAATAGTTATAATTAAAAATAAATAAAAATAAAAATAAATAATGGGCTGAGACAAGTTATTGGTCTGGGTCTGGCCCAACTACATGAGTCTTATTCTGTGCTTGGTAATTGACTGGTCAACTCATTAATGGTATTTTGGTCATTTTATACTTCACACGCTAAACCTCAGAGTCTGCAGGTCGACTCTAGACCCTATAAATAGAAATGCTCTCGAGGCGGCCTTAGTATT-------------------------------------------------------------------------------------------------------------------------------------------------
>GMusSLA-PK:Mul:Gossypium:08].EU384651
ACCCAGCCTTGTCTACCTCTCCTTGGCTACCTTGTGCGAATCACGTGAGTTTTCGCTCTCTCGTTTAAGATGCCTGCTGTCCAGTCTCTCTGGTGGTGTTTCACCATTTTCTTCACGAGTGCGTCCCCCCCCGACCTGGTTCCTCTCTTCGAGAACACCAGTGTGTCTTACGCCTGCTGGCAGGAAGAGGAGTCTCCCACGACTCGTCGTCGCCATTTGCAGGGCTATCTGCAGTTGAAGACTAAGAAGTCTCTTTCTGCGGTGAAGTCCTTGTTCGGGGATCTGAATCCCCATCTTGAGAAACAGCGAGCTCGTCGGACGGACGAAGCTCGCGACTATTGCATGAAAGAGGAAACTAGGGTTTCCGGTCCCTTCGAATTTGGGGATTATTGCCCTAGTGGATCTCACAAACGCCGGCAACGAGAATCTGTAATTCGAAGTCCGGTGAGTGGCAGAGGAAAATCCGGTCCGTCTTCCGGCGAGTCGGCAAAGATTGCAGAGGAAGAATTCCAGAAGACCGCGCATGAGATTCAAATTTCAAATTTGAAATCTTGGCAATCGCGCCTTACAGACGCTCTTGGAACGGGCCCCCAGATGACCCGCACTATCTTTCTGGGTATATGGGCCAGATGTGGTGAAGGGAAATCAACCTTTGCTCGAGACCTGTATAGAAGTGGGACCTGGTTCTATACACGTGGTGGGTCTGCTGATAACGTTAGTTATCAGTATATAGGTCAATTAGGAAATAATATTGTATTCGATATCCCTCGCGATAAAAAGGATTATCTGCAATACAGTTTAATCGAGATGTTTAAGGATAGGTTAATAGTTAGTAATAAGTATGAGCCTCTTATGGCCCCTTTAATTAATTGGATTCATGTAGTAGTTATGTCTAATTTTCTCCCAGACTTTGAGAAGATTAGTATGGATAGAGTCCATGTAATCCCATGTAGACCATGTGGTGTTTGTCTTAAACACCGCAATATTAATGATAATTGTGAGGATTATATTGGCTAAACAATTTTGTTTCTTAAAAACAAGAAAGAATGAAATGAAAAAAGAAAAAAGAAAAACGTGAGCCTTCTATTAGTTTAAGAAAGAAAGTGCCGCGCAGCGGCATTCAAAAAAAAATATAAATAGAAAAAAAGAAAAAAATGTCTTACTAAAACGACGACGTATTGAAAAAGTGGAAATGGGACTAAAATGTAAATATATGAAACTTGCGTGCTTGCGGAGCAAAAAACTTATAAATATAAGGTTAGCGGAGCAAATATATGAAAGTTGAAGGGTACCGCCGCAATTATGAGCTTGGCTACCAGGTATCCAAGGATATAAATAACACGTCGACAGGCTGGTGTAGTATT------------------------------------------------------------------------------------------------
>GDarSLA-PK:Mul:Gossypium:08].EU384650
ACCCAGCCTTGTCTACCTCTCCTTGGCTACCTTGTGCGAATCACGTGATTTTCGCTCTCTCGTTTAAGATGCCTGCTGTCCAGTCTCTCTGGTGGTGTTTCACCATTTTCTTCACGAGTGCGTCCCCCCCCGACCTGGTTCCTCTCTTCGAGAACACCAGTGTGTCTTACGCCTGCTGGCAGGAAGAGGAGTCTCCCACGACTCGTCGTCGCCATTTGCAGGGCTATCTGCAGTTGAAGACTAAGAAGTCTCTTTCTGCGGTGAAGTCCTTGTTCGGGGATCTGAATCCCCATCTTGAGAAACAGCGAGCTCGTCGGACGGACGAAGCTCGCGACTATTGCATGAAAGAGGAAACTAGGGTTTCCGGTCCCTTCGAATTTGGGGATTATTGCCCTAGTGGATCTCACAAACGCCGGCAACGAGAATCTGTAATTCGAAGTCCGGTGAGAATGGCAGAGGAAAATCCGTCCGTCTTCCGTCGAGTAAAGGCAAAGATTGCAGAGGAAGAATTCCAGAAGACCGCGCATGAGATATCAAATTTCAAATTTGGAAATCTTGGCAATCGGCGCCTACAGACGCTCTTGGAACGGGCCCCAGGATGCCGCACTATTCTTCTGGGGATATGGGCCAGATGGGGGGGGAAGGGAAATCAACCTTTGCTCGAGACCTGTATGAAGTGGGACCAGGTTCTATACACGTGGTGGGTCTGCTGTAACGTTAGTTATCAGTATATAGGTCAATTAGGAAATAATATTGTATTCGATATCCCTCGCGATAAAAAGGATTATCTGCAATACAGTTTAATCGAGATGTTTAAGGATAGGTTAATAGTTAGTAATAAGTATGAGCCTCTTATGGCCCCTTTAATGAATTGTATTCATGTAGTAGTTATGTCTAATTTTCTCCCAGACTTTGAGAAGATTAGTATGGATAGAGTCCATGTAATCCCATGTAGACCATGTGGTGTTTGTCTTAAACACCACAATATTAATGATAATTGTGAGGATTATATTGACTAAACAATTTTGTTTCTTGAAAACAAGAAAGAATGAAATGAAAAAAGAAAAAAGAAAAACGTGAGCCTTCTATTAGTTTAAGAAAGAAAGTGCCGCGCAGCGGCATTCAAAAAAAAATATAAATAGAAAAAAAGAAAAAAATGTCTTACTAAAACGACGACGTATTGAAAAAGTGGAAATGGGACCAAAATGTAAATATATGAAACTTGCGTGCTTGCGGAGCAAAAACTAAGAAATATAAGGTTAGCGGAGTAAATATATGATAGTTGAATGGCACCGCTGTAATTTCGAGCTTGGCTACCAGGTATCCAAGGATATAAATAACACGTCGACCTGGTGTAGTATT--------------------------------------------------------------------------------------------------
>GDarSLA-PK:Mul:Gossypium:08].EU384649
ACCCAGCCTTGTCTACCTCTCCTTGGCTACCTTGTGCGAATCACGTGAGTTTTCGCTCTCTCGCTTAAGATGCCTTCTGCTCAGTCTGTCTTTTGGTGCTTCACCATTTTCTTCACGAGTGCTTCTCCCCCTGACTTGGTGCCCCTCTTCGAGAACACCAGTGTGTCTTATGCCTGCTGGCAGGAAGAAGAGTCGCCCACGACTCGACGACGCCACCTGCAGGGATATCTGCAGTTGAAGACTAAAAAATCTCTCTCTGCGGTGAAGTCTTTGTTTGGGGATCTCAATCCCCATCTTGAGAAACAACGAGCTCGTCGGACGGACGAAGCTCGTGACTATTGTATGAAAGAGGAAACTAGGGTTTCCGGTCCCTTCGAATTTGGGGATTATTGCCCTAGTGGGTCTCACAAACGCCGTCAAAGGGAATCGGTAATTCGATCTCCGGTGAGAATGGCGGAGGAAAATCCGTCCGTCTTCCGGCGAGTAAAGGCAAAGATTGCAGAGGAAGAATTCCAGAAGACCGCGCATGAGATTCAAATTTCAAATTTGAAATCTTGGCAATTGCGCCTAAAGACGCTCCTGGAACGGGCCCCAGATGACCGCACTATCTTCTGGGTATATGGGCCAGATGGTGGTGAAGGGAAATCAACCTTTGCTCGAGACCTGTATAGAAGTGGGACCTGGTTCTATACACGTGGTGGGTCTGCTGATAATGTTAGCTATCAGTACATAGGTCAACTAGGAAATAATATTGTATTTGATATCCCTCGTGATAAGAAGGATTATCTACAGTACAGTTTAATAGAGATGTTTAAGGATAGATTAATAGTTAGTAATAAGTACGAGCCCCTTATGGCTCCTTTAATTAATTGTATTCATGTAGTTGTTATGTCTAATTTTCTCCCAGACTTTGAGAAGATTAGTGTAGATAGAGTCCATGTAATCCCTTGTAGACCTTGTGGTGTTTGTCTTAAACACCACAATATTAATGATAATTGTGAGGATTATTTGGATTAAATAATTTTGTTTCTTGAAAACAAGAAAGAATGAAATGAAAAAAGAAAAAAGAAAAACGTGAGCCTTCTATTAATTTAAGAAAGAAAAGGCCGCGCAGCGGCATTAAAAAAAATATAAATAGAAAAAAAGAAAAAAATGTCTTACTAAAACGACGACGTATTGAAAAAGTGGAAATGGGACCAAAATGTAAATATATGAAACTTGCGTGCTCGCGGAGCAAAAAACTTCGAAATATAAGGTTAGCGGAGTAAATATATGAAAGTTGAATGGCACCGCTGTAATTACTGAGCTTGGCTACCAGGTATCCAAGGATAAAAAACATCGCTCGGTGCAGGCTGGTGTAGTATT-----------------------------------------------------------------------------------------------
>GDarSLA-PK:Mul:Gossypium:08].EU384648
ACCCAGCCTTGTCTACCTCTCCTTGGCTACCTTGTGCGAATCACGTGATTTTCGCTCTCTCGTTTAAGATGCCTGCTGTCCAGTCTCTCTGGTGGTGTTTCACCATTTTCTTCACGAGTGCGTCCCCCCCCGACCTGGTTCCTCTCTTCGAGAACACCAGTGTGTCTTACGCCTGCTGGCAGGAAGAGGAGTCTCCCACGACTCGTCGTCGCCATTTGCAGGGCTATCTGCAGTTGAAGACTAAGAAGTCTCTTTCTGCGGTGAAGTCCTTGTTCGGGGATCTGAATCCCCATCTTGAGAAACAGCGAGCTCGTCGGACGGACGAAGCTCGCGACTATTGCATGAAAGAGGAAACTAGGGTTTCCGGTCCCTTCGAATTTGGGGATTATTGCCCTAGTGGATCTCACAAACGCCGGCAACGAGAATCTGTAATTCGAAGTCCGGTGAGAATGGCAGAGGAAAATCCGTCCGTCTTCCGTCGAGTAAAGGCAAAGATTGCAGAGGAAGAATTCCAGAAGACCGCGCATGAGATTCAAATTTCAAATTTGAAATCTTGGCAATCGCGCCTACAGACGCTCTTGGAACGGGCCCCAGATGACCGCACTATCTTCTGGGTATATGGGCCAGATGGTGGTGAAGGGAAATCAACCTTTGCTCGAGACCTGTATAGAAGTGGGACCTGGTTCTATACACGTGGTGGGTCTGCTGATAACGTTAGTTATCAGTATATAGGTCAATTAGGAAATAATATTGTATTCGATATCCCTCGCGATAAAAAGGATTATCTGCAATACAGTTTAATCGAGATGTTTAAGGATAGGTTAATAGTTAGTAATAAGTATGAGCCTCTTATGGCCCCTTTAATTAATTGTATTCATGTAGTAGTTATGTCTAATTTTCTCCCAGACTTTGAGAAGATTAGTATGGATAGAGTCCATGTAATCCCATGTAGACCATGTGGTGTTTGTCTTAAACACCACAATATTAATGATAATTGTGAGGATTATATTGACTAAACAATTTTGTTTCTTGAAAACAAGAAAGAATGAAATGAAAAAAGAAAAAAGAAAAACGTGAGCCTTCTATTAGTTTAAGAAAGAAAGTGCCGCGCAGCGGCATTCATGAAAAAATATAAATAGAAAAAAAGAAAAAGATGTCTTCCCAAACGACCACTTATTGAAAAAGTGGAGAGGGGACCAAAATGTAAATATATGAAACTTGCGTGCTTGCGTACCAAAAACTAAAAAATATAAGGTTAGCGGAATAAATATATGATAGTTGAATGGCACCGCTGTAGTTTCGAGCTTGGCTACCAGGTATCCACGGTTATATTTAACACTCAAGGCTGGTGTAGTATT------------------------------------------------------------------------------------------------------
>GDarSLA-PK:Mul:Gossypium:08].EU384647
ACCCAGCCTTGTCTACCTCTCCTTGGCTACCCTGTGCGAATCACGTGATTTTCGCTCTCTCGTTTAAGATGCCTGCTGTCCAGTCTCTCTGGTGGTGTTTCACCATTTTCTTCACGATTGCGTCCCCCCCCCGACCTGGTTCCTCTCTTCGAGAACACCAGTGTGTCTTACGCCTGCTGGCAGGAAGAGGAGTCTCCCACGACTCGTCGTCGCCATTTGCAGGGCTATCTGCAGTTGAAGACTGCGTCTCTTTCTGCGGTGAAGTCCTTGTTCGGGGATCTGAATCCCCATCTTGCGAAACAGCGAGCTCGTCGGACGGACGAAGCTCGCGACTATTGCTGAAAGAGGAAACTCGGGTTTCCGGTCCCTTCGAATTTGGGGATTATTGCCCTAGTGGATCTCACAAACGCCGGCAACGAGAATCTGTAATTCGAAGTCCGGTGAGAATGGCAGAGGAAAATCCCGTCCGTCTTCCGGCGAGTAAAGGCAAAGATTGCAGAGGAAGAATTCCAGAAGACCGGGGCATGAGGATTCAAATTTCAAATTTGAAATCTTGGCAATCGCGCCTACAGACGCTCTTGGAACGGGCCCCAGATGACCGCACTATCTTCTGGGTATATGGGCCAGATGGTGGTGAAGGGAAATCAACCTTTGCTCGAGACCTGTATAGAAGTGGGACCTGGTTCTATACACGTGGTGGGTCTGCTGATAACGTTAGTTATCAGTATATCGGTCAATTAGGAAATAATATTGTATTCGATATCCCTCGCGATAAAAAGGATTATCTGCAATACAGTTTAATCGAGATGTTTAAGGATAGGTTAATAGTTAGTAATAAGTATGAGCCTCTTATGGGCCCCTTTATTAATTGTATTCATGTAGTAGTTATGTCGAATTTTCTCCCAGACTTTGAGAAGATTAGTATGGATAGAGTCCATGTAATCCCATGTAGACCATGTGGTGTTTGTCTTAAACACCACAATATTAATGATAATTGTGAGGATTATATTGACTAAACAATTTTGTTTCTTGAAAACAAGAAAGAATGAAATGAAAAAAGAAAAAAGAAAAACGTGAGCCTTCTATTAGTTTAAGAAAGAAAGTGCCGCGCAGCGGCATTCAAAAAAAAATATAAATAGAAAAAAAGAAAAAAATGTCTTACTAAAACGACGACGTATTGAAAAAGTGGAAATGGGACTAAAATGTAAATATATGAAACTTGCGTGCTTGCGGAGCAAAAAACTTATAAATATAAGGTTAGCGGAGCAAATATATGAAAGTTGAAGGGTACCGCTGCAATTATGAGCTTGGCTACCAGGTATCCGAAGGATATAAATAACACGTCGGTCGACCACGTCGCAGGCTGGTGTAGTATT------------------------------------------------------------------------------------
>GDarSLA-PK:Mul:Gossypium:08].EU384646
ACCCAGCCTTGTCTACCTCTCCTTGGCTACCTTGTGCGAATCACGTGAGTTTTCGCTCTCTCGTTTAAGATGCCTGCTGTCCAGTCTCTCTGGTGGTGCTTCACCATTTTCTTCACGAGTGCGTCCTCCCCCGACCTGGTTCCTCTCTTCGAGAACACCAGTGTGTCTTACGCCTGCTGGCAGGAAGAGGAGTCTCCCACGACTCGTCGTCGCCATTTGCAGGGCTATCTGCAGTTGAAGACTAAGAAGTCTCTTTCTGCGGTGAAGTCCTTGTTCGGGGATCTGAATCCCCATCTTGAGAAACAGCGAGCTCGTCGGACGGACGAAGCTCGCGACTATTGCATGAAAGAGGAAACTAGGGTTTCCGGTCCCTTCGAATTTGGGGATTATTGCCCTAGTGGATCTCACAAACGCCGGCAACGAGAATCTGTAATTCGAAGTCCGGTGAGAATGGCAGAGGAAAATCCGTCCGTCTTCCGGCGAGTAAAGGCAAAGATTGCAGAGGAAGAATTCCAGAAGACCGCGCATGAGATTCAAATTTCAAATTTGAAATCTTGGCAATCGCGCCTACAGACGCTCTTGGAACGGGCCCCAGATGACCGCACTATCTTCTGGGTATATGGGCCAGATGGTGGTGAAGGGAAATCAACCTTTGCTCGAGACCTGTATAGAAGTGGGACCTGGTTCTATACACGTGGTGGGTCTGCTGATAACGTTAGTTATCAGTATATAGGTCAATTAGGAAATAATATTGTATTCGATATCCCTCGCGATAAAAAGGATTATCTGCAATACAGTTTAATCGAGATGTTTAAGGATAGGTTAATAGTTAGTAATAAGTATGAGCCTCTTATGGCCCCTTTAATTAATTGTATTCATGTAGTAGTTATGTCTAATTTTCTCCCAGACTTTGAGGAGATTAGTATGGATAGAGTCCATGTAATCCCATGTAGACCATGTGGTGTTTGTCTTAAACACCACAATATTAATGATAATTGTGAGGATTATATTGACTAAACAATTTTGTTTCTTGAAAACAAGAAAGAATGAAATGAAAAAAGAAAAAAGAAAAACGTGAGCCTTCTATTAGTTTAAGAAAGAAAGTGCCGCGCAGCGGCATTCAAAAAAAAATATAAATAGAAAAAAAGAAAAAAATGTCTTACTAAAACGACGACGTATTGAAAAAGTGGAAATGGGACTAAAATGTAAATATATGAAACTTGCGTGCTTGCGGAGCAAAAAACTTATAAATATAAGGTTAGCGGAGCAAATATATGAAAGTTGAAGGGTACCGCTGCAATTATGAGCTTGGCTACCAGGTATCCAAGGATATAAATAACACTCGACTCAGAGTCAAGGCTGGTGTAGTATT----------------------------------------------------------------------------------------
>GDarSLA-PK:Mul:Gossypium:08].EU384645
ACCCAGCCTTGTCTACCTCTCCTTGGCTACCTTGTGCGAATCACGTGAGTTTTCGCTCTCTCGTTTAAGATGCCTGCTGTCCAGTCTCTCTGGTGGTGTTTCACCATTTTCTTCACGAGTGCGTCCCCCCCCGACCTGGTTCCTCTCTTCGAGAACACCAGTGTGTCTTACGCCTGCTGGCAGGAAGAGGAGTCTCCCACGACTCGTCGTCGCCATTTGCAGGGCTATCTGCAGTTGAAGACTAAGAAGTCTCTTTCTGCGGTGAAGTCCTTGTTCGGGGATCTGAATCCCCATCTTGAGAAACAACGAGCTCGTCGGACGGACGAAGCTCGCGACTATTGCATGAAAGAGGAAACTAGGGTTTCCGGTCCCTTCGAATTTGGGGATTATTGCCCTAGTGGATCTCACAAACGCCGGCAACGAGAATCTGTAATTCGAAGTCCGGTGAGAATGGCAGAGGAAAATCCCGTCCGTCTTCCGTCGAGTAAAGGCAAAGATTGCAGAGGAAGAATTCCAGAAGACCGCGCATGCGATTCAAATTTCAAATTTGAAATCTTGGCAATCGCGCCTACAGACGCTCTTGGAACGGGCCCCAGATGCCGCACTATCTTCTGGGTATATGGGCCAGATGGTGGTGAAGGGAAATCAACCTTTGCTCGAGACCTGTATAGAAGTGGGACCTGGTTCTATACACGTGGTGGGTCTGCTGATAACGTTAGTTATCAGTATATAGGTCAATTAGGAAATAATATTGTATTCGATATCCCTCGCGATAAAAAGGATTATCTGCAATACAGTTTAATCGAGATGTTTAAGGATAGGTTAATAGTTAGTAATAAGTATGAGCCTCTTATGGGCCCCTTTAATTATTGTATTCATGTAGTAGTTATGTCTAATTTTCTCCCAGACTTTGAGAAGATTAGTATGGATAGAGTCCATGTAATCCCATGTAGACCATGTGGTGTTTGTCTTAAACACCACAATATTAATGATAATTGTGAGGATTATATTGACTAAACAATTTTGTTTCTTGAAAACAAGAAAGAATGAAATGAAAAAAGAAAAAAGAAAAACGTGAGCCTTCTATTAGTTTAAGAAAGAAAGTGCCGCGCAGCGGCATTCAAAAAAAAATATAAATAGAAAAAAAGAAAAAAATGTCTTACTAAAACGACGACGTATTGAAAAAGTGGAAATGGGACCAAAATGTAAATATATGAAACTTGCGTGCTTGCGGAGCAAAAAACTTATAAATATAAGGTTAGCGGAGCAAATATATGAAAGTTGAAGGGTACCGCTGCAATTATGAGCTTGGCTACCAGGTATCCGAAGGATATAAATAACACGTCGGTCGACCACGTCGCAGGCTGGTGTAGTATT-----------------------------------------------------------------------------------
>GDarSLA-PK:Mul:cotton:08].EU384644
ACCCAGCCTTGTCTACCTCTCCTTGGCTACCTCGTGCGAATCACGTGAGTTTTCGCTCTCTCGCTTAAGATGCCTTCTGCTCAGTCTGTCTTTTGGTGCTTCACCATTTTCTTCACGAGTGCTTCTCCCCCTGACTTGGTGCCTCTCTTCGAGAACACCAGTGTGTCTTATGCCTGCTGGCAGGACGAAGAGTCGCCCACGACTCGACGACGCCACCTGCAGGGATATCTGCAATTGAAGACTAAAAAATCTCTCTCTGCGGTGAAGTCTTTGTTTGGGGCTCTCAATCCCCATCTTGAGAAACAACGAGCTCGTCGGACGGACGAAGCTCGTGACTATTGTATGAAAGAGGAAACTAGGGTTTTTGGTCCCTTCGAATTTGGGGATTATTGCCCTAGTGGGTCTCACAAACGCCGGCAAAGGGAATCGGTAATTNGATCTCCGGTGAGAATGGCGGAGGAAAATCCGTCCCTCTTCCGTCGAGTAAAGGCAAAGATTGCAGAGGAAGAATTCCAGAAGACCGCGCATGAGATTCAAATTTCAAATTTGAAATCTTGGCAATTGCGCCTAAAGACGCTCCTGGAACGGGCCCCATGCCCGCACTATCTTCTGGGTATATGGGCCAGATGGTGGTGCGGGAAATCAACCTTTGCTCGAGACCTGGTAAAGAAAGGGGGACCTGGTTCTAAACACGGGGGGGGGTCTGCTGATAATGTTAGCTACCAGTATATAGGTCAACTAGGAAATAATATTGTATTTGATATCCCTCGTGATAAGAAGGATTATCTACAGTACAGTTTAATAGAGATGTTTAAGGATAGATTAATAGTTAGTAATAAGTACGAGCCCCTTATGGCTCCTTTAATTAATTGTATTCATGTAGTTGTTATGTCTAATTTTCTCCCAGATTTCGAGAAGATTAGTCAGGATAGAGTCCATGTAAGCCCGTGTATACCATGTGGTGTTTGTCTTAAACACCACAATATTAATGATAAATGTGAAGATTATGTGGATTAATTACTTTTGTTTCTTGAAGACAAGAAAGAATGAAATGAAAAAAAAAACAAAACATGAGCCTTCTACTATTTTATTTACGGAATAAGTGCCGCGCAGCGGCATTAAAAAAAATAGAAATAAAAAAGAAGTATAAAATATATTTATTATGTCTTTCTAAAACGACGACGTATTGGAAAAGTGTAAATGGGACCAAAATGTAAATATATGAAACTTCGTGATTGCGGAGCAAAAACTTAGAAATATAAGGTTAGCGGAGTAAATATATGAAAGTTGAATGGCACCGCTGTAATTACTGAGCTTGGCTACCAGGTATCCAAGGATATAAATAACACGTCGACTGGTGTAGTATT---------------------------------------------------------------------------------------------
>GDarSLA-PK:Mul:cotton:08].EU384643
ACCCAGCCTTGTCTACCTCTCCTTGGCTACCTCGTGCGAATCACGTGAGTTTTCGCTCTCTCGCTTAAGATGCCTTCTGCTCAGTCTGTCTTTTGGTGCTTCACCATTTTCTTCACGAGTGCTTCTCCCCCTGACTTGGTGCCTCTCTTCGAGAACACCAGTGTGTCTTATGCCTGCTGGCAGGAAGAAGAGTCGCCCACGACTCGACGACGCCACCTGCAGGGATATCTGCAATTGAAGACTAAAAAATCTCTCTCTGCGGTGAAGTCTTTGTTTGGTGATCTCAATCCCCATCTTGAGAAACAACGAGCTCGTCGGACGGACGAAGCTCGTGACTATTGTATCAAAGAGGAAACTAGGGTTTCCGGTCCCTTCGAATTTGGGGATTATTGCCCCAGTGGGTCTCACAAACGCCGGCAAAGGGAATCGGTAATTCGATCTCCGGTGAGAATGGCGGAGGAAAATCCGTCCCTCTTCCGGCGAGTAAAGGCAAAGATTGCAGAGGAAGAATTCCAGAAGACCGCGCATGAGATTCAAATTCCAAATTTGAAATCTTGGGCAATTGCGCCTAAAGACGCTCCTGGAACGGGCCCCAGATGCCCCGCACTATCTTCTGGGGTATATGGGCCAGATGGGGGGGGAAGGGAAATCAACCTTTGCTCGAGACCTGTATCGAAGTGGGACCTGGTTCTATACACGTGGTGGGTCTGCTTAATGTTAGCTACCAGTATATCGGTCAACTGGAAATATATTGTATTTGATATCCCTCGTGATAAGAAGGATTATCTACAGTACAGTTTAATAGAGATGTTTAAGGATAGATTAATAGTTAGTAATAAGTACGAGCCCCTTATGGCTCCTTTAATTAATTGTATACATGTAGTTGTTATGTCTAATTTTCTCCCAGATTTCGAGAAGATTAGTCAGGATAGAGTCCATGTAATCCCGTGTATACCATGNGGTGTTTGTCTTAAACACCACAATATTAATGATAAATGTGAAGATTATGTGGATTAATTACTTTTGTTTCTTGAAGACAAGAAAGAATGAAATGAAAAAAAAACAAAACATGAGCCTTCTACTATTTTATTTACGGAATAAGTGCCGCGCACCGCCATTAAAAAAAATAAAAATAAAAAAGAAGTATAAAATATATTTATTATGTCTTTCTAAAACGACGACGTATTGGAAAAGTGTAAATGGGACCAAAATGTAAATATATGAAACTTCGTGATTGCGGAGCAAAAACTTAGAAATATAAGGTTAGCGGAGTAAATATATGAAAGTTGAATGGCACCGCTGTAATTACTGAGCTTGGCTACCAGGTATCCAAGGATATAAATAACACGTGTCGACAGGCTGGTGTAGTATT----------------------------------------------------------------------------------------
>GDarSLA-PK:Mul:cotton:08].EU384642
ACCCAGCCTTGTCTACCTCTCCTTGGCTACCTCGTGCGAATCACGTGAGTTTTCGCTCTCTCGCTTAAGATGCCTTCTGCTCAGTCTGTCTTTTGGTGCTTCACCATTTTCTTCACGAGTGCTTCTCCCCCTGACTTGGTGCCTCTCTTCGAGAACACCAGTGTGTCTTATGCCTGCTGGCAGGAAGAAGAGTCGCCCACGACTCGACGACGCCACCTGCAGGGATATCTGCAATTGAAGACTAAAAAATCTCTCTCTGCGGTGAAGTCTTTGTTTGGGGATCTCAATCCCCATCTTGAGAAACAACGAGCTCGTCGGACCGACGAAGCTCGGGATTATTGTATGAAAGAGGAAACTAGGGTTTCCGGCCCCTTTGAATTTGGGGATTATTGTCCTGCTGGTTCTCACAAACGCCGGCAACGAGACTCTGTAATTCGAAGTCCGGTGAGAATGGCTGAGGAAAATCCGTCTGTCTTCCGACGAGTTAAGGCAAAGATTGCAGAGGAAGAATTCCAGAAGACCGCGCATGAGATTCAAATTTCAAATTTGAAATCTTGGCAATTGCGCCTAAAGACGCTCCTGGAACGGGCCCCAGATGACCGCACTATCTTCTGGGTATTGGGCCAGCTGGTGGTGAAGGGAAATCAACCTTTGCTCGAGACCTGTATAGAAGTGGGACCTGGTTCTATACACGTGGTGGGTCTGCTGAATNATGTTAGCTACCAGTATATAGGTCAACTAGGAAATAATATTGTATTTGATATCCCTCGTGATAAGAAGGATTATCTACAGTACAGTTTAATAGAGATGTTTAAGGATAGATTAATAGTTAGTAATAAGTACGAGCCCCTTATGGCTCCTTTAATTAATTGTATTCATGTAGTTGTTATGTCTAATTTTCTCCCAGATTTCGAGAAGATTAGTCAGGATAGAGTCCATGTAATCCCGTGTATACCATGTGGTGTTTGTCTTAAACACCACAATATTAATGATAAATGTGAAGATTATGTGGATTAATTACTTTTGTTTCTTGAAGACAAGAAAGAATGAAATGAAAAAAAAACAAAACATGAGCCTTCTACTATTTTATTTACGGAATAAGTGCCGCGCAGCGGCATTAAAAAAAATAAAAATAAAAAAGAAGTATAAAATATATTTATTATGTCTTTCTAAAACGACGACGTATTGGAAAAGTGTAAATGGGACCAAAATGTAAATATATGAAACTTCGTGATTGCGGAGCAAAAACTTAGAAATATAAGGTTAGCGGAGTAAATATATGAAAGTTGAATGGCACCGCTGTAATTACTGAGCTTGGCTACCAGGTATCCAAGGATATAAATAACACGGTCGACAGGCTGGTGTAGTATT-----------------------------------------------------------------------------------------
>GDarSLA-PK:Mul:cotton:08].EU384641
ACCCAGCCTTGTCTACCTCTCCTTGGCTACCTCGTGCGAATCACGTGAGTTTTCGCTCTCTCGCTTAAGATGCCTTCTGCTCAGTCTGTCTTTTGGTGCTTCACCATTTTCTTCACGAGTGCTTCTCCCCCTGACTTGGTGCCTCTCTTCGAGAACACCAGTGTGTCTTATGCCTGCTGGCAGGAAGAAGAGTCGCCCACGACTCGACGACGCCACCTGCAGGGATATCTGCAATTGAAGACTAAAAAATCTCTCTCTGCGGTGAAGTCTTTGTTTGGGGATCTCAATCCCCATCTTGAGAAACAACGAGCTCGTCGGACGGACGAAGCTCGTGACTATTGTATGAAAGAGGAAACTAGGGTTTCCGGTCCCTTCGAATTTGGGGATTATTGCCCTAGTGGGTCTCACAAACGCCGGCAAAGGGAATCGGTAATTCGATCTCCGGTGAGAATGGCGGAGGAAAATCCGTCCCTCTTCCGGCGAGTAAAGGCAAAGATTGCAGAGGAAGAATTCCAGAAGACCGCGCATGAGATTCAAATTTCAAATTTGAAATCTTGGCAATTGCGCCTAAAGACGCTCCTGGAACGGGCCCCAGATGACCGCACTATCTTCTGGGTATATGGGCCAGATGGTGGTGAAAGGGAAATCAACCTTTGCTCGAGACCTGTATGCAAGTGGGACCCTAATTTCTATACACGTGGTGGGTCTGCTGATAATGTTTACCTACCAGTATATAGGTCAACTAAGGAAATAATATTGTATTTGATATCCCCTCGTGATAAGAAGGATTATCTACAGTACAGTTTAATAGAGATGTTTAAGGATAGATTAATAGTTAGTAATAAAGTACGAGCCCCTTATGGCTCCTTTAATTATTGTATTCATGTAGTTGTTATGTCTAATTTGCTCCCAGATTTCGAGAAGATTAGTCAGGATAGAGTCCATGTAATCCCGTGTATACCATGTGGTGTTTGTCTTAAACACCACAATATTAATGATAAATGTGAAGATTATGTGGATTAATTACTTTTGTTTCTTGAAGACAAGAAAGAATGAAATGAAAAAAAAACAAAACATGAGCCTTCTACTATTTTATTTACGGAATAAGTGCCGCGCAGCGGCATTAAAAAAAATAAAAATAAAAAAGAAGTATAAAATATATTTACTATGTCTTTCTAAAACGACGACGTATTGGAAAAGTGTAAATGGGACCAAAATGTAAATATATGAAACTTCGTGATTGCGGAGCAAAAACTTAGAAATATAAGGTTAGCGGAGTAAATATATGAGAGTTGAATGGCACCGCTGTAATTACTGAGCTTGGCTACCAGGTATCCAAGGATATAAATAACAACGTCGACAAGGCTGGTGTAGTATT----------------------------------------------------------------------------------
>GDarSLA-PK:Mul:cotton:08].EU384640
ACCCAGCCTTGTCTACCTCTCCTTGGCTACCTCGTGCGAATCACGTGAGTTTTCGCTCTCTCGCTTAAGATGCCTTCTGCTCAGTCTGTCTTTTGGTGCTTCACCATTTTCTTCACGAGTGCTTCTCCCCCTGACTTGGTGCCTCTCTTCGAGAACACCAGTGTGTCTTATGCCTGCTGGCAGGAAGAAGAGTCGCCCACGACTCGACGACGCCACCTGCAGGGATATCTGCAATTGAAGACTAAAAAATCTCTCTCTGCGGTGAAGTCTTTGTTTGGGGATCTCAATCCCCATCTTGAGAAACAACGAGCTCGTCGGACGGACGAAGCTCGTGACTATTGTATGAAAGAGGAAACTAGGGTTTCCGGTCCCTTCGAATTTGGGGATTATTGCCCTAGTGGGTCTCACAAACGCCGGCAAAGGGAATCGGTAATTCGATCTCCGGTGAGAATGGCGGAGGAAAATCCGTCCCTCTTCCGGCGAGTAGGCAAAGATTGCAGAGGAAGAATTCCAGAAGACCGCGCATGCGATTCAAATTTCAAATTTGAAATCTTGGCAATTGCGCCTAAAGACGCTCCTGGAACGGGCCCCCAGATGACCGCACTATCTTCTGGGTATATGGGCCAGATGGGGGGGGACAGGGAAATCAACCTTTGCTCGAGCCCTGTATCGAAGTGGGACCTGGTTCTATACACGTGGTGGGTCTGCTGTAATGTTAGCTACCAGTATATAGGTCAACTAGGAAATAATATTGTATTTGATATCCCTCGTGATAAGAAGGATTATCTACAGTACAGTTTAATAGAGATGTTTAAGGATAGATTAATAGTTAGTAATAAGTACGAGCCCCTTATGGCTCCTTTAATTAATTGTATTCATGTAGTTGTTATGTCTAATTTTCTCCCAGATTTCGAGAAGATTAGTCAGGATAGAGTCCATGTAATCCCGTGTATACCATGTGGTGTTTGTCTTAAACACCACAATATTAATGATAAATGTGAAGATTATGTGGATTAATTACTTTTGTTTCTTGAAGACAAGAAAGAATGAAATGAAAAAAAAACAAAACATGAGCCTTCTACTATTTTATTTACGGAATAAGTGCCGCGCAGCGGCATTAAAAAAAATAAAAATAAAAAAGAAGTATAAAATATATTTATTATGTCTTTCTAAAACGACGACGTATTGGAAAAGTGTAAATGGGACCAAAATGTAAATATAGGAAACTTCGTGATTGCGGAGCAAAAACTTAGAAATATAAGGTTAGCGGAGTAAATATATGAAAGTTGAATGGCACCGCTGTAATTACTGAGCTTGGCTACCAGGTATCCAAGGATATAAATAACACGTCGACAGGCTGGTGTAGTATT------------------------------------------------------------------------------------------
>GDarSLA-PK:Mul:cotton:08].EU384639
ACCCAGCCTTGTCTACCTCTCCTTGGCTACCTCGTGCGAATCACGTGAGTTTTCGCTCTCTCGCTTAAGATGCCTTCTGCTCAGTCTGTCTTTTGGTGCTTCACCATTTTCTTCACGAGTGCTTCTCCCCCTGACTTGGTGCCTCTCTTCGAGAACACCAGTGTGTCTTATGCCTGCTGGCAGGAAGAAGAGTCGCCCACGACTCGACGACGCCACCTGCAGGGATATCTGCAATTGAAGACTAAAAAATCTCTCTCTGCGGTGAAGTCTTTGTTTGGGGATCTCAATCCCCATCTTGAGAAACAACGAGCTCGTCGGACGGACGAAGCTCGCGACTATTGTATGAAAGAGGAAACTAGGGTTTCCGGTCCCTTCCAATTTGGGGACTATTGCCCTAGTGGGTCTCACAAACGCCGGCAAAGGGAATCGGTAATTCGATCTCCGGTGAGAATGGCGGAGGTAAATCCGTCCCTCTTCCGGCGAGTAAAGGCAAAGATTGCAGAGGAAGAATTCCAGAAGACCGCGCATGCGATTCAAATTTCAAATTTGAAATCTTGGCAATTGCGCCTAAAGACGCTCCTGGAACGGGCCCCAGATGACCGCACTATCTTCTGGGTATATGGGCCAGATGGTGGTGAAGGGAAATCAACCTTTGCTCGAGACCTGTATAGAAGTGGGACCTGGTTCTATACACGTGGTGGGTCTGCTGATAATGTTAGCTACCAGTTTTTTAGGTCAACTAGGGAAAATAATATTGTATTTGATACCCCTCGTGATAAGAAAGGATTATCTACAGTACAGTTTAATAGAGATGTTTGGATAGATTTAGTTAGTAATAAGTACGAGCCCCCTTATGGCTCCTTTAATTACTTGTATTCATGTAGTTGTTATGTCTATTTTCTCCCAGATTTCGAGAAGATTAGTCAGGATAGAGTCCATGTAATCCCGTGTATACCATGTGGTGTTTGTCTTAAACACCACAATATTAATGATAAATGTGAAGATTATGTGGATTAATTACTTTTGTTTCTTGAAGACAAGAAAGAATGAAATGAAAAAAAAACAAAACATGAGCCTTCTACTATTTTATTTACGGAATAAGTGCCGCGCAGCGGCATTAAAAAAAATAAAAATAAAAAAGAAGTATAAAATATATTTATTATGTCTTTCTAAAACGACGACGTATTGGAAAAGTGTAAATGGGACCAAAATGTAAATATATGAAACTTCGTGATTGCGGAGCAAAAACTTAGAAATATAAGGTTAGCGGAGTAAATATATGAAAGTTGAATGGCACCGCTGTAATTACTGAGCTTGGCTACCAGGTATCCAAGGATATAAATAACCTGGTGTAGTATT-----------------------------------------------------------------------------------------------------
>GDarSLA-PK:Mul:cotton:08].EU384638
ACCCAGCCTTGTCTACCTCTCCTTGGCTACCTCGTGCGAATCACGTGAGTTTTCGCTCTCTCGCTTAAGATGCCTTCTGCTCAGTCTGTCTTTTGGTGCTTCACCATTTTCTTCACGAGTGCTTCTCCCCCTGACTTGGTGCCTCTCTTCGAGAACACCAGTGTGTCTTATGCCTGCTGGCAGGAAGAAGAGTCGCCCACGACTCGACGACGCCACCTGCAGGGATATCTGCAATTGAAGACTAAAAAATCTCTCTCTGCGGTGAAGTCTTTGTTTGGGGATCTCAATCCCCATCTTGAGAAACAACGAGCTCCTCGGACGGACGAAGCTCGTGACTATTGTATGAAAGAGGAAACTAGGGTTTCCGGTCCCTTCGAATTTGGGGATTATTGCCCTAGTGGGTCTCACAAACGCCGGCAAAGGGAATCGGTAATTCGATCTCCGGTGAGAATGGCGGAGGAAAATCCGTCCCTCTTCCGGCGAGTAAAGGCAAATATTGCAGAGGAAGAATTCCAGAAGACCGCGCATGAGATTCAAATTTCAAATTTGAAATCTTGGCAATTGCGCCTAAAGACGCTCCTGGAACGGGCCCCCGATGACCGCACTATCTTCTGGGTATATGGGCCAGATGGTGGTGAAGGGAAATCAACCTTTGCTCGAGACCTGTATAGAAGTGGGACCTGGTTCTATACACGTGGTGGGTCTGCTGATAATGTTAGCTACCAGTATATAGGGTCAACTAGGGAAAATAATATTGTATTTGATATCCCTCGTGATAAGAAAGGATTATCTACAGTACAGTTTAATAGAGATGTTTGGATAGATTCATGTTATAATAAGTACGAGCCCCCTTATGGCTCCTTTAATTATTGTATTCATGTAGTTGTTATGTCTAATTTTCTCCCAGATTTCGAGAAGATTAGTCAGGATAGAGTCCATGTAATCCCGTGTATACCATGTGGTGTTTGTCTTAAACACCACAATATTAATGATAAATGTGAAGATTATGTGGATTAATTACTTTTGTTTCTTGAAGACAAGAAAGAATGAAATGAAAAAAAAACAAAACATGAGCCTTCTACTATTTTATTTACGGAATAAGTGCCGCGCAGCGGCATTAAAAAAAATAAAAATAAAAAAGAAGTATAAAATATATTTATTATGTCTTTCTAAAACGACGACGTATTGGAAAAGTGTAAATGGGACCAAAATGTAAATATATGAAACTTCGTGATTGCGGAGCAAAAACTTAGAAATATAAGGTTAGCGGAGTAAATATATGAAAGTTGAATGGCACCGCTGTAATTACTGAGCTTGGCTACCAGGTATCCAAGGATATAAATAACACGTCGACTCTAGATGTAGTATT-------------------------------------------------------------------------------------------
>GDarSLA-PK:Mul:cotton:08].EU384637
ACCCAGCCTTGTCTACCTCTCCTTGGCTACCTCGTGCGAATCACGTGAGTTTTCGCTCTCTCGCTTAAGATGCCTTCTGCTCAGTCTGTCTTTTGGTGCTTCACCATTTTCTTCACGAGTGCTTCTCCCCCTGACTTGGTGCCTCTCTTCGAGAACACCAGTGTGTCTTATGCCTGCTGGCAGGAAGAAGAGTCGCCCACGACTCGACGACGCCACCTGCAGGGATATCTGCAATTGAAGACTAAAAAATCTCTCTCTGCGGTGAAGTCTTTGTTTGGGGATCTCAATCCCCATCTTGAGAAACAACGAGCTCGTCGGACGGACTACGCTCGTGACTATTGTATGAAAGAGGAAACTAGGGTTTCCGGTCCCTTCGAATTTGGGGATTATTGCCCTAGTGGGTCTCACAAACGCCGGCAAAGGGAATCGGTAATTCGATCTCCGGTGAGAATGGCGGAGGAAAATCCGTCCCTCTTCCGGCGAGTAAAGGCAAAGATTGCAGAGGAAGAATTCCAGAAGACCGCGTATGAGATTCTAATTTCAAATTTGAAATCTTGTCAATTGCGCCTAAAGACGCTCCTGGAACGGGCCCCAGATGACCGCACTATCTTCTGGGTATATGGGCCAGATGGTGGTGAAGGGAAATCAACCTTTGCTCGAGACCTGTATAGAAGTGGGACCTGGTTCTATCCACGTGGTGGGTCTGCTGATAATGTTAGCTACCAGTATATAGGTCAACTAGGAAATAATATTGTATTTGATATCCCTCGTGATAAGAAGGATTATCTACAGTACAGTTTAATAGAGATGTTTAAGGATAGATTAATAGTTAGTAATAAGTACGAGCCCCTTATGGCTCCTTTAATTAATTGTATTCATGTAGTTGTTATGTCTAATTTTCTCCCAGATTTCGAGAAGATTAGTCAGGATAGAGTCCATGTAATCCCGTGTATACCATGTGGTGTTTGTCTTAAACACCACAATATTAATGATAAATGTGAAGATTATGTGGATTAATTACTTTTGTTTCTTGAAGACAAGAAAGAATGAAATGAAAAAAAAACAAAACATGAGCCTTCTACTATTTTATTTACGGAATAAGTGCCGCGCAGCGGCATTTAAAAAAATAAAAATAAAAAAGAAGTATAAAATATATTTATTATGTCTTTCTAAAACGACGACGTATTGGAAAAGTGTAAATGGGACCAAAATGTAAATATATGAAACTTCGTGATTGCGGAGCAAAAACTTAGAAATATAAGGTTAGCGGAGTAAATATATGAAAGTTGAATGGCACCGCTGTAATTACTGAGCTTGGCTACCAGGTATCCAAGGATATAAATAACACGTCGACGTCGACAGGCTGGTGTAGTATT------------------------------------------------------------------------------------
>GDarSLA-PK:Mul:cotton:08].EU384636
ACCCAGCCTTGTCTACCTCTCCTTGGCTACCTCGTGCGAATCACGTGAGTTTTCGCTCTCTCGCTTAAGATGCCTTCTGCTCAGTCTGTCTTTTGGTGCTTCACCATTTTCTTCACGAGTGCTTCTCCCCCTGACTTGGTGCCTCTCTTCGAGAACACCAGTGTGTCTTATGCCTGCTGGCAGGAAGAAGAGTCGCCCACGACTCGACGACGCCACCTGCAGGGATATCTGCAATTGAAGACTAAAAAATCTCTCTCTGCGGTGAAGTCTTTGTTTGGGGATCTCAATCCCCATCTTGAGAAACAACGTGCTCGTCGGACGGACGAAGCTCGTGACTATTGTATGAAAGAGGAAACTAGGGTTTCCGGTCCCTTCGAATTTGGGGATTATTGCCCTAGTGGGTCTCACAAACGCCGGCAAAGGGAATCGGTAATTCGATCTCCGGTGAGAATGGCGGAGGAAAATCCGTCCCTCTTCCGGCGAGTAAAGGCAAAGATTGCAGAAGAAGATTTCCAGAAGACCGCGCATGAGATTCAAATTTCAAATTTGAAATCTTGGCAATTGCGCCTAAAGACGCTCCTGGAACGGGCCCCAGATGACCGCACTATCTTCTGGGTATATGGGCCAGATGGTGGTGAAGGGAAATCAACCTTTGCTCGAGACCTGTATAGAAGTGGGACCTGGTTCTATACACGTGGTGGGTCTGCTGATAATGTTAGCTACCAGTATATAGGTCAACTAGGAAATAATATTGTATTTGATATCCCTCGTGATAAGAAGGATTATCTACAGTACAGTTTAATAGAGATGTTTAAGGATAGATTAATAGTTAGTAATAAGTACGAGCCCCTTATGGCTCCTTTAATTAATTGTATTCATGTAGTTGTTATGTCTAATTTTCTCCCAGATTTCGAGAAGATTAGTCAGGATAGAGTCCATGTAATCCCGTGTATACCATGTGGTGTTTGTCTTAAACACCACAATATTAATGATAAATGTGAAGATTATGTGGATTAATTACTTTTGTTTCTTGAAGACAAGAAAGAATGAAATGAAAAAAAAACAAAACATGAGCCTTCTACTATTTTATTTACGGAATAAGTGCCGCGCAGCGGCATTAAAAAAAATAAAAATAAAAAAGAAGTATAAAATATATTTATTATGTCTTTCTAAAACGACGACGTATTGGAAAAGTGTAAATGGGACCAAAATGTAAATATATGAAACTTCGTGATTGCGGAGCAAAAACTTAGAAATATAAGGTTAGCGGAGTAAATATATGAAAGTTGAATGGCACCGCTGTAATTACTGAGCTTGGCTACCAGGTATCCAAGGATATAAATAAAAGGCTGGTGTAGTATT--------------------------------------------------------------------------------------------------
>GDarSLA-PK:Mul:G.mustelinum:08].EU384635
ACCTTGTGCGAATCACGTGAGTTTTCGCTCTCTCGCTTAAGATGCCTTCTGCTCAGTCTGTCTTTTGGTGCTTCACCATTTTCTTCACGAGTGCTTCTCCCCCTGACTTGGTGCCCCTCTTCGAGAACACCAGTGTGTCTTATGCCTGCTGGCAGGAAGAAGAGTCGCCCACGACTCGACGACGCCACTTGCAGGGATATCTGCAGTTGAAGACTAAAAAATCTCTCTCTGCGGTGAAGTCTTTGTTTGGGGATCTCAATCCCCATCTTGAGAAACAACGAGCTCGTCGGACGGACGAAGCTCGTGACTATTGTATGAAAGAGGAAACTAGGGTTTCCGGTCCCTTCGAATTTGGGGATTATTGCCCTAGTGGGTCTCACAAACGCCGTCAAAGGGAATCGGTAATTCGATCTCCGGTGAGAATGGCGGAGGAAAATCCGTCCGTCTTCCGGCGAGTAAAGGCAAAGATTGCAGAGGAAGAATTCCAGAAGACCGCGCATGAGATTCAAATTTCAAATTTGAAATCTTGGCAATTGCGCCTAAAGACGCTCCTGGAACGGGCCCCAGATGACCGCACTATCTTCTGGGTATATGGGCCAGATGGTGGTGAAGGGAAATCAACCTTTGCTCGAGACCTGTATAGAAGTGGGACCTGGTTCTATACACGTGGTGGGTCTGCTGATAATGTTAGCTATCAGTACATAGGTCAACTAGGAAATAATATTGTATTTGATATCCCTCGTGATAAGAAGGATTATCTACAGTACAGTTTAATAGAGATGTTTAAGGATAGATTAATAGTTAGTAATAAGTACGAGCCCCTTATGGCTCCTTTAATTAATTGTATTCATGTAGTTGTTATGTCTAATTTTCTCCCAGACTTTGAGAAGATTAGTGTAGATAGAGTCCATGTAATCCCTTGTAGACCTTGTGGTGTTTGTCTTAAACACCACAATATTAATGATAATTGTGAGGATTATTTGGATTAAATAATTTTGTTTCTTGAAAACAAGAAAGAATGAAATGAAAAAAGAAAAAAGAAAAACGTGAGCCTTCTATTAATTTAAGAAAGAAAAGGCCGCGCAGCGGCATTAAAAAAAATATAAATAGAAAAAAAGAAAAAAATGTCTTACTAAAACGACGACGTATTGAAAAAGTGGAAATGGGACCAAAATGTAAATATATGAAACTTGCGTGCTCGCGGAGCAAAAAACTTCGAAATATAAGGTTAGCGGAGTAAATATATGAAAGTTGAATGGCACCGCTGTAATTACTGAGCTTGGCTACCAGGTATCCAAGGATTAATGGCT------------------------------------------------------------------------------------------------------------------------------------------------------
>GDarSLA-PK:Mul:G.mustelinum:08].EU384634
ACCCAGCCTTGTCTACCTCTCCTTGGCTACCTTGTGCGAATCACGTGAGTTTTCGCTCTCTCGCTTAAGATGCCTTCTGCTCAGTCTGTCTTTTGGTGCTTCACCATTTTCTTCACGAGTGCTTCTCCCCCTGACTTGGTGCCCCTCTTCGAGAACACCAGTGTGTCTTATGCCTGCTGGCAGGAAGAAGAGTCGCCCACGACTCGACGACGCCACCTGCAGGGATATCTGCAGTTGAAGACTAAAAAATCTCTCTCTGCGGTGAAGTCTTTGTTTGGGGATCTCAATCCCCATCTTGAGAAACAACGAGCTCGTCGGACGGACGAAGCTCGTGACTATTGTATGAAAGAGGAAACTAGGGTTTCCGGTCCCTTCGAATTTGGGGATTATTGCCCTAGTGGGTCTCACAAACGCCGTCAAAGGGAATCGGTAATTCGATCTCCGGTGAGAATGGCGGAGGAAAATCCGTCCGTCTTCCGGCGAGTAAAGGCAAAGATTGCAGAGGAAGAATTCCAGAAGACCGCGCATGAGATTCAAATTTCAAATTTGAAATCTTGGCAATTGCGCCTAAAGACGCTCCTGGAACGGGCCCCAGATGACCGCACTATCTTCTGGGTATATGGGCCAGATGGTGGTGAAGGGAAATCAACCTTTGCTCGAGACCTGTATAGAAGTGGGACCTGGTTCTATACACGTGGTGGGTCTGCTGATAATGTTAGCTATCAGTACATAGGTCAACTAGGAAATAATATTGTATTTGATATCCCTCGTGATAAGAAGGATTATCTACAGTACAGTTTAATAGAGATGTTTAAGGATAGATTAATAGTTAGTAATAAGTACGAGCCCCTTATGGCTCCTTTAATTAATTGTATTCATGTAGTTGTTATGTCTAATTTTCTCCCAGACTTTGAGAAGATTAGTGTAGATAGAGTCCATGTAATCCCTTGTAGACCTTGTGGTGTTTGTCTTAAACACCACAATATTAATGATAATTGTGAGGATTATTTGGATTAAATAATTTTGTTTCTTGAAAACAAGAAAGAATGAAATGAAAAAAGAAAAAAGAAAAACGTGAGCCTTCTATTAATTTAAGAAAGAAAAGGCCGCGCAGCGGCATTAAAAAAAATATAAATAGAAAAAAAGAAAAAAATGTCTTACTAAAACGACGACGTATTGAAAAAGTGGAAATGGGACCAAAATGTAAATATATGAAACTTGCGTGCTCGCGGAGCAAAAAACTTCGAAATATAAGGTTAGCGGAGTAAATATATGAAAGTTGAATGGCACCGCTGTAATTACTGAGCTTGGCTACCAGGTATCCAAGGATTAAAAACATCGCTCGGTGCAGGCTGGTGTAGTATT-----------------------------------------------------------------------------------------------
>GDarSLA-PK:Mul:G.mustelinum:08].EU384633
ACCCAGCCTTGTCTACCTCTCCTTGGCTACCTTGTGCGAATCACGTGAGTTTTCGCTCTCTCGCTTAAGATGCCTTCTGCTCAGTCTGTCTTTTGGTGCTTCACCATTTTCTTCACGAGTGCTTCTCCCCCTGACTTGGTGCCCCTCTTCGAGAACACCAGTGTGTCTTATGCCTGCTGGCAGGAAGAAGAGTCGCCCACGACTCGACGACGCCACCTGCAGGGATATCTGCAGTTGAAGACTAAAAAATCTCTCTCTGCGGTGAAGTCTTTGTTTGGGGATCTCAATCCCCATCTTGAGAAACAACGAGCTCGTCGGACGGACGAAGCTCGTGACTATTGTATGAAAGAGGAAACTAGGGTTTCCGGTCCCTTCGAATTTGGGGATTATTGCCCTAGTGGGTCTCACAAACGCCGTCAAAGGGAATCGGTAATTCGATCTCCGGTGAGAATGGCGGAGGAAAATCCGTCCGTCTTCCGGCGAGTAAAGGCAAAGATTGCAGAGGAAGAATTCCAGAAGACCGCGCATGAGATTCAAATTTCAAATTTGAAATCTTGGCAATTGCGCCTAAAGACGCTCCTGGAACGGGCCCCAGATGACCGCACTATCTTCTGGGTATATGGGCCAGATGGTGGTGAAGGGAAATCAACCTTTGCTCGAGACCTGTATAGAAGTGGGACCTGGTTCTATACACGTGGTGGGTCTGCTGATAATGTTAGCTATCAGTACATAGGTCAACTAGGAAATAATATTGTATTTGATATCCCTCGTGATAAGAAGGATTATCTACAGTACAGTTTAATAGAGATGTTTAAGGATAGATTAATAGTTAGTAATAAGTACGAGCCCCTTATGGCTCCTTTAATTAATTGTATTCATGTAGTTGTTATGTCTAATTTTCTCCCAGACTTTGAGAAGATTAGTGTAGATAGAGTCCATGTAATCCCTTGTAGACCTTGTGGTGTTTGTCTTAAACACCACAATATTAATGATAATTGTGAGGATTATTTGGATTAAATAATTTTGTTTCTTGAAAACAAGAAAGAATGAAATGAAAAAAGAAAAAAGAAAAACGTGAGCCTTCTATTAATTTAAGAAAGAAAAGGCCGCGCAGCGGCATTAAAAAAAATATAAATAGAAAAAAAGAAAAAAATGTCTTACTAAAACGACGACGTATTGAAAAAGTGGAAATGGGACCAAAATGTAAATATATGAAACTTGCGTGCTCGCGGAGCAAAAAACTTCGAAATATAAGGTTAGCGGAGTAAATATATGAAAGTTGAATGGCACCGCTGTAATTACTGAGCTTGGCTACCAGGTATCCAAGGATTAAAAACATCGCTCGGTGCAGGCTGGTGTAGTATT-----------------------------------------------------------------------------------------------
>GDarSLA-PK:Mul:G.mustelinum:08].EU384632
ACCCAGCCTTGTCTACCTCTCCTTGGCTACCTTGTGCGAATCACGTGAGTTTTCGCTCTCTCGCTTAAGATGCCTTCTGCTCAGTCTGTCTTTTGGTGCTTCACCATTTTCTTCACGAGTGCTTCTCCCCCTGACTTGGTGCCCCTCTTCGAGAACACCAGTGTGTCTTATGCCTGCTGGCAGGAAGAAGAGTCGCCCACGACTCGACGACGCCACCTGCAGGGATATCTGCAGTTGAAGACTAAAAAATCTCTCTCTGCGGTGAAGTCTTTGTTTGGGGATCTCAATCCCCATCTTGAGAAACAACGAGCTCGTCGGACGGACGAAGCTCGTGACTATTGTATGAAAGAGGAAACTAGGGTTTCCGGTCCCTTCGAATTTGGGGATTATTGCCCTAGTGGGTCTCACAAACGCCGTCAAAGGGAATCGGTAATTCGATCTCCGGTGAGAATGGCGGAGGAAAATCCGTCCGTCTTCCGGCGAGTAAAGGCAAAGATTGCAGAGGAAGAATTCCAGAAGACCGCGCATGAGATTCAAATTTCAAATTTGAAATCTTGGCAATTGCGCCTAAAGACGCTCCTGGAACGGGCCCCAGATGACCGCACTATCTTCTGGGTATATGGGCCAGATGGTGGTGAAGGGAAATCAACCTTTGCTCGAGACCTGTATAGAAGTGGGACCTGGTTCTATACACGTGGTGGGTCTGCTGATAATGTTAGCTATCAGTACATAGGTCAACTAGGAAATAATATTGTATTTGATATCCCTCGTGATAAGAAGGATTATCTACAGTACAGTTTAATAGAGATGTTTAAGGATAGATTAATAGTTAGTAATAAGTACGAGCCCCTTATGGCTCCTTTAATTAATTGTATTCATGTAGTTGTTATGTCTAATTTTCTCCCAGACTTTGAGAAGATTAGTGTAGATAGAGTCCATGTAATCCCTTGTAGACCTTGTGGTGTTTGTCTTAAACACCACAATATTAATGATAATTGTGAGGATTATTTGGATTAAATAATTTTGTTTCTTGAAAACAAGAAAGAATGAAATGAAAAAAGAAAAAAGAAAAACGTGAGCCTTCTATTAATTTAAGAAAGAAAAGGCCGCGCAGCGGCATTAAAAAAAATATAAATAGAAAAAAAGAAAAAAATGTCTTACTAAAACGACGACGTATTGAAAAAGTGGAAATGGGACCAAAATGTAAATATATGAAACTTGCGTGCTCGCGGAGCAAAAAACTTCGAAATATAAGGTTAGCGGAGTAAATATATGAAAGTTGAATGGCACCGCTGTAATTACTGAGCTTGGCTACCAGGTATCCAAGGATAAAAAACATCGCTCGGTGCAGGCTGGTGTAGTATT-----------------------------------------------------------------------------------------------
>GDarSLA-PK:Mul:G.mustelinum:08].EU384631
ACCCAGCCTTGTCTACCTCTCCTTGGCTACCTTGTGCGAATCACGTGAGTTTTCGCTCTCTCGCTTAAGATGCCTTCTGCTCAGTCTGTCTTTTGGTGCTTCACCATTTTCTTCACGAGTGCTTCTCCCCCTGACTTGGTGCCCCTCTTCGAGAACACCAGTGTGTCTTATGCCTGCTGGCAGGAAGAAGAGTCGCCCACGACTCGACGACGCCACCTGCAGGGATATCTGCAGTTGAAGACTAAAAAATCTCTCTCTGCGGTGAAGTCTTTGTTTGGGGATCTCAATCCCCATCTTGAGAAACAACGAGCTCGTCGGACGGACGAAGCTCGTGACTATTGTATGAAAGAGGAAACTAGGGTTTCCGGTCCCTTCGAATTTGGGGATTATTGCCCTAGTGGGTCTCACAAACGCCGTCAAAGGGAATCGGTAATTCGATCTCCGGTGAGAATGGCGGAGGAAAATCCGTCCGTCTTCCGGCGAGTAAAGGCAAAGATTGCAGAGGAAGAATTCCAGAAGACCGCGCATGAGATTCAAATTTCAAATTTGAAATCTTGGCAATTGCGCCTAAAGACGCTCCTGGAACGGGCCCCAGATGACCGCACTATCTTCTGGGTATATGGGCCAGATGGTGGTGAAGGGAAATCAACCTTTGCTCGAGACCTGTATAGAAGTGGGACCTGGTTCTATACACGTGGTGGGTCTGCTGATAATGTTAGTTATCAGTATATAGGTCAATTAGGAAATAATATTGTATTCGATATCCCTCGTGATAAGAAGGATTATCTGCAATACAGTTTAATAGAGATGTTTAAGGATAGGTTAATAGTTAGTAATAAGTATGAGCCTCTTATGGCCCCCTTAATTAATTGTATTCATGTAGTAGTTATGTCTAATTTTCTCCCAGACTTTGAGAAGATTAGTGTAGATAGAGTCTATGTAATCCCTTGTAGACCTTGTGGTGTTTGTCTTAAACACCACAATATTAATGATAATTGTGAGGATTATTTGGATTAAATAATTTTGTTTCTTGAAAACAAGAAAGAATGAAATGAAAAAAGAAAAAAGAAAAACGTGGAGCCTTCTATTAATTTAAGAAAGAAAAGGCCGCGCAGCGGCATTAAAAAAAATATAAATAGAAAAAAAGAAAAAAATGTCTTACTAAAACGACGACGTATTGAAAAAGTGGAAATGGGACCAAAATGTAAATATATGAAACTTGCGTGCTCGCGGAGCAAAAAACTTCGAAATATAAGGTTAGCGGAGTAAATATATGAAAGTTGAATGGCACCGCTGTAAGGCTGGTGTGTTT----------------------------------------------------------------------------------------------------------------------------------------------------
>GDarSLA-PK:Mul:G.davidsonii:08].EU384630
ACCCAGCCTTGTCTACCTCTCCTTGGCTACCTTGTGCGAATCACGTGAGTTTTCGCTCTCTCGCTTAAGATGCCTTCTGCTCAGTCTGTCTTTTGGTGCTTCACCATTTTCTTCACGAGTGCTTCTCCCCCTGACTTGGTGCCCCTCTTCGAGAACACCAGTGTGTCTTATGCCTGCTGGCAGGAAGAAGAGTCGCCCACGACTCGACGACGCCACCTGCAGGGATATCTGCAGTTGAAGACTAAAAAATCTCTCTCTGCGGTGAAGTCTTTGTTTGGGGATCTCAATCCCCATCTTGAGAAACAACGAGCTCGTCGGACGGACGAAGCTCGTGACTATTGTATGAAAGAGGAAACTAGGGTTTCCGGTCCCTTCGAATTTGGGGATTATTGCCCTAGTGGGTCTCACAAACGCCGTCAAAGGGAATCGGTAATTCGATCTCCGGTGAGAATGGCGGAGGAAAATCCGTCCGTCTTCCGGCGAGTAAAGGCAAAGATTGCAGAGGAAGAATTCCAGAAGACCGCGCATGAGATTCAAATTTCAAATTTGAAATCTTGGCAATTGCGCCTAAAGACGCTCCTGGAACGGGCCCCAGATGACCGCACTATCTTCTGGGTATATGGGCCAGATGGTGGTGAAGGGAAATCAACCTTTGCTCGAGACCTGTATAGAAGTGGGACCTGGTTCTATACACGTGGTGGGTCTGCTGATAATGTTAGCTATCAGTACATAGGTCAACTAGGAAATAATATTGTATTTGATATCCCTCGTGATAAGAAAGATTATCTACAGTACAGTTTAATAGAGATGTTTAAGGATAGATTAATAGTTAGTAATAAGTACGAGCCCCTTATGGCTCCTTTAATTAATTGTATTCATGTAGTTGTTATGTCTAATTTTCTCCCAGACTTTGAGAAGATTAGTGTAGATAGAGTCCATGTAATCCCTTGTAGACCTTGTGGTGTTTGTCTTAAACACCACAATATTAATGATAATTGTGAGGATTATTTGGATTAAATAATTTTGTTTCTTGAAAACAAGAAAGAATGAAATGAAAAAAGAAAAAAGAAAAACGTGAGCCTTCTATTAATTTAAGAAAGAAAAGGCCGCGCAGCGGCATTAAAAAAAATATAAATAGAAAAAAAGAAAAAAATGTCTTACTAAAACGACGACGTATTGAAAAAGTGGAAATGGGACCAAAATGTAAATATATGAAACTTGCGTGCTCGCGGAGCAAAAAACTTCGAAATATAAGGTTAGCGGAGTAAATATATGAAAGTTGAATGGCACCGCTGTAATTACTGAGCTTGGCTACCAGGTATCCAAGGATAAAAAACATCGCTCGGTGCAGGCTGGTGTAGTATT-----------------------------------------------------------------------------------------------
>GDarSLA-PK:Mul:G.davidsonii:08].EU384629
ACCCAGCCTTGTCTACCTCTCCTTGGCTACCTTGTGCGAATCACGTGAGTTTTCGCTCTCTCGCTTAAGATGCCTTCTGCTCAGTCTGTCTTTTGGTGCTTCACCATTTTCTTCACGAGTGCTTCTCCCCCTGACTTGGTGCCCCTCTTCGAGAACACCAGTGTGTCTTATGCCTGCTGGCAGGAAGAAGAGTCGCCCACGACTCGACGACGCCACCTGCAGGGATATCTGCAGTTGAAGACTAAAAAATCTCTCTCTGCGGTGAAGTCTTTGTTTGGGGATCTCAATCCCCATCTTGAGAAACAACGAGCTCGTCGGACGGACGAAGCTCGTGACTATTGTATGAAAGAGGAAACTAGGGTTTCCGGTCCCTTCGAATTTGGGGATTATTGCCCTAGTGGGTCTCACAAACGCCGTCAAAGGGAATCGGTAATTCGATCTCCGGTGAGAATGGCGGAGGAAAATCCGTCCGTCTTCCGGCGAGTAAAGGCAAAGATTGCAGAGGAAGAATTCCAGAAGACCGCGCATGAGATTCAAATTTCAAATTTGAAATCTTGGCAATTGCGCCTAAAGACGCTCCTGGAACGGGCCCCAGATGACCGCACTATCTTCTGGGTATATGGGCCAGATGGTGGTGAAGGGAAATCAACCTTTGCTCGAGACCTGTATAGAAGTGGGACCTGGTTCTATACACGTGGTGGGTCTGCTGATAATGTTAGCTATCAGTACATAGGTCAACTAGGAAATAATATTGTATTTGATATCCCTCGTGATAAGAAGGATTATCTACAGTACAGTTTAATAGAGATGTTTAAGGATAGATTAATAGTTAGTAATAAGTACGAGCCCCTTATGGCTCCTTTAATTAATTGTATTCATGTAGTTGTTATGTCTAATTTTCTCCCAGACTTTGAGAAGATTAGTGTAGATAGAGTCCATGTAATCCCTTGTAGACCTTGTGGTGTTTGTCTTAAACACCACAATATTAATGATAATTGTGAGGATTATTTGGATTAAATAATTTTGTTTCTTGAAAACAAGAAAGAATGAAATGAAAAAAGAAAAAAGAAAAACGTGAGCCTTCTATTAATTTAAGAAAGAAAAGGCCGCGCAGCGGCATTAAAAAAAATATAAATAGAAAAAAAGAAAAAAATGTCTTACTAAAACGACGACGTATTGAAAAAGTGGAAATGGGACCAAAATGTAAATATATGAAACTTGCGTGCTCGCGGAGCAAAAAACTTCGAAATATAAGGTTAGCGGAGTAAATATATGAAAGTTGAATGGCACCGCTGTAATTACTGAGCTTGGCTACCAGGATCCAAGGATAAAAAACACTCCTGAGTCGAAAGGCTGGTGTAGTATT----------------------------------------------------------------------------------------------
>GDarSLA-PK:Mul:G.davidsonii:08].EU384628
ACCCAGCCTTGTCTACCTCTCCTTGGCTACCTTGTGCGAATCACGTGAGTTTTCGCTCTCTCGCTTAAGATGCCTTCTGCTCAGTCTGTCTTTTGGTGCTTCACCATTTTCTTCACGAGTGCTTCTCCCCCTGACTTGGTGCCCCTCTTCGAGAACACCAGTGTGTCTTATGCCTGCTGGCAGGAAGAAGAGTCGCCCACGACTCGACGACGCCACCTGCAGGGATATCTGCAGTTGAAGACTAAAAAATCTCTCTCTGCGGTGAAGTCTTTGTTTGGGGATCTCAATCCCCATCTTGAGAAACAACGAGCTCGTCGGACGGACGAAGCTCGTGACTATTGTATGAAAGAGGAAACTAGGGTTTCCGGTCCCTTCGAATTTGGGGATTATTGCCCTAGTGGGTCTCACAAACGCCGTCAAAGGGAATCGGTAATTCGATCTCCGGTGAGAATGGCGGAGGAAAATCCGTCCGTCTTCCGGCGAGTAAAGGCAAAGATTGCAGAGGAAGAATTCCAGAAGACCGCGCATGAGATTCAAATTTCAAATTTGAAATCTTGGCAATTGCGCCTAAAGACGCTCCTGGAACGGGCCCCAGATGACCGCACTATCTTCTGGGTATATGGGCCAGATGGTGGTGAAGGGAAATCAACCTTTGCTCGAGACCTGTATAGAAGTGGGACCTGGTTCTATACACGTGGTGGGTCTGCTGATAATGTTAGCTATCAGTACATAGGTCAACTAGGAAATAATATTGTATTTGATATCCCTCGTGATAAGAAGGATTATCTACAGTACAGTTTAATAGAGATGTTTAAGGATAGATTAATAGTTAGTAATAAGTACGAGCCCCTTATGGCTCCTTTAATTAATTGTATTCATGTAGTTGTTATGTCTAATTTTCTCCCAGACTTTGAGAAGATTAGTGTAGATAGAGTCCATGTAATCCCTTGTAGACCTTGTGGTGTTTGTCTTAAACACCACAATATTAATGATAATTGTGAGGATTATTTGGATTAAATAATTTTGTTTCTTGAAAACAAGAAAGAATGAAATGAAAAAAGAAAAAAGAAAAACGTGAGCCTTCTATTAATTTAAGAAAGAAAAGGCCGCGCAGCGGCATTAAAAAAAATATAAATAGAAAAAAAGAAAAAAATGTCTTACTAAAACGACGACGTATTGAAAAAGTGGAAATGGGACCAAAGTGTAAATATATGAAACTTGCGTGCTCGCGGAGCAAAAAACTTCGAAATATAAGGTTAGCGGAGTAAATATATGAAAGTTGAATGGCACCGCTGTAATTACTGAGCTTGGCTACCAGGATCCAAGGATAAAAAACACTTCTGAGTCGAAAGGCTGGTGTAGTATT----------------------------------------------------------------------------------------------
>GDarSLA-PK:Mul:G.davidsonii:08].EU384627
ACCCAGCCTTGTCTACCTCTCCTTGGCTACCTTGTGCGAATCACGTGAGTTTTCGCTCTCTCGCTTAAGATGCCTTCTGCTCAGTCTGTCTTTTGGTGCTTCACCATTTTCTTCACGAGTGCTTCTCCCCCTGACTTGGTGCCCCTCTTCGAGAACACCAGTGTGTCTTATGCCTGCTGGCAGGAAGAAGAGTCGCCCACGACTCGACGACGCCACTTGCAGGGATATCTGCAGTTGAAGACTAAAAAATCTCTCTCTGCGGTGAAGTCTTTGTTTGGGGATCTCAATCCCCATCTTGAGAAACAACGAGCTCGTCGGACGGACGAAGCTCGTGACTATTGTATGAAAGAGGAAACTAGGGTTTCCGGTCCCTTCGAATTTGGGGATTATTGCCCTAGTGGGTCTCACAAACGCCGTCAAAGGGAATCGGTAATTCGATCTCCGGTGAGAATGGCGGAGGAAAATCCGTCCGTCTTCCGGCGAGTAAAGGCAAAGATTGCAGAGGAAGAATTCCAGAAGACCGCGCATGAGATTCAAATTTCAAATTTGAAATCTTGGCAATTGCGCCTAAAGACGCTCCTGGAACGGGCCCCAGATGACCGCACTATCTTCTGGGTATATGGGCCAGATGGTGGTGAAGGGAAATCAACCTTTGCTCGAGACCTGTATAGAAGTGGGACCTGGTTCTATACACGTGGTGGGTCTGCTGATAATGTTAGCTATCAGTACATAGGTCAACTAGGAAATAATATTGTATTTGATATCCCTCGTGATAAGAAGGATTATCTACAGTACAGTTTAATAGAGATGTTTAAGGATAGATTAATAGTTAGTAATAAGTACGAGCCCCTTATGGCTCCTTTAATTAATTGTATTCATGTAGTTGTTATGTCTAATTTTCTCCCAGACTTTGAGAAGATTAGTGTAGATAGAGTCCATGTAATCCCTTGTAGACCTTGTGGTGTTTGTCTTAAACACCACAATATTAATGATAATTGTGAGGATTATTTGGATTAAATAATTTTGTTTCTTGAAAACAAGAAAGAATGAAATGAAAAAAGAAAAAAGAAAAACGTGAGCCTTCTATTAATTTAAGAAAGAAAAGGCCGCGCAGCGGCATTAAAAAAAATATAAATAGAAAAAAAGAAAAAAATGTCTTACTAAAACGACGACGTATTGAAAAAGTGGAAATGGGACCAAAATGTAAATATATGAAACTTGCGTGCTCGCGGAGCAAAAAACTTCGAAATATAAGGTTAGCGGAGTAAATATATGAAAGTTGAATGGCACCGCTGTAATTACTGAGCTTGGCTACCAGGTATCCAAGGATTAGGCTGGTGTGTATT------------------------------------------------------------------------------------------------------------------
>GDarSLA-PK:Mul:G.davidsonii:08].EU384626
ACCCAGCCTTGTCTACCTCTCCTTGGCTACCTTGTGCGAAGCACGTGAGTTTTCGCTCTCTCGCTTAAGATGCCTTCTGCTCAGTCTGTCTTTTGGTGCTTCACCATTTTCTTCACGAGTGCTTCTCCCCCTGACTTGGTGCCCCTCTTCGAGAACACCAGTGTGTCTTATGCCTGCTGGCAGGAAGAAGAGTCGCCCACGACTCGACGACGCCACCTGCAGGGATATCTGCAGTTGAAGACTAAAAAATCTCTCTCTGCGGTGAAGTCTTTGTTTGGAGATCTCAATCCCCATCTTGAGAAACAACGAGCTCGTCGGACGGACGAAGCTCGTGACTATTGTATGAAAGAGGAAACTAGGGTTTCCGGTCCCTTCGAATTTGGGGATTATTGCCCTAGTGGGTCTCACAAACGCCGTCAAAGGGAATCGGTAATTCGATCTCCGGTGAGAATGGCGGAGGAAAATCCGTCCGTCTTCCGGCGAGTAAAGGCAAAGATTGCAGAGGAAGAATTCCAGAAGACCGCGCATGAGATTCAAATTTCAAATTTGAAATCTTGGCAATTGCGCCTAAAGACGCTCCTGGAACGGGCCCCAGATGACCGCACTATCTTCTGGGTATATGGGCCAGATGGTGGTGAAGGGAAATCAACCTTTGCTCGAGACCTGTATAGAAGTGGGACCTGGTTCTATACACGTGGTGGGTCTGCTGATAATGTTAGCTATCAGTACATAGGTCAACTAGGAAATAATATTGTATTTGATATCCCTCGTGATAAGAAGGATTATCTACAGTACAGTTTAATAGAGATGTTTAAGGATAGATTAATAGTTAGTAATAAGTACGAGCCCCTTATGGCTCCTTTAATTAATTGTATTCATGTAGTTGTTATGTCTAATTTTCTCCCAGACTTTGAGAAGATTAGTGTAGATAGAGTCCATGTAATCCCTTGTAGACCTTGTGGTGTTTGTCTTAAACACCACAATATTAATGATAATTGTGAGGATTATTTGGATTAAATAATTTTGTTTCTTGAAAACAAGAAAGAATGAAATGAAAAAAGAAAAAAGAAAAACGTGAGCCTTCTATTAATTTAAGAAAGAAAAGGCCGCGCAGCGGCATTAAAAAAAATATAAATAGAAAAAAAGAAAAAAATGTCTTACTAAAACGACGACGTATTGAAAAAGTGGAAATGGGACCAAAATGTAAATATATGAAACTTGCGTGCTCGCGGAGCAAAAAACTTCGAAATATAAGGTTAGCGGAGTAAATATATGAAAGTTGAATGGCACCGCTGTAATTACTGAGCTTGGCTACCAGGTATCCAAGGATAAAAAACACTCACCTGAAGGCTGGTGTAGTATT-------------------------------------------------------------------------------------------------
>GDarSLA-PK:Mul:G.davidsonii:08].EU384625
ACCCAGCCTTGTCTACCTCTCCTTGGCTACCTTGTGCGAATCACGTGAGTTTTCGCTCTCTCGCTTAAGATGCCTTCTGCTCAGTCTGTCTTTTGGTGCTTCACCATTTTCTTCACGAGTGCTTCTCCCCCTGACTTGGTGCCCCTCTTCGAGAACACCAGTGTGTCTTATGCCTGCTGGCAGGAAGAAGAGTCGCCCACGACTCGACGACGCCACCTGCAGGGATATCTGCAGTTGAAGACTAAAAAATCTCTCTCTGCGGTGAAGTCTTTGTTTGGGGATCTCAATCCCCATCTTGAGAAACAACGAGCTCGTCGGACGGACGAAGCTCGTGACTATTGTATGAAAGAGGAAACTAGGGTTTCCGGTCCCTTCGAATTTGGGGATTATTGCCCTAGTGGGTCTCACAAACGCCGTCAAAGGGAATCGGTAATTCGATCTCCGGTGAGAATGGCGGAGGAAAATCCGTCCGTCTTCCGGCGAGTAAAGGCAAAGATTGCAGAGGAAGAATTCCAGAAGACCGCGCATGAGATTCAAATTTCAAATTTGAAATCTTGGCAATTGCGCCTAAAGACGCTCCTGGAACGGGCCCCAGATGACCGCACTATCTTCTGGGTATATGGGCCAGATGGTGGTGAAGGGAAATCAACCTTTGCTCGAGACCTGTATAGAAGTGGGACCTGGTTCTATACACGTGGTGGGTCTGCTGATAATGTTAGTTATCAGTATATAGGTCAATTAGGAAATAATATTGTATTCGATATCCCTCGTGATAAGAAGGATTATCTGCAATACAGTTTAATAGAGATGTTTAAGGATAGGTTAATAGTTAGTAATAAGTATGAGCCTCTTATGGCCCCCTTAATTAATTGTATTCATGTAGTAGTTATGTCTAATTTTCTCCCAGACTTTGAGAAGATTAGTGTAGATAGAGTCTATGTAATCCCTTGTAGACCTTGTGGTGTTTGTCTTAAACACCACAATATTAATGATAATTGTGAGGATTATTTGGATTAAATAATTTTGTTTCTTGAAAACAAGAAAGAATGAAATGAAAAAAGAAAAAAGAAAAACGTGAGCCTTCTATTAATTTAAGAAAGAAAAGGCCGCGCAGCGGCATTAAAAAAAATATAAATAGAAAAAAAGAAAAAAATGTCTTACTAAAACGACGACGTATTGAAAAAGTGGAAATGGGACCAAAATGTAAATATATGAAACTTGCGTGCTCGCGGAGCAAAAAACTTCGAAATATAAGGTTAGCGGAGTAAATATATGAAAGTTGAATGGCACCGCTGTAATTACTGAGCTTGGCTACCAGGTATCCAAGGATAAAAAACACTCATCGGTGCAGGCTGGTGTGATT-------------------------------------------------------------------------------------------------
>GDarSLA-PK:Mul:G.davidsonii:08].EU384624
ACCCAGCCTTGTCTACCTCTCCTTGGCTACCTTGTGCGAATCACGTGAGTTTTCGCTCTCTCGCTTAAGATGCCTTCTGCTCAGTCTGTCTTTTGGTGCTTCACCATTTTCTTCACGAGTGCTTCTCCCCCTGACTTGGTGCCCCTCTTCGAGAACACCAGTGTGTCTTATGCCTGCTGGCAGGAAGAAGAGTCGCCCACGACTCGACGACGCCACCTGCAGGGATATCTGCAGTTGAAGACTAAAAAATCTCTCTCTGCGGTGAAGTCTTTGTTTGGGGATCTCAATCCCCATCTTGAGAAACAACGAGCTCGTCGGACGGACGAAGCTCGTGACTATTGTATGAAAGAGGAAACTAGGGTTTCCGGTCCCTTCGAATTTGGGGATTATTGCCCTAGTGGGTCTCACAAACGCCGTCAAAGGGAATCGGTAATTCGATCTCCGGTGAGAATGGCGGAGGAAAATCCGTCCGTCTTCCGGCGAGTAAAGGCAAAGATTGCAGAGGAAGAATTCCAGAAGACCGCGCATGAGATTCAAATTTCAAATTTGAAATCTTGGCAATTGCGCCTAAAGACGCTCCTGGAACGGGCCCCAGATGACCGCACTATCTTCTGGGTATATGGGCCAGATGGTGGTGAAGGGAAATCAACCTTTGCTCGAGACCTGTATAGAAGTGGGACCTGGTTCTATACACGTGGTGGGTCTGCTGATAATGTTAGCTATCAGTACATAGGTCAACTAGGAAATAATATTGTATTTGATATCCCTCGTGATAAGAAGGATTATCTACAGTACAGTTTAATAGAGATGTTTAAGGATAGATTAATAGTTAGTAATAAGTACGAGCCCCTTATGGCTCCTTTAATTAATTGTATTCATGTAGTTGTTATGTCTAATTTTCTCCCAGACTTTGAGAAGATTAGTGTAGATAGAGTCCATGTAATCCCTTGTAGACCTTGTGGTGTTTGTCTTAAACACCACAATATTAATGATAATTGTGAGGATTATTTGGATTAAATAATTTTGTTTCTTGAAAACAAGAAAGAATGAAATGAAAAAAGAAAAAAGAAAAACGTGAGCCTTCTATTAATTTAAGAAAGAAAAGGCCGCGCAGCGGCATTAAAAAAAATATAAATAGAAAAAAAGAAAAAATGTCTTACTAAAACGACGACGTATTGAAAAAGTGGAAATGGGACCAAAATGTAAATATATGAAACTTGCGTGCTCGCGGAGCAAAAAACTTCGAAATATAAGGTTAGCGGAGTAAATATATGAAAGTTGAATGGCACCGCTGTAATTACTGAGCTTGGCTACCAGGTATCCAAGGATTCGAGGGACTTGATGAAGGCTGGTGTGTATT----------------------------------------------------------------------------------------------------
>GDarSLA-PK:Mul:G.davidsonii:08].EU384623
ACCCAGCCTTGTCTACCTCTCCTTGGCTACCTTGTGCGAATCACGTGAGTTTTCGCTCTCTCGCTTAAGATGCCTTCTGCTCAGTCTGTCTTTTGGTGCTTCACCATTTTCTTCACGAGTGCTTCTCCCCCTGACTTGGTGCCCCTCTTCGAGAACACCAGTGTGTCTTATGCCTGCTGGCAGGAAGAAGAGTCGCCCACGACTCGACGACGCCACCTGCAGGGATATCTGCAGTTGAAGACTAAAAAATCTCTCTCTGCGGTGAAGTCTTTGTTTGGGGATCTCAATCCCCATCTTGAGAAACAACGAGCTCGTCGGACGGACGAAGCTCGTGACTATTGTATGAAAGAGGAAACTAGGGTTTCCGGTCCCTTCGAATTTGGGGATTATTGCCCTAGTGGGTCTCACAAACGCCGTCAAAGGGAATCGGTAATTCGATCTCCGGTGAGAATGGCGGAGGAAAATCCGTCCGTCTTCCGGCGAGTAAAGGCAAAGATTGCAGAGGAAGAATTCCAGAAGACCGCGCATGAGATTCAAATTTCAAATTTGAAATCTTGGCAATTGCGCCTAAAGACGCTCCTGGAACGGGCCCCAGATGACCGCACTATCTTCTGGGTATATGGGCCAGATGGTGGTGAAGGGAAATCAACCTTTGCTCGAGACCTGTATAGAAGTGGGACCTGGTTCTATACACGTGGTGGGTCTGCTGATAATGTTAGCTATCAGTACATAGGTCAACTAGGAAATAATATTGTATTTGATATCCCTCGTGATAAGAAGGATTATCTACAGTACAGTTTAATAGAGATGTTTAAGGATAGATTAATAGTTAGTAATAAGTACGAGCCCCTTATGGCTCCTTTAATTAATTGTATTCATGTAGTTGTTATGTCTAATTTTCTCCCAGACTTTGAGAAGATTAGTGTAGATAGAGTCCATGTAATCCCTTGTAGACCTTGTGGTGTTTGTCTTAAACACCACAATATTAATGATAATTGTGAGGATTATTTGGATTAAATAATTTTGTTTCTTGAAAACAAGAAAGAATGAAATGAAAAAAGAAAAAAGAAAAACGTGAGCCTTCTATTAATTTAAGAAAGAAAAGGCCGCGCAGCGGCATTAAAAAAAATATAAATAGAAAAAAAGAAAAAAATGTCTTACTAAAACGACGACGTATTGAAAAAGTGGAAATGGGACCAAAGTGTAAATATATGAAACTTGCGTGCTCGCGGAGCAAAAAACTTCGAAATATAAGGTTAGCGGAGTAAATATATGAAAGTTGAATGGCACCGCTGTAATTACTGAGCTTGGCTACCAGGTATCCAAGGATAAAAAACACTCATCAAGCTCGGTGCAGGCTGGTGTGTATT------------------------------------------------------------------------------------------
>GDarSLA-PK:Mul:G.darwinii:08].EU384622
ACCCAGCCTTGTCTACCTCTCCTTGGCTACCTTGTGCGAATCACGTGAGTTTTCGCTCTCTCGTTTAAGATGCCTGCTGTCCAGTCTCTCTGGTGGTGTTTCACCATTTTCTTCACGAGTGCGTCCCCCCCCGACCTGGTGCCTCTCTTCGAGAACACCAGTGTGTCTTACGCCTGCTGGCAGGAAGAGGAGTCTCCCACGACTCGTCGTCGCCATTTGCAGGGCTATCTGCAGTTGAAGACTAAGAAGTCTCTTTCTGCGGTGAAGTCCTTGTTCGGGAATCTGAATCCCCATCTTGAGAAACAGCGAGCTCGTCGGACGGACGAAGCTCGCGACTATTGCATGAAAGAGGAAACTAGGGTTTCCGGTCCCTTCGAATTTGGGGATTATTGCCCTAGTGGATCTCACAAACGCCGGCAACGAGAATCTGTAATTCGAAGTCCGGTGAGAATGGCAGAGGAGAATCCGTCCGTCTTCCGTCGAGTAAAGGCAAAGATTGCAGAGGAAGAATTCCAGAAGACCGCGCATGAGATTCAAATTTCAAATTTGAAATCTTGGCAATCGCGCCTACAGACGCTCTTGGAACGGGCCCCAGATGACCGCACTATCTTCTGGGTATATGGGCCAGATGGTGGTGAAGGGAAATCAACCTTTGCTCGAGACCTGTATAGAAGTGGGACCTGGTTCTATACACGTGGTGGGTCTGCTGATAATGTTAGTTATCAGTACATAGGTCAATTAGGAAATAATATTGTATTTGATATTCCTCGTGATAAGAAGGATTATCTACAATATAGTTTAATAGAGATGTTTAAAGATAGGTTAATAGTTAGTAATAAGTACGAGCCTCTTATGGCTCCTTTAATTAATTGTATCCATGTAGTAGTGATGTCTAATTTTCTTCCAGACTTCGAGAAGATTAGTCAGGATAGAGTCCATGTAATCCCATGTATACCATGTGGTGTTTGTCTTAAACATCACAATATTAATGATAAATGTGAAGATTATGTGGATTAATTACTTTTGTTTCTTGAAGACAAGAAATAATGAAATGAAAAAAAAAATAAAAACATGAGCTTTCTACTATATTTACGGAATAAGTGCCGCGCAGCGGCGTTAAAAAAAATAAAAATAAAAAAGAAGTATAAAATATATTTATTATGTCTTTCTAAAACGACGACGTATTGGAAAAGTGAAAATGGGACGAAAATGTAAATATATAAAACTTCGTGCTTGCGGAGCAAAAACTTCGAAATATAAGGTTAGCGGAGTAAATATATGATAGTTGAATGGCACCGCTGTAATTTCGAGCTTGGCTACCAGGTATCCAAGGATATAAATAACACGTCGACAGGCTGGTGTAGTATT--------------------------------------------------------------------------------------------
>GDarSLA-PK:Mul::G.darwinii:08].EU384621
ACCCAGCCTTGTCTACCTCTCCTTGGCTACCTTGTGCGAATCACGTGAGTTTTCGCTCTCTCGTTTAAGATGCCTGCTGTCCAGTCTCTCTGGTGGTGTTTCACCATTTTCTTCACGAGTGCGTCCCCCCCCGACCTGGTGCCTCTCTTCGAGAACACCAGTGTGTCTTACGCCTGCTGGCAGGAAGAGGAGTCTCCCACGACTCGTCGTCGCCATTTGCAGGGCTATCTGCAGTTGAAGACTAAGAAGTCTCTTTCTGCGGTGAAGTCCTTGTTCGGGAATCTGAATCCCCATCTTGAGAAACAGCGAGCTCGTCGGACGGACGAAGCTCGCGACTATTGCATGAAAGAGGAAACTAGGGTTTCCGGTCCCTTCGAATTTGGGGATTATTGCCCTAGTGGATCTCACAAACGCCGGCAACGAGAATCTGTAATTCGAAGTCCGGTGAGAATGGCAGAGGAGAATCCGTCCGTCTTCCGTCGAGTAAAGGCAAAGATTGCAGAGGAAGAATTCCAGAAGACCGCGCATGAGATTCAAATTTCAAATTTGAAATCTTGGCAATCGCGCCTACAGACGCTCTTGGAAACGGGCCCCCAGATGACCGCACTATCTTCTGGGTATTATGGCCCAGATGGGTGGTGGAAATCAACCTTTGCTCGAGACCTGTATAGAAGTGGGACCTGTTTCTATACACGTGGTGGGTCTGCTGATAATGTTAGTTATCAGTACATAGGTCAATTAGGAAATAATATTGTATTTGATATTCCTCGTGATAAGAAGGATTATCTACAATATAGTTTAATAGAGATGTTTAAAGATAGGTTAATAGTTAGTAATAAGTACGAGCCTCTTATGGCTCCTTTAATTAATTGTATCCATGTAGTAGTGATGTCTAATTTTCTTCCAGACTTCGAGAAGATTAGTCAGGATAGAGTCCATGTAATCCCATGTATACCATGTGGTGTTTGTCTTAAACATCACAATATTAATGATAAATGTGAAGATTATGTGGATTAATTACTTTTGTTTCTTGAAGACAAGAAATAATGAAATGAAAAAAAAAATAAAAACATGAGCTTTCTACTATATTTACGGAATAAGTGCCGCGCAGCGGCGTTAAAAAAAATAAAAATAAAAAAGAAGTATAAAATATATTTATTATGTCTTTCTAAAACGACGACGTATTGGAAAAGTGAAAATGGGACGAAAATGTAAATATATAAAACTTCGTGCTTGCGGAGCAAAAACTTCGAAATATAAGGTTAGCGGAGTAAATATATGATAGTTGAATGGCACCGCTGTAATTTCGAGCTTGGCTACCAGGTATCCAAGGATATAAATAACACCGTCGACAAGGCTGGTGTAGTATT------------------------------------------------------------------------------------------
>GDarSLA-PK:Mul:G.darwinii:08].EU384620
ACCCAGCCTTGTCTACCTCTCCTTGGCTACCTTGTGCGAATCACGTGAGTTTTCGCTCTCTCGTTTAAGATGCCTGCTGTCCAGTCTCTCTGGTGGTGTTTCACCATTTTCTTCACGAGTGCGTCCCCCCCCGACCTGGTGCCTCTCTTCGAGAACACCAGTGTGTCTTACGCCTGCTGGCAGGAAGAGGAGTCTCCCACGACTCGTCGTCGCCATTTGCAGGGCTATCTGCAGTTGAAGACTAAGAAGTCTCTTTCTGCGGTGAAGTCCTTGTTCGGGAATCTGAATCCCCATCTTGAGAAACAGCGAGCTCGTCGGACGGACGAAGCTCGCGACTATTGCATGAAAGAGGAAACTAGGGTTTCCGGTCCCTTCGAATTTGGGGATTATTGCCCTAGTGGATCTCACAAACGCCGGCAACGAGAATCTGTAATTCGAAGTCCGGTGAGAATGGCAGAGGAGAATCCGTCCGTCTTCCGTCGAGTAAAGGCAAAGATTGCAGAGGAAGAATTCCAGAAGACCGCGCATGAGATTCAAATTTCAAATTTGAAATCTTGGCAATCGCGCCTACAGACGCTCTTGGAACGGGCCCCAGATGACCGCACTATCTTCTGGGTATATGGGCCAGATGGTGGTGAAGGGAAATCAACCTTTGCTCGAGACCTGTATAGAAGTGGGACCTGGTTCTATACACGTGGTGGGTCTGCTGATAATGTTAGTTATCAGTACATAGGTCAATTAGGAAATAATATTGTATTTGATATTCCTCGTGATAAGAAGGATTATCTACAATACTGTTTAATAGAGATGTTTAAAGATAGGTTAATAGTTAGTAATAAGTACGAGCCTCTTATGGCTCCTTTAATTAATTGTATCCATGTAGTAGTGATGTCTAATTTTCTTCCAGACTTCGAGAAGATTAGTCAGGATAGAGTCCATGTAATCCCATGTATACCATGTGGTGTTTGTCTTAAACATCACAATATTAATGATAAATGTGAAGATTATGTGGATTAATTACTTTTGTTTCTTGAAGACAAGAAATAATGAAATGAAAAAAAAAATAAAAACATGAGCTTTCTACTATATTTACGGAATAAGTGCCGCGCAGCGGCGTTAAAAAAAATAAAAATAAAAAAGAAGTATAAAATATATTTATTATGTCTTTCTAAAACGACGACGTATTGGAAAAGTGAAAATGGGACGAAAATGTAAATATATAAAACTTCGTGCTTGCGGAGCAAAAACTTCGAAATATAAGGTTAGCGGAGTAAATATATGATAGTTGAATGGCACCGCTGTAATTTCGAGCTTGGCTACCAGGTATCCAAGGATATAAATAACACGTCGACAGGCTGGTGTAGTATT--------------------------------------------------------------------------------------------
>GDarSLA-PK:Mul::G.darwinii:08].EU384619
ACCCAGCCTTGTCTACCTCTCCTTGGCTACCTTGTGCGAATCACGTGAGTTTTCGCTCTCTCGTTTAAGATGCCTGCTGTCCAGTCTCTCTGGTGGTGTTTCACCATTTTCTTCACGAGTGCGTCCCCCCCCGACCTGGTGCCTCTCTTCGAGAACACCAGTGTGTCTTACGCCTGCTGGCAGGAAGAGGAGTCTCCCACTACTCGTCGTCGCCATTTGCAGGGCTATCTGCAGTTGAAGACTAAGAAGTCTCTTTCCGCGGTGAAGTCCTTGTTCGGGGATCTGAATCCCCATCTTGAGAAACAGCGAGCTCGTCGGACGGACGAAGCTCGCGACTATTGCATGAAAGAGGAAACTAGGGTTTCCGGTCCCTTCGAATTTGGGGATTATTGCCCTAGTGGATCTCACAAACGCCGGCAACGAGAATCTGTAATTCGAAGTCCGGTGAGAATGGCAGAGGAGAATCCGTCCGTCTTCCGTCGAGTAAAGGCAAAGATTGCAGGAGGAAGAATTCCAGAAGACCGGGCATGGATTCAAATTTCAAATTTGAAATCTTGGCAATCGCGCCTACAGACGCTCTTGGAACGGGCCCCAGATGACCGCACTATCTTCTGGGTATATGGGCCAGATGGTGGTGAAGGGAAATCAACCTTTGCTCGAGACCTGTATAGAAGTGGGACCTGGTTCTATACACGTGGTGGGTCTGCTGATAATGTTAGTTATCAGTACATAGGTCAATTAGGAAATAATATTGTATTTGATATTCCTCGTGATAAGAAGGATTATCTACAATATAGTTTAATAGAGATGTTTAAAGATAGGTTAATAGTTAGTAATAAGTACGAGCCTCTTATGGCTCCTTTAATTAATTGTATCCATGTAGTAGTGATGTCTAATTTTCTTCCAGACTTCGAGAAGATTAGTCAGGATAGAGTCCATGTAATCCCATGTATACCATGTGGTGTTTGTCTTAAACATCACAATATTAATGATAAATGTGAAGATTATGTGGATTAATTACTTTTGTTTCTTGAAGACAAGAAAGAATGAAATGAAAAAAAAAATAAAAACATGAGCTTTCTACTATATTTACGGAATAAGTGCCGCGCAGCGGCGTTAAAAAAAATAAAAATAAAAAAGAAGTATAAAATATATTTATTATGTCTTTCTAAAACGACGACGTATTGGAAAAGTGAAAATGGGACTAAAATGTAAATATATAAAACTTCGTGCTTGCGGAGCAAAAAATTCGAAATATAAGGTTAGCGGAGTAAATATATGATAGTTGAATGGCACCGCTGTAATTTCGAGCTTGGCTACCAGGTATCCAAGGATATAAATAACACGTCGACAAGGCTGGTGTAGTATT-------------------------------------------------------------------------------------------
>GDarSLA-PK:Mul:G.darwinii:08].EU384618
ACCCAGCCTTGTCTACCTCTCCTTGGCTACCTTGTGCGAATCACGTGAGTTTTCGCTCTCTCGTTTAAGATGCCTGCTGTCCAGTCTCTCTGGTGGTGTTTCACCATTTTCTTCACGAGTGCGTCCCCCCCCGACCTGGTGCCTCTCTTCGAGAACACCAGTTTGTCTTACGCCTGCTGGCAGGAAGAGGAGTCTCCCACGACTCGTCGTCGCCATTTGCAGGGCTATCTGCAGTTGAAGACTAAGAAGTCTCTTTCTGCGGTGAAGTCCTTGTTCGGGAATCTGAATCCCCATCTTGAGAAACAGCGAGCTCGTCGGACGGACGAAGCTCGCGACTATTGCATGAAAGAGGAAACTAGGGTTTCCGGTCCCTTCGAATTTGGGGATTATTGCCCTAGTGGATCTCACAAACGCCGGCAACGAGAATCTGTAATTCGAAGTCCGGTGAGAATGGCAGAGGAGAATCCGTCCGTCTTCCGTCGAGTAAAGGCAAAGATTGCAGAGGAAGAATTCCAGAAGACCGCGCATGAGATTCAAATTTCAAATTTGAAATCTTGGCAATCGCGCCTACAGACGCTCTTGGAACGGGCCCCAGATGACCGCACTATCTTCTGGGTATATGGGCCAGATGGTGGTGAAGGGAAATCAACCTTTGCTCGAGACCTGTATAGAAGTGGGACCTGGTTCTATACACGTGGTGGGTCTGCTGATAATGTTAGTTATCAGTACATAGGTCAATTAGGAAATAATATTGTATTTGATATTCCTCGTGATAAGAAGGATTATCTACAATATAGTTTAATAGAGATGTTTAAAGATAGGTTAATAGTTAGTAATAAGTACGAGCCTCTTATGGCTCCTTTAATTAATTGTATCCATGTAGTAGTGATGTCTAATTTTCTTCCAGACTTCGAGAAGATTAGTCAGGATAGAGTCCATGTAATCCCATGTATACCATGTGGTGTTTGTCTTAAACATCACAATATTAATGATAAATGTGAAGATTATGTGGATTAATTACTTTTGTTTCTTGAAGACAAGAAATAATGAAATGAAAAAAAAAATAAAAACATGAGCTTTCTACTATATTTACGGAATAAGTGCCGCGCAGCGGCGTTAAAAAAAATAAAAATAAAAAAGAAGTATAAAATATATTTATTATGTCTTTCTAAAACGACGACGTATTGGAAAAGTGAAAATGGGACGAAAATGTAAATATATAAAACTTCGTGCTTGCGGAGCAAAAACTTCGAAATATAAGGTTAGCGGAGTAAATATATGATAGTTGAATGGCACCGCTGTAATTTCGAGCTTGGCTACCAGGTATCCAAGGATATAAATAACACGTCGACAAGGCTGGTGTAGTATT-------------------------------------------------------------------------------------------
>GDarSLA-PK:Mul:G.darwinii:08].EU384616
ACCCAGCCTTGTCTACCTCTCCTTGGCTACCTTGTGCGAATCACGTGAGTTTTCGCTCTCTCGTTTAAGATGCCTGCTGTCCAGTCTCTCTGGTGGTGTTTCACTATTTTCTTCATGAGTGCGTCCCCCCCCGACCTGGTGCCTCTCTTCGAGAACACCAGTGTGTCTTACGCCTGCTGGCAGGAAGAGGAGTCTCCCACGACTCGTCGTCGCCATTTGCAGGGCTATCTGCAGTTGAAGACTAAGAAGTCTCTTTCTGCGGTGAAGTCCTTGTTCGGGGATCTGAATCCCCATCTTGAGAAACAGCGAGCTCGTCGGACGGATGAAGCTCGCGACTATTGCATGAAAGAGGAAACTAGGGTTTCCGGTCCCTTCGAATTTGGGGATTATTGCCCTAGTGGATCTCACAAACGCCGGCAACGAGAATCTGTAATTCGAAGTCCGGTGAGAATGGCAGAGGAGAATCCGTCCGTCTTCCGTCGAGTAAAGGCAAAGATTGCAGAGGAAGAATTCCAGAAGACCGCGCATGAGATTCAAATTTCAAATTTGAAATCTTGGCAATCGCGCCTACAGACGCTCTTGGAACGGGCCCCAGATGACCGCACTATCTTCTGGGTGTATGGGCCAGATGGTGGTGAAGGGAAATCAACATTTGCTCGAGACCTGTATAGAAGTGGGACCTGGTTCTATACACGTGGTGGGTCTGCTGATAATGTTAGTTATCAGTACATAGGTCAATTAGGAAATAATATTGTATTTGATATTCCTCGTGATAAGAAGGATTATCTACAATATAGTTTAATAGAGATGTTTAAAGATAGGTTAATAGTTAGTAATAAGTACGAGCCTCTTATGGCTCCTTTAATTAATTGTATCCATGTAGTAGTGATGTCTAATTTTCTCCCAGACTTCGAGAAGATTAGTCAGGATAGAGTCCATGTAATCCCATGTATACCATGTGGTGTTTGTCTTAAACATCACAATATTAATGATAAATGTGAAGATTATGTGGATTAATTACTTTTGTTTCTTGAAGACAAGAAAGAATGAAATGAAAAAAAAAAAAAAACATGAGTCTTCTACTATATTTACGGAATAAGTGCCGCGCAGCGGCATTAAAAAAAATAAAAATAAAAACGAAGTATAAAATATATTTATTATGTCTTTCTAAAACGACGACGTATTGGAAAAGTGAAAATGGGACTAAAATGTAAATATATAAAACTTCGTGCTCGCGGAGCAAAAACTTCGAAATATAAGGTTAGCGGAGTAAATATATGATAGTTGAATGGCACCGCTGTAATTTCGAGCTTGGCTACCAGGTATCCAAGGATATAAATAACACGTCGACAGGCTGGTGTAGTATT---------------------------------------------------------------------------------------------
>GDarSLA-PK:Mul:G.darwinii:08].EU384615
ACCCAGCCTTGTCTACCTCTCCTTGGCTACCTTGTGCGAATCACGTGAGTTTTCGCTCTCTCGTTTAAGATGCCTGCTGTCCAGTCTCTCTGGTGGTGTTTCACCATTTTCTTCACGAGTGCGTCCCCCCCCCGACCTGGTGCCTCTCTTCGAGAACACCAGTGTGTCTTACGCCTGCTGGCAGGAAGAGGAGTCTCCCACGACTCGTCGTCGCCATTTGCAGGGCTATCTGCAGTTGAAGACTCGAAGTCTCTTTCTGCGGTGAAGTCCTTGTTCGGGAATCTGAATCCCCATCTTGAGAAACAGCGAGCTCGTCGGACGGACGAAGCTCGCGACTATTGCATGAAAGAGGAAACTAGGGTTTCCGGTCCCTTCGAATTTGGGGATTATTGCCCTAGTGGATCTCACAAACGCCGGCAACGAGAATCTGTAATTCGAAGTCCGGTGAGAATGGCAGAGGAGAATCCGTCCGTCTTCCGTCGAGTAAAGGCAAAGATTGCAGAGGAAGAATTCCAGAAGACCGCGCATGAGATTCAAATTTCAAATTTGAAATCTTGGCAATCGCGCCTACAGACGCTCTTGGAACGGGCCCCAGATGACCGCACTATCTTCTGGGTATATGGGCCAGATGGTGGTGAAGGGAAATCAACCTTTGCTCGAGACCTGTATAGAAGTGGGACCTGGTTCTATACACGTGGTGGGTCTGCTGATAATGTTAGTTATCAGTACATAGGTCAATTAGGAAATAATATTGTATTTGATATTCCTCGTGATAAGAAGGATTATCTACAATATAGTTTAATAGAGATGTTTAAAGATAGGTTAATAGTTAGTAATAAGTACGAGCCTCTTATGGCTCCTTTAATTAATTGTATCCATGTAGTAGTGATGTCTAATTTTCTTCCAGACTTCGAGAAGATTAGTCAGGATAGAGTCCATGTAATCCCATGTATACCATGTGGTGTTTGTCTTAAACATCACAATATTAATGATAAATGTGAAGATTATGTGGATTAATTACTTTTGTTTCTTGAAGACAAGAAATAATGAAATGAAAAAAAAAATAAAAACATGAGCTTTCTACTATATTTACGGAATAAGTGCCGCGCAGCGGCGTTAAAAAAAATAAAAATAAAAAAGAAGTATAAAATATATTTATTATGTCTTTCTAAAACGACGACGTATTGGAAAAGTGAAAATGGGACGAAAATGTAAATATATAAAACTTCGTGCTTGCGGAGCAAAAACTTCGAAATATAAGGTTAGCGGAGTAAATATATGATAGTTGAATGGCACCGCTGTAATTTCGAGCTTGGCTACCAGGTATCCAAGGATATAAATAACACGTCGACAGGCTGGTGTAGTATT--------------------------------------------------------------------------------------------
>GDarSLA-PK:Mul:G.darwinii:08].EU384614
ACCCAGCCTTGTCTACCTCTCCTTGGCTACCTTGTGCGAATCACGTGAGTTTTCGCTCTCTCGTTTAAGATGCCTGCTGTCCAGTCTCTCTGGTGGTGTTTCACCATTTTCTTCACGAGTGCGTCCCCCCCCCGACCTGGTGCCTCTCTTCGAGAACACCAGTGTGTCTTACGCCTGCTGGCAGGAAGAGGAGTCTCCCACGACTCGTCGTCGCCATTTGCAGGGCTATCTGCAGTTGAAGACCAGAAGTCTCTTTCTGCGGTGAAGTCCTTGTTCGGGAATCTGAATCCCCATCTTGAGAAACAGCGAGCTCGTCGGACGGACGAAGCTCGCGACTATTGCATGAAAGAGGAAACTAGGGTTTCCGGTCCCTTCGAATTTGGGGATTATTGCCCTAGTGGATCTCACAAACGCCGGCAACGAGAATCTGTAATTCGAAGTCCGGTGAGATTGGCAGAGGAGAATCCGTCCGTCTTCCGTCGAGTAAAGGCAAAGATTGCAGAGGAAGAATTCCAGAAGACCGCGCATGAGATTCAAATTTCAAATTTGAAATCTTGGCAATCGCGCCTACAGACGCTCTTGGAACGGGCCCCAGATGACCGCACTATCTTCTGGGTATATGGGCCAGATGGTGGTGAAGGGAAATCAACCTTTGCTCGAGACCTGTATAGAAGTGGGACCTGGTTCTATACACGTGGTGGGTCTGCTGATAATGTTAGTTATCAGTACATAGGTCAATTAGGAAATAATATTGTATTTGATATTCCTCGTGATAAGAAGGATTATCTACAATATAGTTTAATAGAGATGTTTAAAGATAGGTTAATAGTTAGTAATAAGTACGAGCCTCTTATGGCTCCTTTAATTAATTGTATCCATGTAGTAGTGATGTCTAATTTTCTTCCAGACTTCGAGAAGATTAGTCAGGATAGAGTCCATGTAATCCCATGTATACCATGTGGTGTTTGTCTTAAACATCACAATATTAATGATAAATGTGAAGATTATGTGGATTAATTACTTTTGTTTCTTGAAGACAAGAAATAATGAAATGAAAAAAAAAATAAAAACATGAGCTTTCTACTATATTTACGGAATAAGTGCCGCGCAGCGGCGTTAAAAAAAATAAAAATAAAAAAGAAGTATAAAATATATTTATTATGTCTTTCTAAAACGACGACGTATTGGAAAAGTGAAAATGGGACGAAAATGTAAATATATAAAACTTCGTGCTTGCGGAGCAAAAACTTCGAAATATAAGGTTAGCGGAGTAAATATATGATAGTTGAATGGCACCGCTGTAATTTCGAGCTTGGCTACCAGGTATCCAAGGATATAAATAACACGTCGACAGGCTGGTGTAGTATT--------------------------------------------------------------------------------------------
>GDarSLA-PK:Mul:G.darwinii:08].EU384612
ACCCAGCCTTGTCTACCTCTCCTTGGCTACCTTGTGCGAATCACGTGAGTTTTCGCTCTCTCGTTTAAGATGCCTGCTGTCCAGTCTCTCTGGTGGTGTTTCACCATTTTCTTCACGAGTGCGTCCCCCCCCGACCTGGTGCCTCTCTTCGAGAACACCAGTGTGTCTTACGCCTGCTGGCAGGAAGAGGAGTCTCCCACGACTCGTCGTCGCCATTTGCAGGGCTATCTGCAGTTGAAGACTAAGAAGTCTCTTTCTGCGGTGAAGTCCTTGTTCGGGAATCTGAATCCCCATCTTGAGAAACAGCGAGCTCGTCGGACGGACGAAGCTCGCGACTATTGCATGAAAGAGGAAACTAGGGTTTCCGGTCCCTTCGAATTTGGGGATTATTGCCCTAGTGGATCTCACAAACGCCGGCAACGAGAATCTGTAATTCGAAGTCCGGTGAGAATGGCAGAGGAGAATCCGTCCGTCTTCCGTCGAGTAAAGGCAAAGATTGCAGAGGAAGAATTCCAGAAGACCGCGCATGAGATTCAAATTTCAAATTTGAAATCTTGGCAATCGCGCCTACAGACGCTCTTGGAACGGGCCCCAGATGACCGCACTATCTTCTGGGTATATGGGCCAGATGGTGGTGAAGGGAAATCAACCTTTGCTCGAGACCTGTATAGAAGTGGGACCTGGTTCTATACACGTGGTGGGTCTGCTGATAATGTTAGTTATCAGTACATAGGTCAATTAGGAAATAATATTGTATTTGATATTCCTCGTGATAAGAAGGATTATCTACAATATAGTTTAATAGAGATGTTTAAAGATAGGTTAATAGTTAGTAATAAGTACGAGCCTCTTATGGCTCCTTTAATTAATTGTATCCATGTAGTAGTGATGTCTAATTTTCTTCCAGACTTCGAGAAGATTAGTCAGGATAGAGTCCATGTAATCCCATGTATACCATGTGGTGTTTGTCTTAAACATCACAATATTAATGATAAATGTGAAGATTATGTGGATTAATTACTTTTGTTTCTTGAAGACAAGAAATAATGAAATGAAAAAAAAAATAAAAACATGAGCTTTCTACTATATTTACGGAATAAGTGCCGCGCAGCGGCGTTAAAAAAAATAAAAATAAAAAAGAAGTATAAAATATATTTATTATGTCTTTCTAAAACGACGACGTATTGGAAAAGTGAAAATGGGACGAAAATGTAAATATATAAAACTTCGTGCTTGCGGAGCAAAAACTTCGAAATATAAGGTTAGCGGAGTAAATATATGATAGTTGAATGGCACCGCTGTAATTTCGAGCTTGGCTACCAGGTATCCAAGGATATAAATAACACGTCGACAAGGCTGGTGTAGTATT-------------------------------------------------------------------------------------------
>GDarSLA-PK:Mul:G.darwinii:08].EU384611
ACCCAGCCTTGTCTACCTCTCCTTGGCTACCTTGTGCGAATCACGTGAGTTTTCGCTCTCTCGTTTAAGATGCCTGCTGTCCAGTCTCTCTGGTGGTGTTTCACCATTTTCTTCACGAGTGCGTCCCCCCCCGACCTGGTGCCTCTCTTCGAGAACACCAGTGTGTCTTACGCCTGCTGGCAGGAAGAGGAGTCTCCCACGACTCGTCGTCGCCATTTGCAGGGCTATCTGCAGTTGAAGACTAAGAAGTCTCTTTCTGCGGTGAAGTCCTTGTTCGGGAATCTGAATCCCCATCTTGAGAAACAGCGAGCTCGTCGGACGGACGAAGCTCGCGACTATTGCATGAAAGAGGAAACTAGGGTTTCCGGTCCCTTCGAATTTGGGGATTATTGCCCTAGTGGATCTCACAAACGCCGGCAACGAGAATCTGTAATTCGAAGTCCGGTGAGAATGGCAGAGGAGAATCCGTCCGTCTTCCGTCGAGTAAAGGCAAAGATTGCAGAGGAAGAATTCCAGAAGACCGCGCATGAGATTCAAATTTCAAATTTGAAATCTTGGCAATCGCGCCTACAGACGCTCTTGGAACGGGCCCCAGATGACCGCACTATCTTCTGGGTATATGGGCCAGATGGTGGTGAAGGGAAATCAACCTTTGCTCGAGACCTGTATAGAAGTGGGACCTGGTTCTATACACGTGGTGGGTCTGCTGATAATGTTAGTTATCAGTACATAGGTCAATTAGGAAATAATATTGTATTTGATATTCCTCGTGATAAGAAGGATTATCTACAATATAGTTTAATAGAGATGTTTAAAGATAGGTTAATAGTTAGTAATAAGTACGAGCCTCTTATGGCTCCTTTAATTAATTGTATCCATGTAGTAGTGATGTCTAATTTTCTTCCAGACTTCGAGAAGATTAGTCAGGATAGAGTCCATGTAATCCCATGTATACCATGTGGTGTTTGTCTTAAACATCACAATATTAATGATAAATGTGAAGATTATGTGGATTAATTACTTTTGTTTCTTGAAGACAAGAAATAATGAAATGAAAAAAAAAATAAAAACATGAGCTTTCTACTATATTTACGGAATAAGTGCCGCGCAGCGGCGTTAAAAAAAATAAAAATAAAAAAGAAGTATAAAATATATTTATTATGTCTTTCTAAAACGACGACGTATTGGAAAAGTGAAAATGGGACGAAAATGTAAATATATAAAACTTCGTGCTTGCGGAGCAAAAACTTCGAAATATAAGGTTAGCGGAGTAAATATATGATAGTTGAATGGCACCGCTGTAATTTCGAGCTTGGCTACCAGGTATCCAAGGATATAAATAACACGTCGGTCGACAAGGCTGGTGTAGTATT---------------------------------------------------------------------------------------
>GDarSLA-PK:Mul:G.darwinii:08].EU384609
ACCCAGCCTTGTCTACCTCTCCTTGGCTACCTTGTGCGAATCACGTGAGTTTTCGCTCTCTCGTTTAAGATGCCTGCTGTCCAGTCTCTCTGGTGGTGTTTCACCATTTTCTTCACGAGTGCGTCCCCCCCCGACCTGGTGCCTCTCTTCGAGAACACCAGTGTGTCTTACGCCTGCTGGCAGGAAGAGGAGTCTCCCACGACTCGTCGTCGCCATTTGCAGGGCTATCTGCAGTTGAAGACTAAGAAGTCTCTTTCTGCGGTGAAGTCCTTGTTCGGGAATCTGAATCCCCATCTTGAGAAACAGCGAGCTCGTCGGACGGACGAAGCTCGCGACTATTGCATGAAAGAGGAAACTAGGGTTTCCGGTCCCTTCGAATTTGGGGATTATTGCCCTAGTGGATCTCACAAACGCCGGCAACGAGAATCTGTAATTCGAAGTCCGGTGAGAATGGCAGAGGAGAATCCGTCCGTCTTCCGTCGAGTAAAGGCAAAGATTGCAGAGGAAGAATTCCAGAAGACCGCGCATGAGATTCAAATTTCAAATTTGAAATCTTGGCAATCGCGCCTACAGACGCTCTTGGAACGGGCCCCAGATGACCGCACTATTTCTGGGTATATGGGCCCAGATGGTGGTGAAGGGAAATCAACCTTTGCTCGAGACCTGTATAGAAGTGGGACCTGGTTCTATACACGTGGTGGGTCTGCTGATAATGTTAGTTATCAGTACATAGGTCAATTAGGAAATAATATTGTATTTGATATTCCTCGTGATAAGAAGGATTATCTACAATATAGTTTAATAGAGATGTTTAAAGATAGGTTAATAGTTAGTAATAAGTACGAGCCTCTTATGGCTCCTTTAATTAATTGTATCCATGTAGTAGTGATGTCTAATTTTCTTCCAGACTTCGAGAAGATTAGTCAGGATAGAGTCCATGTAATCCCATGTATACCATGTGGTGTTTGTCTTAAACATCACAATATTAATGATAAATGTGAAGATTATGTGGATTAATTACTTTTGTTTCTTGAAGACAAGAAATAATGAAATGAAAAAAAAAATAAAAACATGAGCTTTCTACTATATTTACGGAATAAGTGCCGCGCAGCGGCGTTAAAAAAAATAAAAATAAAAAAGAAGTATAAAATATATTTATTATGTCTTTCTAAAACGACGACGTATTGGAAAAGTGAAAATGGGACGAAAATGTAAATATATAAAACTTCGTGCTTGCGGAGCAAAAACTTCGAAATATAAGGTTAGCGGAGTAAATATATGATAGTTGAATGGCACCGCTGTAATTTCGAGCTTGGCTACCAGGTATCCAAGGATATAAATAACACGTCGACAGGCTGGTGTAGTATT--------------------------------------------------------------------------------------------
>GDarSLA-PK:Mul:G.darwinii:08].EU384608
ACCCAGCCTTGTCTACCTCTCCTTGGCTACCTTGTGCGAATCACGGGAGTTTTCGCTCTCTCGTTTAAGATGCCTGCTGTCCAGTCTCTCTGGTGGTGTTTCACCATTTTCTTCACGAGTGCGTCCCCCCCCGACCTGGTGCCTCTCTTCGAGAACACCAGTGTGTCTTACGCCTGCTGGCAGGAAGAGGAGTCTCCCACGACTCGTCGTCGCCTTTTGCAGGGCTATCTGCAGTTGAAGACTAATAAGTCTCTTTCTGCGGTGAAGTCCTTGTTCGGGAATCTGAATCCCCATCTTGAGAAACAGCGAGCTCGTCGGACGGACGAAGCTCGCGACTATTGCATGAAAGAGGAAACTAGGGTTTCCGGTCCCTTCGAATTTGGGGATTATTGCCCTAGTGGATCTCACAAACGCCGGCGACGAGAATCTGTAATTCGAAGTCCGGTGAGAATGGCAGAGGAGAATCCGTCCGTCTTCCGTCGAGTAAAGGCAAAGATTGCAGAGGAAGAATTCCAGAAGACCGCGCATGAGATTCAAATTTCAAATTTGAAATCTTGGCAATCGCGCCTACAGACGCTCTTGAAACGGGCCCCAGATGACCGCACTATCTTCTGGGTATATGGGCCAGATGGTGGTGAAGGGAAATCAACCTTTGCTCGAGACCTGTATAGAAGTGGGACCTGGTTCTATACACGTGGTGGGTCTGCTGATAATRTTAGTTATCAGTACATAGCTCAATTAGGAAATAATATTGTATTTGATATTCCTCGTGATAAGAAGGATTATCTACAATATAGTTTAATAGAGATGTTTAAAGATAGGTTAATAGTTAGTAATAAGTACGAGCCTCTTATGGCTCCTTTAATTAATTGTATCCATGTAGTAGTGATGTCTAATTTTCTTCCAGACTTCGAGAAGATTAGTCAGGATAGAGTCCATGTAATCCCATGTATACCATGTGGTGTTTGTCTTAAACATCACAATATTAATGATAAATGTGAAGATTATGTGGATTAATTACTTTTGTTTCTTGAAGACAAGAAATAATGAAATGAAAAAAAAAATAAAAACATGAGCTTTCTACTATATTTACGGAATAAGTACCGCGCAGCGGCGTTAAAAAAAATAAAAATAAAAAAGAAGTATAAAATATATTTATTATGTCTTTCTAAAACGAAGACGTATTGGAAAAGTGAAAATGGGACGAAAATGTAAATATATAAAACTTCGTGCTTGCGGAGCAAAAACTTCGAAATATAAGGTTAGCGGAGTAAATATATGATAGTTGAATGGCACCGCTGTAATTTCGAGCTTGGCTACCAGGTATCCAAGGATATAAATAACACGTCGACAGGCTGGAGTAGTATT--------------------------------------------------------------------------------------------
>GDarSLA-PK:Mul:G.darwinii:08].EU384607
ACCCAGCCTTGTCTACCTCTCCTTGGCTACCTTGTGCGAATCACGTGAGTTTTCGCTCTCTCGTTTAAGATGCCTGCTGTCCAGTCTCTCTGGTGGTGTTTCACCATTTTCTTCACGAGTGCGTCCCCCCCCGACCTGGTGCCTCTCTTCGAGAACACCAGTGTGTCTTACGCCTGCTGGCAGGAAGAGGAGTCTCCCACGACTCGTCGTCGCCATTTGCAGGGCTATCTGCAGTTGAAGACTAAGAAGTCTCTTTCTGCGGTGAAGTCCTTGTTCGGGAATCTGAATCCCCATCTTGAGAAACAGCGAGCTCGTCGGACGGACGAAGCTCGCGACTATTGCATGAAAGAGGAAACTAGGGTTTCCGGTCCCTTCGAATTTGGGGATTATTGCCCTAGTGGATCTCACAAACGCCGGCAACGAGAATCTGTAATTCGAAGTCCGGTGAGAATGGCAGAGGAGAATCCGTCCGTCTTCCGTCGAGTAAAGGCAAAGATTGCAGAGGAAGAATTCCAGAAGACCGCGCATGAGATTCAAATTTCAAATTTGAAATCTTGGCAATCGCGCCTACAGACGCTCTTGGAACGGGCCCCAGATGACCGCACTATCTTCTGGGTATATGGGCCAGATGGTGGTGAAGGGAAATCACCTTTGCTCGAGACCTGTATAGAAGTGGGACCTGGTTTCTATACACGTGGTGGGTCTGCTGATAATGTTAGTTATCAGTACATAGGTCAATTAGGAAATAATATTGTATTTGATATTCCTCGTGATAAGAAGGATTATCTACAATATAGTTTAATAGAGATGTTTAAAGATAGGTTAATAGTTAGTAATAAGTACGAGCCTCTTATGGCTCCTTTAATTAATTGTATCCATGTAGTAGTGATGTCTAATTTTCTTCCAGACTTCGAGAAGATTAGTCAGGATAGAGTCCATGTAATCCCATGTATACCATGTGGTGTTTGTCTTAAACATCACAATATTAATGATAAATGTGAAGATTATGTGGATTAATTACTTTTGTTTCTTGAAGACAAGAAATAATGAAATGAAAAAAAAAATAAAAACATGAGCTTTCTACTATATTTACGGAATAAGTGCCGCGCAGCGGCGTTAAAAAAAATAAAAATAAAAAAGAAGTATAAAATATATTTATTATGTCTTTCTAAAACGACGACGTATTGGAAAAGTGAAAATGGGACGAAAATGTAAATATATAAAACTTCGTGCTTGCGGAGCAAAAACTTCGAAATATAAGGTTAGCGGAGTAAATATATGATAGTTGAATGGCACCGCTGTAATTTCGAGCTTGGCTACCAGGTATCCAAGGATATAAATAACACGTCGACAAGGCTGGTGTAGTATT-------------------------------------------------------------------------------------------
>GDarSLA-PK:Mul:G.darwinii:08].EU384606
ACCCAGCCTTGTCTACCTCTCCTTGGCTACCTTGTGCGAATCACGTGAGTTTTCGCTCTCTCGTTTAAGATGCCTGCTGTCCAGTCTCTCTGGTGGTGTTTCACCATTTTCTTCACGAGTGCGTCCCCCCCCGACCTGGTGCCTCTCTTCGAGAACACCAGTTTGTCTTACGCCTGCTGGCAGGAAGAGGAGTCTCCCACGACTCGTCGTCGCCATTTGCAGGGCTATCTGCAGTTGAAGACTAAGAAGTCTCTTTCTGCGGTGAAGTCCTTGTTCGGGAATCTGAATCCCCATCTTGAGAAACAGCGAGCTCGTCGGACGGACGAAGCTCGCGACTATTGCATGAAAGAGGAAACTAGGGTTTCCGGTCCCTTCGAATTTGGGGATTATTGCCCTAGTGGATCTCACAAACGCCGGCAACGAGAATCTGTAATTCGAAGTCCGGTGAGAATGGCAGAGGAGAATCCGTCCGTCTTCCGTCGAGTAAAGGCAAAGATTGCAGAGGAAGAATTCCAGAAGACCGCGCATGAGATTCAAATTTCAAATTTGAAATCTTGGCAATCGCGCCTACAGACGCTCTTGGAACGGGCCCCAGATGACCGCACTATCTTCTGGGTATATGGGCCAGATGGTGGTGAAGGGAAATCAACCTTTGCTCGAGACCTGTATAGAAGTGGGACCTGGTTCTATACACGTGGTGGGTCTGCTGATAATGTTAGTTATCAGTACATAGGTCAATTAGGAAATAATATTGTATTTGATATTCCTCGTGATAAGAAGGATTATCTACAATATAGTTTAATAGAGATGTTTAAAGATAGGTTAATAGTTAGTAATAAGTACGAGCCTCTTATGGCTCCTTTAATTAATTGTATCCATGTAGTAGTGATGTCTAATTTTCTTCCAGACTTCGAGAAGATTAGTCAGGATAGAGTCCATGTAATCCCATGTATACCATGTGGTGTTTGTCTTAAACATCACAATATTAATGATAAATGTGAAGATTATGTGGATTAATTACTTTTGTTTCTTGAAGACAAGAAATAATGAAATGAAAAAAAAAATAAAAACATGAGCTTTCTACTATATTTACGGAATAAGTGCCGCGCAGCGGCGTTAAAAAAAATAAAAATAAAAAAGAAGTATAAAATATATTTATTATGTCTTTCTAAAACGACGACGTATTGGAAAAGTGAAAATGGGACGAAAATGTAAATATATAAAACTTCGTGCTTGCGGAGCAAAAACTTCGAAATATAAGGTTAGCGGAGTAAATATATGATAGTTGAATGGCACCGCTGTAATTTCGAGCTTGGCTACCAGGTATCCAAGGATATAAATAACACGTCCGTCGACAAGGCTGGTGTAGTATT---------------------------------------------------------------------------------------
>GDarSLA-PK:Lhr:Alcea_rosea:06].FR772092
ACCCAGCCTTGTCTACCTCTCCTTGGCTACCTCGTGCGAATCACGTGAGTTTTCGCTCTCTCGTTTAAGATGCCTGCTGTTCAGTCTCTCTGGTGGTGTTTCACTATTTTCTTCACTACTGCTTCCCCTCCCGACCTGGTGCCTCTCTTTGAGAACACCAGCGTGTCTTATGCCTGCTGGCAGGAAGAGGAGTCTCCTACGACCAAGCGTCGACACCTGCAGGGCTATCTGCAGTTGAAGACTAAGAAATCGCTCTCTGCGGTGAAATCTTTGTTCGGGGATCTGAATCCCCATCTTGAGAAACAGCGAGCTCGTCGGACGGACGAAGCTCGTGACTATTGTATGAAAGAGGAAACTAGGGTTTCCGGTCCCTTTGAATTTGGGGATTATTGCCCTAGTGGGTCCCACAAACGCCGGCAACGAGAATCTGTAATTCGAAGTCCGGTGAGAATGGCAGAGGAAAATCCGTCCGTCTTCCGTAGAGTAAAGGCAAAGATTGCAGAAGAAGAATTCCAGAAGACCGCGCATGAGATTCAAATTTCAAATTTGAAATCTTGGCAATCGCGCCTACATACGCTCCTGGAACGGGCCCAGATGACCGCACTATCTTCTGGGTTTACGGACCTGATGGTGGGGAAGGCCAAATCCACCTTTGCTCGAGACCTGTATAGAAGTGGGACCTGGTTCTATACACGTGGTGGGTCTGCTGATAATGTTAGTTATCAGTATATAGGTCAATTAGGAAATAATATTGTTTTTGATATTCCTAGAGATAAGAAAGATTACCTTCAATATAGTTTAATAGAGATGTTTAAAGATAGGTTAATAGTTAGTAATAAGTACGAGCCTCTTATGGCTCCTTTAATTAATTGTATTCATGTAGTTGTAATGTCTAATTTTATGCCTGACTTTGAGAAGATTAGTCAGGACAGAGTCCATGTAATTCCCTGTAGACCATGTGGTGTTTGTCTTAAACACCACATAATTGAAATAAAATGTGAGGAATATTTGGATTAATTAATTTTGCTTCTTGAAAACAAGAAGGAATGAAATGAAAAAAAAAACAAAAACAAAAATATGAGCCTTCTATTATTTCATTAGAAAACAGGGCCGCGCAGCGGCCCATTAAAAAAAATAAAAGGGATATAAAAAAATGGTTTAATAAAACGACAACGTATTGAAAAAGTGAAAATAGGGACCAAAATGTAAATATATCAAAACTTAGTGCTCGCCAACAAAAAGTAAATGATAGATACGGTTAAGCGGAGTAAATATATAAAAGTTGAATGGCATCGCTGTAATTTCGAGCTTGGCTACCAGGTATCCAAGGATATAAAATAACACGTCGACAAGGCTGGTGTAGTATT---------------------------------------------------------------------------------------------
>GDarSLA-PK:Lhr:Alcea_rosea:06].FR772091
ACCCAGCCTTGTCTACCTCTCCTTGGCTACCTCGTGCGAATCACGTGAGTTTTCGCTCTCTCGTTTAAGATGCCTGCTGTTCAGTCTCTCTGGTGGTGTTTCACTATTTTCTTCACTACTGCTTCCCCTCCCGACCTGGTGCCTCTCTTTGAGAACACCAGCGTGTCTTATGCCTGCTGGCAGGAAGAGGAGTCTCCTACGACCAAGCGTCGACACCTGCAGGGCTATCTGCAGTTGAAGACTAAGAAATCGCTCTCTGCGGTGAAATCTTTGTTCGGGGATCTGAATCCCCATCTTGAGAAACAGCGAGCTCGTCGGACGGACGAAGCTCGTGACTATTGTATGAAAGAGGAAACTAGGGTTTCCGGTCCCTTTGAATTTGGGGATTATTGCCCTAGTGGGTCCCACAAACGCCGGCAACGAGAATCTGTAATTCGAAGTCCGGTGAGAATGGCAGAGGAAAATCCGTCCGTCTTCCGTAGAGTAAAGGCAAAGATTGCAGAAGAAGAATTCCAGAAGACCGCGCATGAGATTCAAATTTCAAATTTGAAATCTTGGCAATCGCGCCTACATACGCTCCTGGAACGGGCCCCAGATGACCGCACTATCTTCTGGGTTTACGGACCTGATGGTGGGGAAGGGCAAATCCACCTTTGCTCGAGACCTGTATAGAAGTGGGACCTGGTTCTATACACGTGGTGGGTCTGCTGATAATGTTAGTTATCAGTATATAGGTCAATTAGGAAATAATATTGTTTTTGATATTCCTAGAGATAAGAAAGATTACCTTCAATATAGTTTAATAGAGATGTTTAAAGATAGGTTAATAGTTAGTAATAAGTACGAGCCTCTTATGGCTCCTTTAATTAATTGTATTCATGTAGTTGTAATGTCTAATTTTATGCCTGACTTTGAGAAGATTAGTCAGGACAGAGTCCATGTAATTCCCTGTAGACCATGTGGTGTTTGTCTTAAACACCACATAATTGAAATAAAATGTGAGGAATATTTGGATTAATTAATTTTGCTTCTTGAAAACAAGAAGGAATGAAATGAAAAAAAAAACAAAAACAAAAATATGAGCCTTCTATTATTTCATTAGAAAACAGGGCCGCGCAGCGGCCCATTAAAAAAAATAAAAGGGATATAAAAAAATGGTTTAATAAAACGACAACGTATTGAAAAAGTGAAAATAGGACCAAAATGTAAATATATCAAACTTAAGTGCTCCCCAACAAAAGTAAATGATAAATACGGTTAAGCGGATTAAATATATAAAAGTTGAATGGCCTCGCTGTAATTTCGAGCTTGGTACCAGGTATCCAAGGATATAAATAACACGTCGACAAGGCTGGTGTAGTATT------------------------------------------------------------------------------------------------
>GDarSLA-PK:Lhr:Alcea_rosea:06].FR772090
ACCCAGCCTTGTCTACCTCTCCTTGGCTACCTCGTGCGAATCACGTGAGTTTTCGCTCTCTCGTTTAAGATGCCTGCTGTTCAGTCTCTCTGGTGGTGTTTCACTATTTTCTTCACTACTGCTTCCCCTCCCGACCTGGTGCCTCTCTTTGAGAACACCAGCGTGTCTTATGCCTGCTGGCAGGAAGAGGAGTCTCCTACGACCAAGCGTCGACACCTGCAGGGCTATCTGCAGTTGAAGACTAAGAAATCGCTCTCTGCGGTGAAATCTTTGTTCGGGGATCTGAATCCCCATCTTGAGAAACAGCGAGCTCGTCGGACGGACGAAGCTCGTGACTATTGTATGAAAGAGGAAACTAGGGTTTCCGGTCCCTTTGAATTTGGGGATTATTGCCCTAGTGGGTCCCACAAACGCCGGCAACGAGAATCTGTAATTCGAAGTCCGGTGAGAATGGCAGAGGAAAATCCGTCCGTCTTCCGTAGAGTAAAGGCAAAGATTGCAGAAGAAGAATTCCAGAAGACCGCGCATGAGATTCAAATTTCAAATTTGAAATCTTGGCAATCGCGCCTACATACGCTCCTGGAACGGGCCCAGATGACCGCACTATCTTCTGGGTTTACGGACCTGATGGTGGGGAAGGGAAATCCACCTTTGCTCGAGACCTGTATAGAAGTGGGACCTGGTTCTATACACGTGGTGGGTCTGCTGATAATGTTAGTTATCAGTATATAGGTCAATTAGGAAATAATATTGTTTTTGATATTCCTAGAGATAAGAAAGATTACCTTCAATATAGTTTAATAGAGATGTTTAAAGATAGGTTAATAGTTAGTAATAAGTACGAGCCTCTTATGGCTCCTTTAATTAATTGTATTCATGTAGTTGTAATGTCTAATTTTATGCCTGACTTTGAGAAGATTAGTCAGGACAGAGTCCATGTAATTCCCTGTAGACCATGTGGTGTTTGTCTTAAACACCACATAATTGAAATAAAATGTGAGGAATATTTGGATTAATTAATTTTGCTTCTTGAAAACAAAAAGGAATGAAATGAAAAAAAAAACAAAAACAAAAATATGAGCCTTCTATTATTTCATTAGAAAACAGGGCCGCGCAGCGGCCCATTAAAAAAAATAAAAGGGATATAAAAAAATGGTTTAATAAAACGACAACGTATTGAAAAAGTGAAAATAGGACCAAAATGTAAAATATATCAAACTTAAGTGCTCGCCAAACAAAAGTAAATGATAGATACGGTTAAGCGGAGTAAATATATAAAAGTTGAATGGCATCGCTGTAATTTCGAGCTTGGCTACCAGGTATCCAAGGATATAAATAACACGTCGACAAGGCTGGTGTAGTATT-----------------------------------------------------------------------------------------------
>GDarSLA-PK:Lhr:Alcea_rosea:06].FR772089
ACCCAGCCTTGTCTACCTCTCCTTGGCTACCTCGTGCGAATCACGTGAGTTTTCGCTCTCTCGTTTAAGATGCCTGCTGTTCAGTCTCTCTGGTGGTGTTTCACTATTTTCTTCACTACTGCTTCCCCTCCCGACCTGGTGCCTCTCTTTGAGAACACCAGCGTGTCTTATGCCTGCTGGCAGGAAGAGGAGTCTCCTACGACCAAGCGTCGACACCTGCAGGGCTATCTGCAGTTGAAGACTAAGAAATCGCTCTCTGCGGTGAAATCTTTGTTCGGGGATCTGAATCCCCATCTTGAGAAACAGCGAGCTCGTCGGACGGACGAAGCTCGTGACTATTGTATGAAAGAGGAAACTAGGGTTTCCGGTCCCTTTGAATTTGGGGATTATTGCCCTAGTGGGTCCCACAAACGCCGGCAACGAGAATCTGTAATTCGAAGTCCGGTGAGAATGGCAGAGGAAAATCCGTCCGTCTTCCGTAGAGTAAAGGCAAAGATTGCAGAAGAAGAATTCCAGAAGACCGCGCATGAGATTCAAATTTCAAATTTGAAATCTTGGCAATCGCGCCTACATACGCTCCTGGAACGGGCCCCACATGACCGCACTATCTTCTGGGTTTACGGACCTGTATGGCTGGGGAAGGCAAATCCACCTTTGCTCGAGACCTGTATAGAAGTGGGACCTGGTTCTATACACGTGGTGGGTCTGCTGATAATGTTAGTTATCAGGTATATAGGTCAATTAGGAAATAATATTAGTTTTTGATATTCCTAGAGATAAGAAAGATTACCTTCAATATAGTTTAATAGAGATGTTTAAAGATAGGTTAATAGTTAGTAATAAGTACGAGCCTCTTATGGCTCCTTTAATTAATTGTATTCATGTAGTTGTAATGTCTAATTTTATGCCTGACTTTGAGAAGATTAGTCAGGACAGAGTCCATGTAATTCCCTGTAGACCATGTGGTGTTTGTCTTAAACACCACATAATTGAAATAAAATGTGAGGAATATTTGGATTAATTAATTTTGCTTCTTGAAAACAATAAGGAATGAAATGAAAAAAAAAACAAAAACAAAAATATGAGCCTTCTATTATTTCATTAGAAAACAGGGCCGCGCAGCGGCCCATTAAAAAAAATAAAAGGGATATAAAAAAATGGTTTAATAAAACGACAACGTATTGAAAAAGTGAAAATAGGACCAAAATGTAAATATATCAAACTTAAGTGCTCGCCAACAAAAGTAAATGATAGATACGGTTAAGCGGAGTAAATATATAAAAGTTGAATGGCATCGCTGTAATTTCGAGCTTGGCTACCAGGTATCCAAGGATATAAATAACACGTCGACAAGGCTGGTGTAGTATT--------------------------------------------------------------------------------------------
>GDarSLA-PK:cotton:11].HE972276
ACCCAGCCTTGTCTACCTCTCCTTGGCTACCTCGTGCGAATCACGTGAGTTTTCGCTCTCTCGCTTAAGATGCCTTCTGCTCAGTCTGTCTTTTGGTGCTTCACCATTTTCTTCACGAGTGCTTCTCCCCCTGACTTGGTGCCTCTCTTCGAGAACACCAGTGTGTCTTATGCCTGCTGGCAGGAAGAAGAGTCGCCCACGACACGACGACGCCACCTGCAGGGATATCTGCAGTTGAAGACTAAAAAATCTCTCTCTGCGGTGAAGTCTTTGTTTGGGGATCTCAATCCCCATCTTGAGAAACAACGAGCTCGTCGGACGGACGAAGCTCGTGACTATTGTATGAAAGAGGAAACTAGGGTTTCCGGTCCCTTCGAATTTGGGGATTATTGTCCTAGTGGGTCTCACAAACGCCGGCAAAGGGAATCGGTAATTCGATCTCCGGTGAGAATGGCGGAGGAAAATCCGTCCGTCTTCCGGCGAGTAAAGGCAAAGATTGCAGAGGAAGAATTCCAGAAGACCGCGCATGAGATTCAAATTTCAAATTTGAAATCTTGGCAATTGCGCCTGAAGACGCTCCTGGAACGGGCCCCAGATGACCGCACTATCTTCTGGGTATATGGGCCAGATGGTGGTGAAGGGAAATCAACCTTTGCTCGAGACCTGTATAGAAGTGGGACCTGGTTCTATACACGTGGAGGATCTGCAGATAATGTAGCTTACCAGTACATAGGTCAACTAGGAAATAATATTGTATTTGATATCCCTCGTGATAAGAAGGATTATCTACAGTACAGTTTAATAGAGATGTTTAAGGATAGATTAATAGTTAGTAATAAGTACGAGCCCCTTATGGCTCCTTTAATTAATTGTATTCATGTAGTTGTTATGTCTAATTTTTTTCCAGATTTCGAGAAGATTAGTCAGGATAGAGTCCATGTAATCCCGTGTATACCATGTGGTGTTTGTTTTAAACACCACAATATTAATGATAAATGTGAAAATTATGTGGATTAATTACTTTTGTTTCTTGAAGACAAGAAAGAATGAAATGAAAAAAAAACAAAAACATGAGCCTCCTACTATTTTATTTACGGAATAAGTGCCGCGCAGCGGCATTAACAAAAAATAAAAATAAAAAATAAGTATAAAAATATATTTATTATGTCATTCTAAAACGACGACGTATTGGAAAAGTGTAAATGGGACCAAAATGTAAATATATGAAACTTCGTGCTTGCGGAGCAAAAACTTAGAAATATAAGGTTAGCGGAGTAAATATATGAAAGTTGAATGGCACTGCTGTAATTACTGAGCTTGGCTACCAGGTAGCCAAGGATATAAATAACACGTCGACAAGGCTGGTGTAGTATT--------------------------------------------------------------------------------------
>GDarSLA-PK:cotton:11].HE965678
ACCCAGCCTTGTCTACCTCTCCTTGGCTACCTCGTGCGAATCACGTGAGTTTTCGCTCTCTCGCTTAAGATGCCTTCTGCTCAGTCTGTCTTTTGGTGCTTCACCATTTTCTTCACGAGTGCTTCTCCCCCTGACTTGGTGCCTCTTTTCGAGAACACCAGTGTGTCTTATGCCTGCTGGCAGGAAGAAGAATCGCCCACGACTCGACGACGTCACCTGCAGGGATATCTGCAGTTGAAGACTAAAAAATCTCTCTCTGCGGTGAAGTCTTTGTTTGGGGATCTCAATCCCCATCTTGAGAAACAACGAGCTCGTCGGACGGACGAAGCTCGTGACTATTGTATGAAAGAGGAAACTAGGGTTTCCGGTCCCTTCGAATTTGGGGATTATTGCCCTATCGGGTCTCACAAACGCCGGCAAAGGGAATCGGTAATTCGATCTCCGGTGAGAATGGCGGAGGAAAATCCGTCTGTCTTCCGGCGAGTAAAGGCAAAGATTGCAGAGGAAGAATTCCAGAAGACCGCGCATGAGATTCAAATTTCAAATTTGAAATCTTGGCAATTGCGCCTAAAGACGCTCCTGGAACGGGCCCCAGATGACCGCACTATCTTCTGGGTATATGGGCCAGATGGTGGTGAAGGGAAATCAACCTTTGCTCGAGACCTGTATAGAAGTGGGACCTGGTTCCATACACGTGGAGGATCTGCAGATAATGTAGCTTACCAGTACATAGGATGTTTAGGGAATAATATTGTATTTGATATTCCTCGTGATAAGAAGGATTATCTACAGTACAGTTTAATAGAGATGTTTAAGGATAGATTAATAGTTAGTAATAAGTACGAGCCGCTTATGGCTCCTTTAATTAATTGTATTCATGTAGTTGTTATGTCTAATTTTCTCCCAGATTTCGAGAAGATTAGTCAGGATAGAGTCCATGTAATCCCGTGTATACCATGTGGTGTTTGTCTTAAACACCACAATATTAATGATAAATGTGAAGATTATGTGGATTAATTACTTTTGTTTCTTGAAGACAAGAAAGAATGAAATGAAAAAAAAACAAAAACATGAGCCTTCTACTATTTTATTTACGGAATAAGTGCCGCGCAGCGGCATTAAAAAAAATAAAAATAAAAAAGGAGTATAAAATATATTTATTATGTCTTTCTAAAACGACGTCGTTTTAGAAAAGTGTAAATGGGACCAAAATGTAAATATATTAAACTTTGTGCTTGCGGAGCAAAAACTTAGAAATATAAGGTTAGCGGAATAAATATATGAAAGTTGAATGGCACCGCTGTAATTACTGAGCTTGGCTACCAGGTATCCAAGGATATAAATAACACGTCGACAAGGCTGGTGTAGTATT----------------------------------------------------------------------------------------
>GDarSLA-PK:G.tomentosum:06].FJ218493
ACCCAGCCTTGTCTACCTCTCCTTGGCTACCTTGTGCGAATCACGTGAGTTTTCGCTCTCTCGTTTAAGATGCCTGCTGTCCAGTCTCTCTGGTGGTGTTTCACCATTTTCTTCACGAGTGCGTCCCCCCCCGACCTGGTGCCTCTCTTCGAGAACACCAGTGTGTCTTACGCCTGCTGGCAGGAAGAAGAGTCGCCCACGACACGTCGTCGCCATTTGCAGGGCTATCTGCAGTTGAAGACTAAGAAGTCTCTTTCTGCGGTGAAGTCCTTGTTCGGGGATCTGAATCCCCATCTTGAGAAACAGCGAGCTCGTCGGACGGACGAAGCTCGCGACTATTGCATGAAAGAGGAAACTAGGGTTTCCGGTCCCTTCGAATTTGGGGATTATTGCCCTAGTGGATCTCACAAACGCCGGCAACGAGAATCTGTAATTCGAAGTCCGGTGAGAATGGCAGAGGAAAATCCGTCCGTCTTCCGTCGAGTAAAGGCAAAGATTGCAGAGGAAGAATTCCAGAAGACCGCGCATGAGATTCAAATTTCAAATTTGAAATCTTGGCAATCGCGCCTACAGACGCTCTTGGAACGGGCCCCAGATGACCGCACTATCTTCTGGGTATATGGGCCAGATGGTGGTGAAGGGAAATCAACCTTTGCTCGAGACCTGTATAGAAGTGGGACCTGGTTCTATACACGTGGTGGGTCTGCTGATAATGTTAGTTATCAGTACATAGGTCAATTAGGAAATAATATTGTATTTGATATTCCTCGTGATAAGAAGGATTATCTACAATATAGTTTAATAGAGATGTTTAAAGATAGGTTAATAGTTAGTAATAAGTACGAGCCTCTTATGGCTCCTTTAATTAATTGTATCCATGTAGTAGTGATGTCTAATTTTCTCCCAGACTTCGAGAAGATTAGTCAGGATAGAGTCCATGTAATCCCATGTATACCATGTGGTGTTTGTCTTAAACATCACAATATTAATGATAAATGTGAAGATTATGTGGATTAATTACTTTTGTTTCTTGAAGACAAGAAAGAATGAAATGAAAAAAAAAAATAAAAACATGAGCCTTCTACTATATTTACGGAATAACTGCCGCGCAGCGGCATTAAAAAAAATAAAGATAAAAAAGAAGTATATAATATATTTATTATGTCTTTCTAAAACGACGACGTATTGGAAAAGTGAAAATGGGACTAAAATGTAAATATATAAAACTTCGTGCTTGCGGAGCAAAAACTTCGAAATATAAGGTTAGCGGAGTAAATATATGATAGTTGAATGGCACCGCTGTAATTTCGAGCTTGGCTACCAGGTATCCAAGGATATAAATAACACGTCGACAAGGCTGGTGTAGTATT------------------------------------------------------------------------------------------
>GDarSLA-PK:Veh:Cotton:15].LN829158
ACCCAGCCTTGTCTACCTCTCCTTGGCTACCTCGTGCGAATCACGTGAGTTTTCGCTCTTTCGCTTAAGGTGCCTTCTGCTCAGTCTGTCTTTTGGTGCTTCACCATTTTCTTCACGAGTGCTTCTCCCCCTGACTTGGTGCCTCTCTTCGAGAACACCAGTGTGTCTTATGCCTGCTGGCAGGAAGAAGAGTCGCCCACGACTCGACGACGCCACCTGCAGGGATATCTGCAGTTGAAGACTAAAAAATCTCTCTCTGCGGTGAAGTCTTTGTTTGGGGATCTCAATCCCCATCTTGAGAAACAACGAGCTCGTCGGACGGACGAAGCTCGTGACTATTGTATGAAAGAGGAAACTAGGGTTTCCGGTCCCTTCGAATTTGGGGAGTATTGCCCTATTGGGTCTCACAAACGCCGGCAAAGGGAATCGGTAATTCGATCTCCGGTGAGAATGGCGGAGGAAAATCCGTCCGTCTTCCGGCGAGTAAAGGCAAAGATTGCAGAGGAAGAATTCCAGAAGACCGCGCATGAGATTCAAATTTCAAATTTGAAATCTTGGCAATTGCGCCTAAAGACGCTCCTGGAACGGGCCCCAGATGACCGCACTATCTTCTGGGTATATGGGCCAGATGGTGGTGAAGGGAAATCAACCTTTGCTCGAGACCTGTATAGAAGTGGGACCTGGTTCTATACACGTGGAGGATCTGCAGATAATGTAGCTTACCAGTACATAGGTCAACTAGGAAATAATATTGTATTTGATATCCCTCGTGATAAGAAGGATTATCTACAGTACAGTTTAATAGAGATGTTTAAGGATAGATTAATAGTTAGTAATAAGTACGAGCCCCTTATGGCTCCTTTAATTAATTGTATTCATGTAGTTGTTATGTCTAATTTTCTCCCAGATTTCGAGAAGATTAGTCAGGATAGAGTCCATGTAATCCCGTGTATACCATGTGGTGTTTGTCATAAACACCACAATATTAATGATAAATGTGAAGATTATGTGGATTAATTACTTTTGTTTCTTGAAGACAAGAAAGAATGAAATGAAAAAAAAAAAAAACATGAGCCTTCTACTATTTTATTTACGGAATAAGTGCCGCGCAGCGGCATTAAAAAAAAAATAAAAAAGAAGTATAAAAATATATTTATTATGTCTTTCTAAAACGACGACGTATTGGAAAAGTGTAAATGGGACCAAAATGTAAATATATGAAACTTCGTGCTTGCGGAGCAAAAACTTAGAAATATAAGGTTAGCGGAGTAAATATATGAAAGTTGAATGGCACCGCTGTAATTACTGAGCTTGGCTACCAGGTATCCAAGGATATAAATAACACGTCGACAAGGCTGGTGTAGTATT--------------------------------------------------------------------------------------------
>GDarSLA-PK:Veh:Cotton:15].LN874303
ACCCAGCCTTGTCTACCTCTCCTTGGCTACCTCGTGCGAATCACGTGAGTTTTCGCTCTCTCGCTTAAGATGCCTTCTGCTCAGTCTGTCTTTTGGTGCTTCACCATTTTCTTCACGAGTGCTTCTCCCCCTGACTTGGTGCCTCTCTTCGAGAACACCAGTGTGTCTTATGCCTGCTGGCAGGAAGAAGAGTCGCCCACGACTCGACGACGCCACCTGCAGGGATATCTGCAGTTGAAGACTAAAAAATCTCTCTCTGCGGTGAAGTCTTTGTTTGGGGAACTCAATCCCCATCTTGAGAAACAACGAGCTCGTCGGACGGACGAAGCTCGTGACTATTGTATGAAAGAGGAAACTAGGGTTTCCGGTCCCTTCGAATTTGGGGATTATTGCCCTAGTGGGTCTCACAAACGCCGGCAAAGGGAATCGGTAATTCGATCTCCGGTGAGAATGGCGGAGGAAAATCCGTCCGTCTTCCGGCGAGTAAAGGCAAAGATTGCAGAAGAAGAATTCCAGAAGACCGCGCATGAGATTCAAATTTCAAATTTGAAATCTTGGCAATTGCGCCTAAAGACGCTCTTGGAACGGGCCCCAGATGACCGCACTATCTTCTGGGTATATGGGCCAGATGGTGGTGAAGGGAAATCAACCTTTGCTCGAGACCTGTATAGAAGTGGGACCTGGTTCTATACACGTGGTGGGTCTGCTGATAATGTTAGCTACCAGTACATAGGTCACCTAGGAAATAATATTGTATTTGATATCCCTCGTGATAAGAAGGATTATCTACAATACAGTTTAATAGAGATGTTTAAGGATAGATTAATAGTTAGTAATAAGTACGAGCCCCTTATGACTCCTTTAATTAATTGTATTCATGTAGTTGTTATGTCTAATTTTCTCCCAGATTTCGAGAAGATTAGTCAGGATAGAGTCCATGTAATCCCGTGTATACCATGTGGTGTTTGTCTTAAACACCACAATATTAATGATAAATGTGAAGATTATGTGGATTAATTACTTTTGTTTCTTGAAGACAAGAAAGAATGAAATGAAAAAAAAACAAAAACATGAGCCTTCTACTATTTTATTTACGGAATAAGTGCCGCGCAGCGGCATTAAAAAAAAATAAAAATAGAAAAGAAGTATAAAATATATTTATTATGTCTTTCTAAAACGACGACGTATTGGAAAAGTGTAAATAGGACCAAAATGTAAATATATGAAACTTCGTGCTTGCGGAGCAAAAACTTATAAATATAAGGTTAGCGGAGTAAATATATGAAAGTTGAATGGCACCGCTGTAATTACTAAGCTTGGCTACCAGGTATCCAAGGATATAAATAACACGTCGACAAGGCTGGTGTAGTATT---------------------------------------------------------------------------------------
>GDarSLA-PK:Fsd:cotton:12].HG530128
ACCCAGCCTTGTCTACCTCTCCTTGGCTACCTCGTGCGAATCAACGTGAGTTCTCGCTCTTTCGCTTAAGATGCCTTCTGCTCAGTCTGTCTTTTGGTGCTTCACCATTTTCTTCACGAGTGCCTCTCCCCCTGACTTGGTGCCTCTCTTCGAGAACACCAGTGTGTCTTATGCCTGCTGGCAGGAAGAAGAGTCGCCCACGACTCGACGACGCCACCTGCAGGGATATCTGCAGTTGAAGACTAAAAAATCTCTCTCTGCGGTGAAGTCTTTGTTTGGGGATCTCAATCCCCATCTTGAGAAACAACGAGCTCGTCGGACGGACGAAGCTCGTGACTATTGTATGAAAGAGGAAACTAGGGTTTCCGGTCCCTTCGAATTTGGGGAGTATTGCCCTATTGGGTCTCACAAACGCCGGCAAAGGGAATCGGTAATTCGATCTCCGGTGAGAATGGCGGAGGAAAATCCGTCCGTCTTCCGGCGAGTAAAGGCAAAGATTGCAGAGGAAGAATTCCAGAAGACCGCGCATGAGATTCAAATTTCAAATTTGAAATCTTGGCAATTGCGCATAAAGACGCTCCTGGAACGGGCCCCAGATGACCGCACTATCTTCTGGGTATATGGGCCAGATGGTGGTGAAGGGAAATCAACCTTTGCTCGAGACCTGTATAGAAGTGGGACCTGGTTCTATACACGTGGAGGATCTGCAGATAATGTAGCTTACCAGTACATAGGTCAACTAGGAAATAATATTGTATTTGATATCCCTCGTGATAAGAAGGATTATCTACAGTACAGTTTAATAGAGATGTTTAAGGATAGATTAATAGTTAGTAATAAGTACGAGCCCCTTATGGCTCCTTTAATTAATTGTATTCATGTAGTTGTTATGTCTAATTTTCTCCCAGATTTCGAGAAGATTAGTCAGGATAGAGTCCATGTAATCCCGTGTATACCATGTGGTGTTTGTCATAAACACCACAATATTAATGATAAATGTGAAGATTATGTGGATTAATTACTTTTGTTTCTTGAAGACAAGAAAGAATGAAATGAAAAAAAAAAACATGAGCCTTCTACTATTTTATTTACGGAATAAGTGCCGCGCAGCGGCATTAAAAAAAATAAAAATAAAAAGAAGTATAAAAATATATTTATTATGTCTTTCTAAAACGACGACGTATTGGAAAAGTGTAAATGGGACCAAAATGTAAATATATGAAACTTCGTGCTTGCGGAGCAAAAACTTAGAAATATAAGGTTAGCGGAGTAAATATATGAAAGTTGAATGGCACCGCTGTAATTACTGAGCTTGGCTACCAGGTATCCAAGGATATAAATAAACACGTCGACAAGGCTGGTGTAGTATT------------------------------------------------------------------------------------------
>GDarSLA-PK:Fsd:Gossypium:09].FR877533
ACCCAGCCTTGTCTACCTCTCCTTGGCTACCTCGTGCGAATCACGTGAGTTTTCGCTCTCTCGCTTAAGATGCCTTCTGCTCAGTCTGTCTTTTGGTGCTTCACCATTTTCTTCACGAGTGCTTCTCCCCCTGACTTGGTGCCTCTCTTCGAGAACACCAGTGTGTCTTATGCCTGCTGGCAGGAAGAAGAGTCGCCCACGACACGACGACGCCACCTGCAGGGATATCTGCAGTTGAAGACTAAAAAATCTCTCTCTGCGGTGAAGTCTTTGTTTGGGGATCTCAATCCCCATCTTGAGAAACAACGAGCTCGTCGGACGGACGAAGCTCGTGACTATTGTATGAAAGAGGAAACTAGGGTTTCCGGTCCCTTCGAATTTGGGGATTATTGCCCTAGTGGGTCTCACAAACGCCGGCAAAGGGAATCGGTAATTCGATCTCCGGTGAGAATGGCGGAGGAAAATCCGTCCGTCTTCCGGCGAGTAAAGGCAAAGATTGCAGAGGAAGAATTCCAGAAGACCGCGCATGAGATTCAAATTTCAAATTTGAAATCTTGGCAATTGCGCCTAAAGACGCTCCTGGAACGGGCCCCAGATGACCGCACTATCTTCTGGGTATATGGGCCAGATGGTGGTGAAGGGAAATCAACCTTTGCTCGAGACCTGTATAGAAGTGGGACCTGGTTCTATACACGTGGAGGATCTGCTGATAATGTTAGCTACCAGTACATGGGTCACCTAGGAAATAATATTGTATTTGATATCCCTCCTGATAAGAAGGATTATCTACAGTACAGTTTAATAGACATGTTTAAGGATAGATTACTAATTAGTAATAAGTACGAGCCCCTTATGGCTCCTTTAATTAATTGTATTCATGTAGTTGTTATGTCTGATTTTCTCCCAGATTTCGAGAAGATTAATCAGGATAGAGTCCATGTAATCCCGTGTATACCATGTGGTGTTTGTCTTAAACACCACAATATTAATGATAAATGTGAACATTATGTGGATTAATTACTTTTGTTTCTTGAAGACAATAAAGAATGAAATGAAAAAAAAAACAAAAACATGAGCCTTCTACTATTTTATTTACGGAATAAGTGCCGCGCAGCGGCTTTAAAAAAAATAAAAATAAAAAAGAAGTATAAAATATATTTATTATGTCTTTCTAAAACGACGACGTATTGGAAAAGTGTAAATGGGACCAAAATGTAAATATATGAAACTTCGTGCTTGCGGAGCAAAAACTTAGAAATATAAGGGTTAGCGGAGTAAATATATGAAAGTTGAATGGCACCGCTGTAATTACTGAGCTTGGCTACCAGGTATCCAAGGATATAAATAACACGTCGACAAGGCTGGTGTAGTATT--------------------------------------------------------------------------------------
>GDarSLA-PK:Fsd:Cotton:17].LN811058
ACCCAGCCTTGTCTACCTCTCCTTGGCTTCCTCGTGCGAATCACGTGAGTTTTCACTCTCTCGCTTAAGATGCCTTCTGCTCAGTCTGTCTTTTGGTGCTTCACCATTTTCTTCACGAGTGCTTCTCCCCCTGACTTGGTGCCTCTCTTCGAGAACACTAGTGTGTCTTATGCCTGCTGGCAGGAAGAAGAGTCGCCCACGACTCGACGACGCCACCTGCAGGGATATCTGCAGTTGAAGACTAAAAAATCTCTCTCTGCGGTGAAGTCTTTGTTTGGGGAACTCAATCCCCATCTTGAGAAACAACGAGCTCGTCGGACGGACGAAGCTCGTGACTATTGTATGAAAGAGGAAACTAGGGTTTCCGGTCCCTTCGAATTTGGGGATTATTGCCCTAGTGGGTCTCACAAACGCCGGCAAAGGGAATCGGTAATTCGATCTCCGGTGAGAATGGCGGAGGAAAATCCGTCCGTCTTCCGGCGAGTAAAGGCAAAGATTGCAGAGGAAGAATTCCAGAAGACCGCGCATGAGATTCAAATTTCAAATTTGAAATCTTGGCAATTGCGCTTAAAGACGCTCTTGGAACGGGCCCCAGATGACCGCACTATCTTCTGGGTATATGGGCCAGATGGTGGTGAAGGGAAATCAACCTTTGCTCGAGACCTGTATAGAAGTGGGACCTGGTTCTATACACGTGGAGGATCTGCAGATAATGTAGCTTACCAGTACATAGGTCACCTAGGAAATAATATTGTATTTGATATCCCTCGTGATAAGAAGGATTATCTACAGTACAGTTTAATAGAGATGTTTAAGGATAGATTAATAGTTAGTAATAAGTACGAGCCCCTTATGGCTCCTTTAATTAATTGTATTCATGTAGTTGTTATGTCTAATTTTCTCCCAGATTTCGAGAAGATTAGTCAGGATAGAGTCCATGTAATCCCGTGTAAACCATGTGGTGTTTGTCTTAAACACCACAATATTAATGATAAATGTGAAGATTATGTGGATTAATTACTTTTGTTTCTTGAAGACAAGAAAGAATGAAATGAAAAAAAAACAAAAACATGAGCCTTCTACTATTTTATTTACGGAATAAGTGCCGCGCAGCGGCATTAAAAAAAAATAAAAATAGAAAAGAAGTATAAAATATATTTATTATGTCTTTCTAAAACGACGACGTATTGGAAAAGTGTAAATGGGACCAAAATGTAAATATATGAAACTTCGTGCTTGCGGAGCAAAAACTTATAAATATAAGGTTAGCGGAGTAAATATATGAAAGTTGAATGGCACCGCTGTAATTACTGAGCTTGGCTACCAGATATCCAAGGATATAAATAACACGTCGACAAGGCTGGTGTAGTATT---------------------------------------------------------------------------------------
>GDarSLA-PK:Fsd:Cotton:17].LN811057
ACCCAGCCTTGTCTACCTCTCCTTGGCTTCCTCGTGCGAATCACGTGAGTTTTCACTCTCTCGCTTAAGATGCCTTCTGCTCAGTCTGTCTTTTGGTGCTTCACCATTTTCTTCACGAGTGCTTCTCCCCCTGACTTGGTGCCTCTCTTCGAGAACACTAGTGTGTCTTATGCCTGCTGGCAGGAAGAAGAGTCGCCCACGACTCGACGACGCCACCTGCAGGGATATCTGCAGTTGAAGACTAAAAAATCTCTCTCTGCGGTGAAGTCTTTGTTTGGGGAACTCAATCCCCATCTTGAGAAACAACGAGCTCGTCGGACGGACGAAGCTCGTGACTATTGTATGAAAGAGGAAACTAGGGTTTCCGGTCCCTTCGAATTTGGGGATTATTGCCCTAGTGGGTCTCACAAACGCCGGCAAAGGGAATCGGTAATTCGATCTCCGGTGAGAATGGCGGAGGAAAATCCGTCCGTCTTCCGGCGAGTAAAGGCAAAGATTGCAGAGGAAGAATTCCAGAAGACCGCGCATGAGATTCAAATTTCAAATTTGAAATCTTGGCAATTGCGCTTAAAGACGCTCTTGGAACGGGCCCCAGATGACCGCACTATCTTCTGGGTATATGGGCCAGATGGTGGTGAAGGGAAATCAACCTTTGCTCGAGACCTGTATAGAAGTGGGACCTGGTTCTATACACGTGGAGGATCTGCAGATAATGTAGCTTACCAGTACATAGGTCACCTAGGAAATAATATTGTATTTGATATCCCTCGTGATAAGAAGGATTATCTACAGTACAGTTTAATAGAGATGTTTAAGGATAGATTAATAGTTAGTAATAAGTACGAGCCCCTTATGGCTCCTTTAATTAATTGTATTCATGTAGTTGTTATGTCTAATTTTCTCCCAGATTTCGAGAAGATTAGTCAGGATAGAGTCCATGTAATCCCGTGTAAACCATGTGGTGTTTGTCTTAAACACCACAATATTAATGATAAATGTGAAGATTATGTGGATTAATTACTTTTGTTTCTTGAAGACAAGAAAGAATGAAATGAAAAAAAAACAAAAACATGAGCCTTCTACTATTTTATTTACGGAATAAGTGCCGCGCAGCGGCATTAAAAAAAAATAAAAATAGAAAAGAAGTATAAAATATATTTATTATGTCTTTCTAAAACGACGACGTATTGGAAAAGTGTAAATGGGACCAAAATGTAAATATATGAAACTTCGTGCTTGCGGAGCAAAAACTTATAAATATAAGGTTAGCGGAGTAAATATATGAAAGTTGAATGGCACCGCTGTAATTACTGAGCTTGGCTACCAGATATCCAAGGATATAAATAACACGTCGACAAGGCTGGTGTAGTATT---------------------------------------------------------------------------------------
>GDarSLA-PK:Fsd:Cotton:13].HG934799
ACCCAGCCTTGTCTACCTCTCCTTGGCTACCTCGTGCGAATCACGTGAGTTTTCGCTCTTTCGCTTTAAGATGCCTTCTGCTCAGTCTGTCTTTTGGTGCTTCACCATTTTCTTCACGAGTGCTTCTCCCCCTGACTTGGTGCCTCTCTTCGAGAACACCAGTGTGTCTTATGCCTGCTGGCAGGAAGAAGAGTCGCCCACGACTCGACGACGCCACCTGCAGGGATATCTGCAGTTGAGGACTAAAAAATCTCTCTCTGCGGTGAAGTCTTTGTTTGGGGATCTCAATCCCCATCTTGAGAAGCAACGAGCTCGTCGGACGGACGAAGCTCGTGATTATTGTATGAAAGAGGAAACTAGGGTTTCCGGTCCCTTCGAATTTGGGGAGTATTGCCCTATTGGGTCTCACAAACGCCGGCAAAGGGAATCGGTAATTCGATCTCCGGTGAGAATGGCGGAGGAAAATCCGTCCGTCTTCCGGCGAGTAAAGGCAAAGATTGCAGAGGAAGAATTCCAGAAGACCGCGCATGAGATTCAAATTTCAAATTTGAAATCTTGGCAATTGCGCCTAAAGACGCTCCTGGAACGGGCCCCAGATGACCGCACTATTTTCTGGGTATATGGGCCAGATGGTGGTGAAGGGAAATCAACCTTTGCTCGAGACCTGTATAGAAGTGGGACCTGGTTCTATACACGTGGAGGATCTGCAGATAATGTAGCTTACCAGTACATAGGTCAACTAGGAAATAATATTGTATTTGATATCCCTCGTGATAAGAAGGATTATCTACAGTACAGTTTAATAGAGATGTTTAAGGATAGATTAATAGTTAGTAATAAGTACGAGCCCCTTATGGCTCCTTTAATGAATTGTATTCATGTAGTTGTTATGTCTAATTTTCTCCCAGATTTCGAGAAGATTAGTCAGGATAGAGTCCATGTAATCCCGTGTATACCATGTGGTGTTTGTCATAAACACCACAATATTAATGATAAATGTGAAGATTATGTGGATTAATTACTTTTGTTTCTTGAAGACAAGAAAGAATGAAATGAAAAAAAAAACAAAAACATGAGCCTTCTACTATTTTATTTACGGAATAAGTGCCGCGCAGCGGCATTAAAAAAAATAAAAATAAAAAAGAAGTATAAAAATATATTTATTATGTCTTTCTAAAACGACGACGTATTGGAAAAGTGTAAATGGGACCAAAATGTAAATATATGAAACTTCGTGCTTGCGGAGCAAAAACTTAGAAATATAAGGTTAGCGGAGTAAATATATGAAAGTTGAATGGCACCGCTGTAATTACTGAGCTTGGCTACCAGGTATCCAAGGATATAAATAACACGTCGACAAGGGCTGGTGTAGTATT------------------------------------------------------------------------------------
>GDarSLA-PK:Fsd:Alcea_rosea:06].FR772084
ACCCAGCCTTGTCTACCTCTCCTTGGCTACCTCGTGCGAATCACGTGAGTTTTCGCTCTCTCGTTTAAGATGCCTGCTGTCCAGTCTTTATGGTGGTGTTTCACCATTTTCTTCACGACTGCTGCCCCTCCCGACTTGGTGCCTCTCTTCGAGAACACCAGTGTGTCCTATGCCTGTTGGCAGGAAGAGGAGTCTCCCACGACTCGTCGACGCCATTTGCAGGGCTATCTGCAGTTGAAGACCAAGAAGTCTCTTTGTGCGGTGAAATCCTTGTTCGGGGATTTAAATCCCCATCTTGAGAAACAACGAGCTCGCCGGACGGACGAAGCTCGTGATTATTGCATGAAAGAGGAAACTAGGGTTTCCGGCCCCTTTGAATTTGGGGATTATTGCCCTAGTGGATCCCACAAACGCCGGCAACGAGAATCTATAATTCGAAGTCCGGTGAGAATGGCAGAGGAAAATCCGTCCGTCTTCCGTCGAGTAAAGGCAAAGATTGCAGAGGAAGAATTCCAGAAGACCGCGCATGAGATTCAAATTTCAAATTTGAAATCTTGGCAATCGCGTCTACAGACGCTCCTGGAACGGGGCCCAGATGACCGCACTATCTTCTGGGTATATGGGCCAGATGGTGGTGAAGGGAAATCAACCTTTGCTCGAGACTTGTATAGAAGTGGGACCTGGTTCTATACACGTGGTGGGTCTGCTGATAATGTTAGTTATCAGTACATAGGTCAATTAGGAAATAATATTGTATTTGATATTCCTCGTGATAAGAAGGATTATCTACAATACAGTTTAATAGAGATGTTTAAAGATAGGTTAATAGTTAGTAACAAGTACGAGCCTCTTATGGCTCCCTTAATTAATTGTATTCATGTTGTAGTTATGTCTAATTTTATGCCTGACTTTGAGAAAATTAGTAAGGATAGAGTCCATGTAATTCCCTGTAGACCATGTGGTGTTTGTCTTAAACACCATATGATTGATAATAAATGTGAGGATTATTTGGATTAAACAATTTTGTTTCTTGAAGACAAGAAAGAATGAAATGAAAAAAAAAAATAAAAACAAAAACATGAGTCTCATATTATTTCAAGAGAAAACAGGGCCGCGCAGCGGCCCATCATAAAAAATTTAAAAGAAAAAATGAAAAAAATGGTTTACTAAAACGATAACGTATTGAAAAAGTGGAATTGGGACTAAAATGTAAATATGTGAAACTTGCGTGCTCGCCAACAAAAGTAAATAAAAGATGCGGTTAAGCGGAGTAAATATATGAAAGTTGAATGGCACCGATGTAATTATGAGCTTGTCTACCAGGTATCCAAGGATATAAATAACACGTCGACAAGGCTGGTGTAGTATT-------------------------------------------------------------------------------------------
>GDarSLA-PK:Cotton:16].LT615046
ACCCAGCCTTGTCTACCTCACCTTGGCTACCTCGTGCGAATCACGTGAGTTTTCGCTCTCTCTTTTAAGATGCCTGCTGCCCAGTCCTTCTGGTGGTGTTTCACCATTTTCTTCACGACTGCTGCCCCTCCCGACCTGGTTCCCCTCTTTGAGAACACCAGTGTGTCCTACGCCTGCTGGCAGGAAGAAGAGTCTCCCACGACTCGTCGACGCCACTTGCAGGGCTATCTGCAGTTGAAGACTAAGAAGTCTCTTGCTGCGGTGAAGTCCTTGTTTGGGGATCTGAATCCCCATCTTGAGAAACAACGAGCTCGTCGGACGGACGAAGCTCGTGACTACTGCATGAAGGAAGAAACTAGGGTTTCTGGTCCCTTTGAATTTGGGGACTATTGCCCTAGTGGTTCTCACAAACGCCGGCAACGAGAATCCGTAATTCGAAGTCCGGTGAGAATGGCAGAGGAGAATCCGTCCGTCTTCCGGCGAGTAAAGGCAAAGATTGCTGAGGAAGAATTCCAGAAGAGCGCGAATGAAATTCAAATTTCAAATTTGAAATCTTGGCAATTGCGCCTAAAGACGCTCCTGGATAGGGCCCCAGATGACCGCACTATCTTCTGGGTATACGGACCTGATGGTGGTGAAGGGAAATCCACCTTTGCTCGAGACCTGTATAGGAGTGGGACCTGGTTCTATACACGTGGTGGGTCTGCTGATAATGTTAGTTATCAGTACATAGGTCAATTAGGAAATAATATTGTATTTGATATTCCTCGTGATAAGAAGGAGTATCTTCAATATAGTTTAATAGAGATGTTTAAGGATAGGTTAATAGTTAGTAATAAGTACGAGCCCCTTATGGCCCCTTTAATTAATTGTATCCATGTTGTAGTTATGTCTAATTTTCTCCCAGACTTTGAGAAGATTAGTCAGGATAGAATCCATGTAATCCCTTGTAGACCATGTGGTGTTTGTTCTAAACACCACAATATTAATGATAATTGCGAAGATTATGTGGACTAAATATTTTTGTTTCTTGAAGACAAGAAAGAATGAAATGAAAAAAAGAATAAAAAACATGAGCCTTCTATTATTCATGAGAAAATATGGCCGCGCAGCGGCATTCAAAAAAAAATATAAATAAAAAAGAATATAAAATATATTTATTATCTTTTACTAAAACGACGACGTATTGAAAAAGTGAAAATGGGACCAAAATGTAAATATATGAAACTTGCGTGCTTGCGGAGCAAAAACTTAGAAATATAAGGTTAGCGGAGTAAATATATGAAAGTTGAATGGCACCGCTGTAATTACTGAGCTTGGCTACCAGGTATCCAAGGATATAAATAACACGTCGACAAGGCTGGTGTAGTATT---------------------------------------------------------------------------------------
>GDarSLA-PK:Cotton:12].KX599187
ACCCAGCCTTGTCTACCTCTCCTTGGCTACCTCGTGCGAATCACGTGAGTTTTCGCTCTCTCGCTTAAGATGCCTTCTGCTCAGTCTGTCTTTTGGTGCTTCACCATTTTCTTCACGAGTGCTTCTCCCCCTGACTTGGTGCCTCTCTTCGAGAACACCAGTGTGTCTTATGCCTGCTGGCAGGAAGAAGAGTCGCCCACGACTCGACGACGCCACCTGCAGTTGAAGACTAAAAAATCTCTCTCTGCGGTGAAGTCTTTGTTTGGGGATCTCAATCCCCATCTTGAGAAACAACGAGCTCGTCGGACGGACGAAGCTCGTGACTATTGTATGAAAGAGGAAACTAGGGTTTCCGGTCCCTTCGAATTTGGGGATTATTGCCCTAGTGGGTCTCACAAACGCCGGCAAAGGGAATCGGTAATTCGATCTCCGGTGAGAATGGCGGAGGAAAATCCTTCCGTTTTCCGGCGAGTAAAGGCAAAGATTGCAGAGGAAGAATTCCAGAAGACCGCGCATGAGATTCAAATTTCAAATTTGAAATCTTGGCAATTGCGCCTAAAGACGCTCCTGGAACGGGCCCCAGATGACCGCACTATCTTCTGGGTATATGGTCCAGATGGTGGTGAAGGGAAATCAACCTTTGCTCGAGACCTGTATAGAAGTGGGACCTGGTTCTATACACGTGGTGGGTCTGCTGATAATGTTAGCTACCAGTACATAGGTCATCTAGGAAATAATATTGTATTTGATATCCCTCGTGATAAGAAGGATTATCTACAGTACAGTTTAATAGAGATGTTTAAGGATAGATTAATAGTTAGTAATAAGTACGAGCCCCTTATGGCTCCTTTAATTAATTGTATTCATGTAGTTGTTATGTCTAATTTTCTCTCAGATTTCGAGAAGATTAGTCAGGATAGAGTCCATGTAATCCCGTGTATACCATGTGGTGTTTGTCTTAAACACCACAATATCAATGATAAATGTGAAGATTATGTGGATTAATTACTTTTGTTTCTTGAAGACAAGAAAGAATGAAATGAAAAAAAAAACAAAAACATGAACCTTCTACTATTTTATTTACGGAATAAGTGCCGCGCAGCGGCATTAAAAAAAATAAAAATAAAAAAGAAGTATAAAATATATTTATTATGTCTTTCTAAAACGACGACGTATTGGAAAAGTGTAAATGGGACCAAAATGTAAATATATGAAACTTCGTGCTTGCGGAGCAAAAACTTATAAATATAAGGTTAGCGGAGTAAATATATGAAAGTTGAATGGCACCGCTGTAATTACTGAGCTTGGCTACCAGGTATCCAAGGATATAAATAACACGTCGACAAGGCTGGTGTAGTATT---------------------------------------------------------------------------------------------------
>GDarSLA-PK:Burw:Luffa:11].HF567944
ACCCAGCCTTGTCTACCTCGCCTTGGCTACCTCGTGCGAATCACGTGAGTTTTCGCTCTCTCGCTTAAGATGCCTTCTGCTCAGTCTGTCTTTTGGTGCTTCACCATTTTCTTCACGAGTGCTTCTCCCCCTGATTTGGTGCCTCTCTTCGAGAACACCAGTGTGTCTTATGCCTGCTGGCAGGAAGAAGAGTCGCCCACGACTCGACGACGCCACCTGCAGGGATATCTGCAGTTGAAGACTAAAAAATCTCTCTCTGCGGTGAAGTCTTTGTTTGGGGATCTCAATCCCCATCTTGAGAAACAACGAGCTCGTCGGACGGACGAAGCCCGCGACTACTGTATGAAAAGCTTAGAGGAAACTAGGGTTTCCGGTCCCTTCGAATTTGGGGATTATTGCCCTAGTGGGTCTCACAAACGCCGGCAAAGGGAATCGGTAATTCGATCTCCGGTGAGAATGGCGGAGGAAAATCCGTCCGTCTTCCGGCGAGTAAAGGCAAAGATTGCAGAGGAAGAATTCCAGAAGACCGCGCATGAGATTCAAATTTCAAATTTGAAATCTTGGCAATTGCGCCTAAAGACGCTCCTGGAACGGGCCCCAGATGACCGCACTATTTTCTGGGTATATGGGCCAGATGGTGGTGAAGGGAAATCAACCTTTGCTCGAGACCTGTATAGAAGTGGGACCTGGTTCTATACACGTGGTGGGTCTGCTGATAATGTTAGCTACCAGTACATAGGTCATCTAGGAAATAATATTGTATCTGATATCCCTCGTGATAAGAAGGATTATCTACAGTACAGTTTAATAGAGATGTTTAAGGATAGATTAATAGTTAGTAATAAATACGAGCCCCTTATGGCTCCTTTAATTAATTGTATTCATGTAGTTGTTATGTCTAATTTTCTCCCAGATTTCGAGAAGATTAGTCAGGATAGAGTCCATGTAATCCCGTGTATACCATGTGGTGTTTGTCTTAAACACCACAATATTAATGATAAATGTGAAGATTATGTGGATTAATTACTTTTGTTTCTTGAAGACAAGAAAGAATGAAATGAAAAAAAAACAAAAACATGAGCCTTCTACTAATTTATTTACGGAATAAGTGCCGCGCAGCGGCATTAGAAAAAATAAAAATAAAAAATAAGTATAAAATATATTTATTATGTCTTTCTAAAACGACGACGTATTGGAAAAGTGTAAATGGGACCAAAATGTAAATATATGAAACTTCGTGCTTGCGGAGCAAAAACTTAGAAACATAAGGTTAGCGGAGTAGATATATGAAAGTTGAATGGCACCGCTGTAATTACTGAGCTTGGCTACCAGGTATCCAAGGATATAAATAACACGTCGACAAGGCTGGTGTAGTATT----------------------------------------------------------------------------------
>GDarSLA-IN:Raj:Cotton:14].KT228322
ACCCAGCCTTGTCTACCTCTCCTTGGCTACCTCGTGCGAATCACGTGAGTTTTCGCTCTCTCGCTTAATATGCCTTCTGCTCAGTCTGTCTTTTGGTGCTTCACCATTTTCTTCACGAGTGCTTCTCCCCCTGATTTGGTGCCTCTCTTCGAGAACACCAGTGTGTCTTATGCCTGCTGGCAGGAAGAAGAGTCGCCCACGACACGACGACGCCACCTGCAGGGATATCTGCAGTTGAAGACTAAAAAATCTCTCTCTGCGGTGAAGTCATTGTTTGGGGATCTCAATCCCCATCTTGAGAAACAACGAGCTCGTCGGACGGACGAAGCTCGTGACTATTGTATGAAAGAGGAAACTAGGGTTTCCGGTCCCTTCGAATTTGGGGATTATTGCCCTAGTGGGTCTCACAAACGCCGGCAAAGGGAATCGGTAATTCGATCTCCGGTGAGAATGGCGGAGGCAAATCCGTCCGTCTTCCGGCGAGTAAAGGCAAAGATTGCAGAGGAAGAATTCCAGAAGACCGCGCATGAGATTCAAATTTCAAATTTGAAGTCTTGGCAATTGCGCCTAAAGACGCTCCTGGAACGGGCCCCAGATGACCGCACTATCTTCTGGGTATATGGGCCAGATGGTGGTGAAGGGAAATCAACCTTTGCTCGAGACCTGTATAGAAGTGGGACCTGGTTCTATACACGTGGAGGATCTGCAGATAATGTAGCTTACCAGTACATAGGTCAACTAGGAAGTAATATTGTTTTTGATATTCCTCGTGATAAGAAGGATTATCTACAGTACAGTTTAATAGAGATGTTTAAGGATAGATTAATAGTTAGTAATAAGTACGAGCCCCTTATGGCTCCTTTAATTAATTGTATTCATGTAGTTGTTATGTCTAATTTTCTCCCAGATTTCGAGAAGATTAGTCAGGATAGAGTCCATGTAATCCCGTGTATACCATGTGGTGTTTGTCTTAAACACCACAATATTAATGATAAATGTGAAGATTATGTGGATTAATTACTTTTGTTTCTTGAAGACAAGAAAGAATGAAATGAAAAAAAAAACAAAAACATGAGCCTTCTACTATTTTATTTGCGGAATAAGTGCCGCGCAGCGGCATTAACAAAAATAAAAATAAAAAAAAAAGTATAAAATATATTTATTATGTCTTTCTAAAACGACGACGTATTGGAAAAGTGTAAATGGGACCAAAATGTAAATATATGAAACTTCGTGCTTGCGGAGCAAAAACTTAGAAATATAAGGTTAGCGGAGTAAATATATGAAAGTTGAATGGCACCGCTGTAATTACTGAGCTTGGCTACCAGGTATCCAAGGATATAAATAACACGTCGACAAGGCTGGTGTAGTATT--------------------------------------------------------------------------------------
>GDarSLA-IN:Raj:Cotton:14].KT228321
ACCCAGCCTTGTCTACCTCTCCTTGGCTACCTCGTGCGAATCACGTGAGTTTTCGCTCTCTCGCTTAATATGCCTTCTGCTCAGTCTGTCTTTTGGTGCTTCACCATTTTCTTCACGAGTGCTTCTCCCCCTGATTTGGTGCCTCTCTTCGAGAACACCAGTGTGTCTTATGCCTGCTGGCAGGAAGAAGAGTCGCCCACGACACGACGACGCCACCTGCAGGGATATCTGCAGTTGAAGACTAAAAAATCTCTCTCTGCGGTGAAGTCATTGTTTGGGGATCTCAATCCCCATCTTGAGAAACAACGAGCTCGTCGGACGGACGAAGCTCGTGACTATTGTATGAAAGAGGAAACTAGGGTTTCCGGTCCCTTCGAATTTGGGGATTATTGCCCTAGTGGGTCTCACAAACGCCGGCAAAGGGAATCGGTAATTCGATCTCCGGTGAGAATGGCGGAGGAAAATCCGTCCGTCTTCCGGCGAGTAAAGGCAAAGATTGCAGAGGAAGAATTCCAGAAGACCGCGCATGAGATTCAAATTTCAAATTTGAAGTCTTGGCAATTGCGCCTAAAGACGCTCCTGGAACGGGCCCCAGATGACCGCACTATCTTCTGGGTATATGGGCCAGATGGTGGTGAAGGGAAATCAACCTTTGCTCGAGACCTGTATAGAAGTGGGACCTGGTTCTATACACGTGGAGGATCTGCAGATAATGTAGCTTACCAGTACATAGGTCAACTAGGAAGTAATATTGTTTTTGATATTCCTCGTGATAAGAAGGATTATCTACAGTACAGTTTAATAGAGATGTTTAAGGATAGATTAATAGTTAGTAATAAGTACGAGCCCCTTATGGCTCCTTTAATTAATTGTATTCATGTAGTTGTTATGTCTGATTTTCTCCCAGATTTCGAGAAGATTAGTCAGGATAGAGTCCATGTAATCCCGTGTATACCATGTGGTGTTTGTCTTAAACACCACAATATTAATGATAAATGTGAAGATTATGTGGATTAATTACTTTTGTTTCTTGAAGACAAGAAAGAATGAAATGAAAAAAAAACAAAAACATGAGCCTTCTACTATTTTATTTGCGGAATAAGTGCCGCGCAGCGGCATTAACAAAAATAAAAATAAAAAAAAAAGTATAAAATATATTTATTATGTCTTTCTAAAACGACGACGTATTGGAAAAGTGTAAATGGGACCAAAATGTAAATATATGAAACTTTGTGCTTGCGGAGCAAAAACTTAGAAATATAAGGTTAGCGGAGTAAATATATGAAAGTTGAATGGCACCGCTGTAATTACTGAGCTTGGCTACCAGGTATCCAAGGATATAAATAACACGTCGACAAGGCTGGTGTAGTATT---------------------------------------------------------------------------------------
>GDarSLA-IN:Raj:Cotton:07].FN658730
ACCCAGCCTTGTCTACCTCTCCTTGGCTACCTCGTGCGAATCACGTGAGTTTTCGCTCTCTCGCTTAAGATGCCTTCTGCTCAGTCTGTCTTTTGGTGCTTCACCATTTTCTTCACGAGTGCTTCTCCCCCTGACCTGGTGCCTCTCTTCGAAAACACCAGTGTGTCTTATGCCTGCTGGCAGGAAGAAGAGTCGCCCACGACTCGACGACGCCACCTGCAGGGATATCTGCAGTTGAAGACTAAAAAATCTCTCTCTGCGGTAAAGTCTTTGTTTGGGGATCTCAATCCCCATCTTGAGAAACAACGAGCTCGTCGGACGGACGAAGCTCGTGACTATTGTATGAAAGAGGAAACTAGGGTTTCCGGTCCCTTCGAATTTGGGGAATATTGCCCTAGTGGGTCTCACAAACGCCGGCAAAGGGAATCGGTAATTCGATCTCCGGTGAGAATGGCCGAGGAAAATCCGTCCGTCTTCCGGCGAGTAAAGGCAAAGATTGCAGAGGAAGAATTCCAGAAGACCGCGCATGAGATTCAAATTTCAAATTTGAAATCTTGGCAATTGCGCCTAAAGACGCTCCTGGAACGTGCCCCAGATGACCGCACTATCTTCTGGGTATATGGGCCAGATGGTGGTGAAGGGAAATCAACCTTTGCTCGAGACCTGTATAGAAGTGGGACCTGGTTCTATACACGTGGTGGGTCTGCTGATAATGTTAGTTATCAGTACATAGGTCAACTAGGAAATAATATTGTATTTGATATCCCTCGTGATAAGAAGGATTATCTACAGTACAGTTTAATAGAGATGTTTAAGGATAGATTAATAGTTAGTAATAAGTACGAGCCTCTTATGGCCCCTTTGGTTAATTGTATTCATGTTGTAGTTATGTCTAATTTTCTCCCAGACTTTGAGAAGATTAGTCAGGATAGAGTCCATGTAATCCCTTGTAGACCATGTGGTGTTTGTCTTAAACACCATAATATTAATGATAATTGCGAGGATTATATTGACTAAATAATTTTGTTTCTTGAAAACAAGAAAGAATGTAATGAAAAATGAAAAAATAAAAAACATGAGCCTTCTACTATTTTATTTACGGAATAAGTGCCGCGCAGCGGCATTAAAAAAAATAAAAATAAAAAAGAAGTATAAAAATATATTTATTATGTTTTTCTAAAACGACGACGTATTGGAAAAGTGTAAATGGGACCAAAATGTAAATATATGAAACTTCGTGCTTGCGGAGCAAAAACTTAGAAATATAAGGTTAGCGGAGTAAATATATGAAAGTTGAATGGCACCGCTGTAATTACTGAGCTTGGCTACCAGGTATCCAAGGATATAAATAACACGTCGACAAGGCTGGTGTAGTATT----------------------------------------------------------------------------------
>GDarSLA-IN:Raj:Cotton:07].FN658729
ACCCAGCCTTGTCTACCTCTCCTTGGCTACCTCGTGCGAATCACGTGAGTTTTCGCTCTCTCGTTTAAGATGCCTTCTGCTCAGTCTGTCTTTTGGTGCTTCACTATTTTCTTCACGAGTGCGTCCCCCCCCGACCTGGTGCCTCTCTTCGAAAACACCAGTGTGTCTTATGCCTGCTGGCAGGAAGAGGAGTCTCCCACGACTCGACGACGCCACCTGCAGGGATATCTGCAGTTGAAGACTAAGAAATCTCTTTCTGCGGTGAAGTCCTTGTTCGGGGATCTCAATCCCCATCTTGAGAAACAACGAGCTCGTCGGACGGACGAAGCTCGTGACTATTGTATGAAAGAGGAAACTAGGGTTTCCGGTCCCTTCGAATTTGGGGATTATTGCCCTAGTGGATCTCACAAACGCCGCCAACGAGAATCTGTAATTCGAAGTCCGGTGAGAATGGCAGAGGAAAATCCGTCCGTCTTCCGTCGAGTAAAGGCAAAGATTGCAGAGGAAGAATTCCAGAAGACCGCGCATGAGATTCAAATTTCAAATTTGAAATCTTGGCAATCGCGCCTACAGACGCTCTTGGAACGGGCCCCAGATGACCGCACTATCTTCTGGGTATATGGGCCAGATGGTGGTGAAGGGAAATCAACCTTTGCTCGAGACCTGTATAGAAGTGGGACCTGGTTCTATACACGTGGTGGGTCTGCTGATAATGTTAGTTATCAGTACATAGGTCAATTAGGAAATAATATTGTATTTGATATTCCTCGTGATAAGAAGGATTATCTACAATATAGTTTAATAGAGATGTTTAAAGATAGGTTAATAGTTAGTAATAAGTACGAGCCTCTTATGGCTCCTTTAATTAATTGTATCCATGTAGTAGTGATGTCTAATTTTCTCCCAGACTTCGAGAAGATTAGTCAGGATAGAGTCCATGTAATCCCATGTATACCATGTGGTGTTTGTCTTAAACATCACAATATTAATGATAAATGTGAAGATTATGTGGATTAATTACTTTTGTTTCTTGAAGACAAGAAAGAATGAAATGAAAAAAAAAATAAAAACATGAGCCTTCTACTATATTTACGGAATAAGTGCCGCGCAGCGGCATTAAAAAAAATAAAAATAAAAAAGAAGTATAAAATATATTTATTATGTCTTTCTAAAACGACGACGTATTGGAAAAGTGAAAATGGGACTAAAATGTAAATATATAAAACTTCGTGCTTGCGGAGCAAAAACTTCGAAATATAAGGTTAGCGGAGTAAATATATGATAGTTGAATGGCACCGCTGTAATTTCGAGCTTGGCTACCAGGTATCCAAGGATATAAATAACACGTCGACAAGGCTGGTGTAGTATT-------------------------------------------------------------------------------------------
>GDarSLA-IN:Pun:Cotton:14].KT228319
ACCCCGCCTCGAGACTTTAGCCCCAGACCCTCCGTACAGTTATTTGTGCTCTCTCTCATATTTCTTTGTTCTGCGATAGATGCCTTCTGCTCAGTCTGTCTTTTGGTGCTTCACCATTTTCTTCACGAGTGCTTCTCCCCCTGACCTGGTGCCTCTCTTCGAAAACACCAGTGTGTCTTATGCCTGCTGGCAGGAAGAAGAGTCGCCCACGACTCGACGACGCCACCTGCAGGGATATCTGCAGTTGAAGACTAAAAAATCTCTCTCTGCGGTAAAGTCTTTGTTTGGGGATCTCAATCCCCATCTTGAGAAACAACGAGCTCGTCGGACGGACGAAGCTCGTGACTATTGTATGAAAGAGGAAACTAGGGTTTCCGGTCCCTTCGAATTTGGGGAATATTGCCCTAGTGGGTCTCACAAACGCCGGCAAAGGGAATCGGTAATTCGATCTCCGGTGAGAATGGCCGAGGAAAATCCGTCCGTCTTCCGGCGAGTAAAGGCAAAGATTGCAGAGGAAGAATTCCAGAAGACCGCGCATGAGATTCAAATTTCAAATTTGAAATCTTGGCAATTGCGCCTAAAGACGCTCCTGGAACGTGCCCCAGATGACCGCACTATCTTCTGGGTATATGGGCCAGATGGTGGTGAAGGGAAATCAACCTTTGCTCGAGACCTGTATAGAAGTGGGACCTGGTTCTATACACGTGGTGGGTCTGCTGATAATGTTAGTTATCAGTACATAGGTCAACTAGGAAATAATATTGTATTTGATATCCCTCGTGATAAGAAGGATTATCTACAGTACAGTTTAATAGAGATGTTTAAGGATAGATTAATAGTTAGTAATAAGTACGAGCCTCTTATGGCCCCTTTGGTTAATTGTATTCATGTTGTAGTTATGTCTAATTTTCTCCCAGACTTTGAGAAGATTAGTCAGGATAGAGTCCATGTAATCCCTTGTAGACCATGTGGTGTTTGTCTTAAACACCATAATATTAATGATAATTGCGAGGATTATATTGACTAATTATTTTTGTTTCTTGAATACAAGAAAGAATGAAATGAAAAAAAAAACAAAGAAAAAACATTAGCCTTCTATTATTTTAAGATAACAGTTGCCGAAACAGAGGAATGAAATGAAAAAAAAAAAGAAAATAATGCTGTCTAAACGACGACGTATGAAAAATGAAAATGGGACTAAAATGTAAATATGTGAAACTTATGTGCTTGCGGAGCAAAAACTAATAAGATGCGGTTACGCGGCGTAAAAAATAAAAGTCTTTAGGGGTATGTGTTTGCAAATATTTTGGTCCCTGGGCTATAAATAACACGTCACGAGGCGGGTGTAGTATT-----------------------------------------------------------------------------------------------------------
>GDarSLA-PK:Lah:M.coromandelianum:13].MF683830
ACCCAGCCTTGTCTACCTCTCCTTGGCTACCTCGTGCGAATCACGTGAGTTTACGCTCTCTCGTTTAAGATGCCTGCTGTTCAGTCTCTCTGGTGGTGTTTCACCATTTTCTTCACTACTGCTTCCTCTCCCGACCTGGTGCCTCTCTTCGAGAACACTAGTGTGTCTTATGCCTGCTGGCAGGAAGAGGAGTCTCCTACGACCAAGCGTCGACACCTGCAGGGCTATCTGCAGTTGAAGACTAAGAAATCGCTCTCTGCGGTGAAGTCTTTGTTCGGGGATCTGAATCCCCATCTTGAGAAACAGCGAGCTCGTCGGACGGACGAAGCTCGTGACTATTGTATGAAAGAGGAAACTAGGGTTTCCGGTCCCTTTGAATTTGGGGATTATTGCCCTAGTGGGTCCCACAAACGCCGGCAACGAGAATCTGTAATTCGAAGTCCGGTGAGAATGGCAGAGGAAAATCCGTCCGTCTTCCGTCGCGTAAAGGCAAAGATTGCAGAAGAAGAATTCCAGAAAACCGCGCATGAGATTCAAATTTCAAATTTGAAATCTTGGCAATCGCGCCTACATACGCTCCTGGAACGGGCCCAGATGACCGCACTATCTTCTGGGTATATGGGCCAGATGGTGGTGAAGGGAAATCAACCTTTGCTCGAGACCTATATAGAAGTGGGACCTGGTTCTATACACGTGGTGGGTCTGCTGATAATGTCAGTTATCAGTACATAGGTCAATTAGGAAATAATATTGTTTTTGATATTCCTAGAGATAAGAAGGATTACCTTCAATATAGTTTAATAGAGATGTTTAAAGATAGGTTAATAGTTAGTAATAAGTACGAGCCTCTTATGGCTCCTTTAATTAATTGTATTCATGTAGTTGTAATGTCTAATTTTATGCCTGACTTTGAGAAGATTAGTCAGGACAGAGTCCATGTAATTCCCTGTAGACCTTGTGGTGTTTGTCTTAAACACCACATAATTGAAATGAAATGCGAAGAATATGTGGATTAAACAATTTTGTTTCTTGAAGACAAGAAAGAATGAAATGAAAAAAAAATAAAAAAACAACATGAGCCTTCTATTATTTCATGAGAAATCAGGGCCGCGCAGCGGCCCATTAAAAAATAATATTGAAAAAAGAAAAAAAAGGACTTACTAAAAACGATAACGTATTGAAAAAGTGGAATTTGGACTAAAATATAAATTTAGGAAAGTTCTGTGCTCGCCAACAAAAGTAAATGAAAAATACGGTTAAGCGGAGTAAATATATAAAAGTTGAATGGCACCGCTGTAATTTCGAGCTTGGCTCCCAGGGATCCTAGGATATAAATAACACGTCACCGAGGCTGGTGTAGTATT------------------------------------------------------------------------------------------------
>GDarSLA-IN:Lud:OKRA:14].KJ843307
ACCGCAGCCGGTGGCTACCGCTCCGTAGCTCACCTCACGCGATTCACGTGAGTTTTCGCTCTCTCGCTTACGATGCCTGCTGCTCAGTCCTTCTGGTGGTGTTTCACCATTTTCTTCACGTCTGCTGCTCCCCCCGACCTGGTGCCTCTCTTCGAGAACACCAGTGTGTCCTATGCCTGCTGGCAGGAAGAGGAGTCTCCCACGACGAAGCGTCGACACCTGCAGGGCTACCTGCAGTTGAAGACTAAGAAGTCTCTCTCTGCGGTGAAGTCTTTATTTGGGGATCTCAATCCCCATCTTGAGAAACAGCGAGCTCGTAAGACAGACGAAGCTTGCGACTATTGTATGAAAGAGGAAACTAGGGTTTCCGGTCCCTTTGAATTTGGGGATTATTGTCCTAGTGGTTCTCACAAACGCCGGCAACGAGAATCCGTAATTCGAAGTCCGGTGAGAATGGCAGAGGAGAATCCGTCCGTCTTCCGACGAGTAAAGGCAAAGATTGCAGAGGAAGAATTCCAGAAGACCGCTCATGAGATTCAAAATTCAAATTTGAAATCTTGGCAATCGCGCCTAAAGACGCTCCTGGAACGGGACCCAGATGACCGCACTATCTTCTGGGTATATGGGCCAGATGGTGGTGAAGGGAAATCAACCTTTGCTCGAGACCTGTATAGAAGTGGGACCTGGTTCTATACACGTGGTGGGTCTGCTGATAATGTTAGTTATCAGTATATAGGTCAATTAGGAAATAATATTGTATTCGATATCCCTCGTGATAAGAAGGATTATCTGCAATACAGTCTAATAGAGATGTTTAAGGATAGGTTAATAGTTAGTAATAAGTATGAGCCTCTTATGGCCCCTTTAATTAATTGTATCCATGTTGTAGTTATGTCTAATTTTCTCCCTGACTTCGAGAAGATTAGCGTAGATAGAGTCCATGTAATCCCATGTAGACCATGTGGTGTTTGTTCTAAACACCACAATATCAATGATAATTGTGAGGATTATATTGATTAAACAATTTTGTTTCTTGAATACAGAAAGAATGAAATGAAAAAAAAACAAAGAAAAAACATGAGTCTTCTATTATTTCAATTATGAAAGAAATGCCGCGCAGCGGCGGTCAACAAAAATAAAAAGAAAAAAAGAAATATCAAATATAATTAATATGTCTTACTCAAACGACGTCGTATGCATAAAATAATACTGCTTGGGACCAAAATGTAAATATAGGAAACTTGCGTTCTTGCGGCGCAAAATTTATAAAAATTGAAGGGTAGCGCCTGTAATTATTGAGCTTGGCTACCGAGGTATCCAAGGATATTAAATAACACGGCAACAAGACTGGATGTAGTATT---------------------------------------------------------------------------------------------------
>GDarSLA-IN:ND:Cotton:13].KM070822
ACCCAGCCTTGTCTACCTCTCCTTGGCTACCTCGTGCGAATCACGTGAGTTTTCGCTCTCTCGCTTAATATGCCTTCTGCTCAGTCTGTCTTTTGGTGCTTCACCATTTTCTTCACGAGTGCTTCTCCCCCTGATTTGGTGCCTCTCTTCGAGAACACCAGTGTGTCTTATGCCTGCTGGCAGGAAGAAGAGTCGCCCACGACACGACGACGCCACCTGCAGGGATATCTGCAGTTGAAGACTAAAAAATCTCTCTCTGCGGTGAAGTCATTGTTTGGGGATCTCAATCCCCATCTTGAGAAACAACGAGCTCGTCGGACGGACGAAGCTCGTGACTATTGTATGAAAGAGGAAACTAGGGTTTCCGGTCCCTTCGAATTTGGGGATTATTGCCCTAGTGGGTCTCACAAACGCCGGCAAAGGGAATCGGTAATTCGATCTCCGGTGAGAATGGCGGAGGCAAATCCGTCCGTCTTCCGGCGAGTAAAGGCAAAGATTGCAGAGGAAGAATTCCAGAAGACCGCGCATGAGATTCAAATTTCAAATTTGAAGTCTTGGCAATTGCGCCTAAAGACGCTCCTGGAACGGGCCCCAGATGACCGCACTATCTTCTGGGTATATGGGCCAGATGGTGGTGAAGGGAAATCAACCTTTGCTCGAGACCTGTATAGAAGTGGGACCTGGTTCTATACACGTGGAGGATCTGCAGATAATGTAGCTTACCAGTACATAGGTCAACTAGGAAGTAATATTGTTTTTGATATTCCTCGTGATAAGAAGGATTATCTACAGTACAGTTTAATAGAGATGTTTAAGGATAGATTAATAGTTAGTAATAAGTACGAGCCCCTTATGGCTCCTTTAATTAATTGTATTCATGTAGTTGTTATGTCTAATTTTCTCCCAGATTTCGAGAAGATTAGTCAGGATAGAGTCCATGTAATCCCGTGTATACCATGTGGTGTTTGTCTTAAACACCACAATATTAATGATAAATGTGAAGATTATGTGGATTAATTACTTTTGTTTCTTGAAGACAAGAAAGAATGAAATGAAAAAAAAAACAAAAACATGAGCCTTCTACTATTTTATTTGCGGAATAAGTGCCGCGCAGCGGCATTAACAAAAATAAAAATAAAAAAAAAAGTATAAAATATATTTATTATGTCTTTCTAAAACGACGACGTATTGGAAAAGTGTAAATGGGACCAAAATGTAAATATATGAAACTTCGTGCTTGCGGAGCAAAAACTTAGAAATATAAGGTTAGCGGAGTAAATATATGAAAGTTGAATGGCACCGCTGTAATTACTGAGCTTGGCTACCAGGTATCCAAGGATATAAATAACACGTCGACAAGGCTGGTGTAGTATT--------------------------------------------------------------------------------------
>GDarSLA-IN:ND:Cotton:13].KM070821
ACCCAGCCTTGTCTACCTCTCCTTGGCTACCTCGTGCGAATCACGTGAGTTTTCGCTCTCTCGCTTAATATGCCTTCTGCTCAGTCTGTCTTTTGGTGCTTCACCATTTTCTTCACGAGTGCTTCTCCCCCTGATTTGGTGCCTCTCTTCGAGAACACCAGTGTGTCTTATGCCTGCTGGCAGGAAGAAGAGTCGCCCACGACACGACGACGCCACCTGCAGGGATATCTGCAGTTGAAGACTAAAAAATCTCTCTCTGCGGTGAAGTCATTGTTTGGGGATCTCAATCCCCATCTTGAGAAACAACGAGCTCGTCGGACGGACGAAGCTCGTGACTATTGTATGAAAGAGGAAACTAGGGTTTCCGGTCCCTTCGAATTTGGGGATTATTGCCCTAGTGGGTCTCACAAACGCCGGCAAAGGGAATCGGTAATTCGATCTCCGGTGAGAATGGCGGAGGAAAATCCGTCCGTCTTCCGGCGAGTAAAGGCAAAGATTGCAGAGGAAGAATTCCAGAAGACCGCGCATGAGATTCAAATTTCAAATTTGAAGTCTTGGCAATTGCGCCTAAAGACGCTCCTGGAACGGGCCCCAGATGACCGCACTATCTTCTGGGTATATGGGCCAGATGGTGGTGAAGGGAAATCAACCTTTGCTCGAGACCTGTATAGAAGTGGGACCTGGTTCTATACACGTGGAGGATCTGCAGATAATGTAGCTTACCAGTACATAGGTCAACTAGGAAGTAATATTGTTTTTGATATTCCTCGTGATAAGAAGGATTATCTACAGTACAGTTTAATAGAGATGTTTAAGGATAGATTAATAGTTAGTAATAAGTACGAGCCCCTTATGGCTCCTTTAATTAATTGTATTCATGTAGTTGTTATGTCTGATTTTCTCCCAGATTTCGAGAAGATTAGTCAGGATAGAGTCCATGTAATCCCGTGTATACCATGTGGTGTTTGTCTTAAACACCACAATATTAATGATAAATGTGAAGATTATGTGGATTAATTACTTTTGTTTCTTGAAGACAAGAAAGAATGAAATGAAAAAAAAACAAAAACATGAGCCTTCTACTATTTTATTTGCGGAATAAGTGCCGCGCAGCGGCATTAACAAAAATAAAAATAAAAAAAAAAGTATAAAATATATTTATTATGTCTTTCTAAAACGACGACGTATTGGAAAAGTGTAAATGGGACCAAAATGTAAATATATGAAACTTTGTGCTTGCGGAGCAAAAACTTAGAAATATAAGGTTAGCGGAGTAAATATATGAAAGTTGAATGGCACCGCTGTAATTACTGAGCTTGGCTACCAGGTATCCAAGGATATAAATAACACGTCGACAAGGCTGGTGTAGTATT---------------------------------------------------------------------------------------
>GDarSLA-IN:ND:Cotton:13].KM070825
ACCCAGCCTTGTCTACCGCTCCTTGGCTACCTTGTGCGAATCACGTGAGTTTTCGCTCTCCGCTTAAGATGCCTGCTGCCCAGTCTTTCTGGTGGTGTTTCACCATTTTCTTCACGACTGCTGCCCCTCCCGACCTGGTGCCTCTCTTTGAGAACACCAGTGTGTCCTATGCCTGTTGGCAGGAAGAGGAGTCTCCGACGACGAAACGTCGCCACCTGCAGGGCTACCTGCAGTTGAAGACTAAGAAGTCTCTCTCTGCGGTGAAATCCTTGTTTGGGGATTTGAATCCCCATCTTGAGAAACAACGAGCTCGTCGGACGGACGAAGCTCGTGACTACTGTATGAAAGAGGAAACTAGGGTTTCTGGGCCTTTTGAATTTGGGGATTATTGCCCTAGTGGTCCTCTAGATCCACAAACGCCGGCACGAGAATCTGTAATTCGTAGTCCGGTGAGAATGGCAGAAGAGAATCCGTCTGTCTTCCGACGAGTAAAGGCAAAGATTGCTGAGGAAGAATTCCAGAAGACCGCGCATGAGATTCAAATTTCAAATTTGAAATCTTGGCAATTGCGCCTAAAGACGCTCCTCGATCGGGACCCAGATGACCGCACTATCTTCTGGGTGTATGGGCCTGATGGTGGTGAAGGAAAATCCACTTTTGCTCGAGACCTGTATAGAAGTGGGACCTGGTTCTATACACGTGGTGGGTCTGCTGATAATGTTAGTTATCAGTACATAGGTCAATTAGGAAATAATATTGTATTTGATATCCCTCGTGATAAGAAGGATTATCTACAATACAGTTTAATAGAAATGTTTAAAGATAGGTTAATAGTTAGTAATAAGTATGAGCCTCTTATGGCCCCACTTATTAATTGTATCCATGTAGTTGTTATGTCTAATTTTCTCCCTGATTTTGAGAAGATTAGCGTAGATAGAGTCCATGTAATCCCTTGTAGACCATGTGGTGTTTGTCTTAAACACCACAATATTAATGATAATTGTGAGGATTATATTGACTAAATAAATTTTGTTTCTTGAATACAAGAAAGAATGAAATGAAAAAAAAAACAAATAAAAACATGAGCCTTCTACTATTTTATTTATGGAATAATTGCCGCGCAGCGGCATTCAAAAAAAATAAAAAGAAAAAAAGAAATATAAAATATAATTATTATGTCTTATTAAAACGACGTCGTATGCATAAAATAATACTGTTTGGGACCAAAATGTAAATATATGAAACTTTCCGTGCTTGCGGAGCGAAATATATGAAACTTCCGTGCTTGCGGAGCGAAATTTATGAAAGTTGAAGGGTAGCGCTGTAATTATTGAGCTTGGCTACCAGGTATCCAAGGATATAAATAACACGTCGACAAGGCTGGTGTAGTATT-------------------------------------------------------------------
>GDarSLA-IN:ND:Cotton:13].KM070823
ACCCAGCCTTGTCTACCGCTCCTTGGCTACCTTGTGCGAATCACGTGAGTTTTCGCTCTCCGCTTAAGATGCCTGCTGCCCAGTCTTTCTGGTGGTGTTTCACCATTTTCTTCACGACTGCTGCCCCTCCCGACCTGGTGCCTCTCTTTGAGAACACCAGTGTGTCCTATGCCTGTTGGCAGGAAGAGGAGTCTCCGACGACGAAACGTCGCCACCTGCAGGGCTACCTGCAGTTGAAGACTAAGAAGTCTCTCTCTGCGGTGAAATCCTTGTTTGGGGATTTGAATCCCCATCTTGAGAAACAACGAGCTCGTCGGACGGACGAAGCTCGTGACTACTGTATGAAAGAGGAAACTAGGGTTTCTGGGCCTTTTGAATTTGGGGATTATTGCCCTAGTGGTCCTCACAAACGCCGGCAACGAGAATCTGTAATTCGTAGTCCGGTGAGAATGGCAGAAGAGAATCCGTCTGTCTTCCGACGAGTAAAGGCAAAGATTGCTGAGGAAGAATTCCAGAAGACCGCGCATGAGATTCAAATTTCAAATTTGAAATCTTGGCAATTGCGCCTAAAGACGCTCCTCGATCGGGACCCAGATGACCGCACTATCTTCTGGGTGTATGGGCCTGATGGTGGTGAAGGAAAATCCACTTTTGCTCGAGACCTGTATAGAAGTGGGACCTGGTTCTATACACGTGGTGGGTCTGCTGATAATGTTAGTTATCAGTACATAGGTCAATTAGGAAATAATATTGTATTTGATATCCCTCGTGATAAGAAGGATTATCTACAATACAGTTTAATAGAAATGTTTAAAGATAGGTTAATAGTTAGTAATAAGTATGAGCCTCTTATGGCCCCACTTATTAATTGTATCCATGTAGTTGTTATGTCTAATTTTCTCCCTGATTTTGAGAAGATTAGCGTAGATAGAGTCCATGTAATCCCTTGTAGACCATGTGGTGTTTGTCTTAAACACCACAATATTAATGATAATTGTGAGGATTATATTGACTAAATAAATTTTGTTTCTTGAATACAAGAAAGAATGAAATGAAAAAAAAAACAAATAAAAACATGAGCCTTCTACTATTTTATTTATGGAATAATTGCCGCGCAGCGGCATTCAAAAAAAATAAAAAGAAAAAAAGAAATATAAAATATAATTATTATGTCTTATTAAAAAATTATTATGTCTTATTAAAACGACGTCGTATGCATAAAATAATACTGTTTGGGACCAAAATGTAAATATATGAAACTTCCGTGCTTGCGGAGCGAAATTTATGAAAGTTGAAGGGTAGCGCTGTAATTATTGAGCTTGGCTACCAGGTATCCAAGGATATAAATAACACGTCGACAAGGCTGGTGTAGTATT------------------------------------------------------------------------------------
>GDarSLA-IN:Har:Cotton:14].KT228320
ACCCCGCCTCGAGACTTTAGCCCCAGACCCTCCGTACAGTTATTTGTGCTCTCTCTCATATTTCTTTGTTCTGCGATAGATGCCTTCTGCTCAGTCTGTCTTTTGGTGCTTCACCATTTTCTTCACGAGTGCTTCTCCCCCTGACCTGGTGCCTCTCTTCGAAAACACCAGTGTGTCTTATGCCTGCTGGCAGGAAGAAGAGTCGCCCACGACTCGACGACGCCACCTGCAGGGATATCTGCAGTTGAAGACTAAAAAATCTCTCTCTGCGGTAAAGTCTTTGTTTGGGGATCTCAATCCCCATCTTGAGAAACAACGAGCTCGTCGGACGGACGAAGCTCGTGACTATTGTATGAAAGAGGAAACTAGGGTTTCCGGTCCCTTCGAATTTGGGGAATATTGCCCTAGTGGGTCTCACAAACGCCGGCAAAGGGAATCGGTAATTCGATCTCCGGTGAGAATGGCCGAGGAAAATCCGTCCGTCTTCCGGCGAGTAAAGGCAAAGATTGCAGAGGAAGAATTCCAGAAGACCGCGCATGAGATTCAAATTTCAAATTTGAAATCTTGGCAATTGCGCCTAAAGACGCTCCTGGAACGTGCCCCAGATGACCGCACTATCTTCTGGGTATATGGGCCAGATGGTGGTGAAGGGAAATCAACCTTTGCTCGAGACCTGTATAGAAGTGGGACCTGGTTCTATACACGTGGTGGGTCTGCTGATAATGTTAGTTATCAGTACATAGGTCAACTAGGAAATAATATTGTATTTGATATCCCTCGTGATAAGAAGGATTATCTACAGTACAGTTTAATAGAGATGTTTAAGGATAGATTAATAGTTAGTAATAAGTACGAGCCTCTTATGGCCCCTTTGGTTAATTGTATTCATGTTGTAGTTATGTCTAATTTTCTCCCAGACTTTGAGAAGATTAGTCAGGATAGAGTCCATGTAATCCCTTGTAGACCATGTGGTGTTTGTCTTAAACACCATAATATTAATGATAATTGCGAGGATTATATTGACTAAAAAAAAAAAATTAAAATAATCTCTCTTACAAATAAACTATTCTTGAGAAAATCAGGCCCCGCAGGGGCACATATAATTAGTTTTGCTTCTTGAAAACAAGAAGGAATGAAATGAAAAAAAAAAAAGAAAATAATGGCTGTCTAAAACGACGACGTATTGAAAAAATGAAAATGGGACTAAAATGTAAATATGTGAAACTTATGTGCTTGCGGAGCAAAAACTAATAAGATGCGGTTACGCGGCGTAAAAAATAAAAGTCTTTAGGGGTATGTGTTTGCAAATATTTTGGTCCCTGGGCTATAAATAACACGTCACGAGGCGGGTGTAGTATT-----------------------------------------------------------------------------------------------------
>GDarSLA-IN:cotton:15].MF141741
ACCCAGCCTTGTCTACCTCTCCTTGGCTACCTTGTGCGAATCACGTGAGTTTTCGCTCTCTCGCTTAAGATGCCTTCTGCTCAGTCTGTCTTTTGGTGCTTCACCATTTTCTTCACGAGTGCTTCTCCCCCTGACTTGGTGCCCCTCTTCGAGAACACCAGTGTGTCTTATGCCTGCTGGCAGGAAGAAGAGTCGCCCACGACTCGACGACGCCACCTGCAGGGATATCTGCAGTTGAAGACTAAAAAATCTCTCTCTGCGGTGAAGTCTTTGTTTGGGGATCTCAATCCCCATCTTGAGAAACAACGAGCTCGTCGGACGGACGAAGCTCGTGACTATTGTATGAAAGAGGAAACTAGGGTTTCCGGTCCCTTCGAATTTGGGGATTATTGCCCTAGTGGGTCTCACAAACGCCGTCAAAGGGAATCGGTAATTCGATCTCCGGTGAGAATGGCGGAGGAAAATCCGTCCGTCTTCCGGCGAGTAAAGGCAAAGATTGCAGAAGAAGAATTCCAGAAGACCGCGAATGAAATTCAAATTTCAAATTTGAAATCTTGGCAATTGCGCCTGAAGACGCTCCTCGAACGGGACCCAGATGACCGCACTATCTTCTGGGTATATGGGCCAGATGGTGGTGAAGGAAAATCCACCTTTGCTCGAGACCTGTATAGAAGTGGGACCTGGTTCTATACACGTGGAGGATCTGCAGATAATGTAGGCTTACAGTATATAGGATGTTTAGGAAATAAATATGTATTTGATATCCCTCGTGATAAGAAGGATTATCTACAGTACAGTTTAATAGAGATGTTTAAAGATAGGTTAATAGTTAGTAATAAGTATGAGCCTCTTATGGCTCCCATAATTAATTGTATTCATGTTGTAGTTATGTCTAATTTCCTCCCAGACTTAGAGAAGATTAGCGTAGATCGAGTCCATGTAATCCCTTGTAGACCATGTGGTGTTTGTCTTAAACACCACAATATTAATGATAATTGTGAGGATTATTCGGATTAAATAATTTTGTTTCTTGAAAACAAGAAAGAATGAAATAAAAAAAGAAAAAAGAAAAACGTGAGCCTTCTATTAATTTAAGAAAGAAAGTGCCGCGCAGCGGCATTCAAAAAAAAATATAAATATAAAAAAAGAAAAAAATGTCTTACTAAAACGACGACGTATTGAAAAAGTGGAAATGGGACCAAAATGTAAATATATGAAACTTGCGTGCCTGCGGAGCAAAAACTTCGAAATATAAGGTTAGCGGAGTAAATATATGAAAGTTGAATGGCACCGCTGTAATTACTGAGCTTGGCTACCAGGTATCCAAGGATAAAAAACACTCATCGGTGGAGGCTGGTGTAGTATT----------------------------------------------------------------------------------------------
>GDarSLA-IN:Har:Cotton:13].KM103526
ACCCAGCCTTGTCTACCTCTCCTTGGCTACCTCGTGCGAATCACGTGAGTTTTCGCTCTCTCTCTTAAGATGCCTTCTGCTCAGTCTGTCTTTTGGTGCTTCACCATTTTCTTCACGAGTGCTTCTCCCCCTGACCTGGTGCCTCTCTTCGAAAACACCAGTGTGTCTTATGCCTGCTGGCAGGAAGAAGAGTCGCCCACGACTCGACGACGCCACCTGCAGGGATATCTGCAGTTGAAGACTAAAAAATCTCTCTCTGCGGTAAAGTCTTTGTTTGGGGATCTCAATCCCCATCTTGAGAAACAACGAGCTCGTCGGACGGACGAAGCTCGTGACTATTGTATGAAAGAGGAAACTAGGGTTTCCGGTCCCTTCGAATTTGGGGAATATTGCCCTAGTGGGTCTCACAAACGCCGGCAAAGGGAATCGGTAATTCGATCTCCGGTGAGAATGGCCGAGGAAAATCCGTCCGTCTTCCGGCGAGTAAAGGCAAAGATTGCAGAGGAAGAATTCCAGAAGACCGCGCATGAGATTCAAATTTCAAATTTGAAATCTTGGCAATTGCGCCTAAAGACGCTCCTGGAACGTGCCCCAGATGACCGCACTATCTTCTGGGTATATGGGCCAGATGGTGGTGAAGGGAAATCAACCTTTGCTCGAGACCTGTATAGAAGTGGGACCTGGTTCTATACACGTGGTGGGTCTGCTGATAATGTTAGTTATCAGTACATAGGTCAACTAGGAAATAATATTGTATTTGATATCCCTCGTGATAAGAAGGATTATCTACAGTACAGTTTAATAGAGATGTTTAAGGATAGATTAATAGTTAGTAATAAGTACGAGCCTCTTATGGCCCCTTTGGTTAATTGTATTCATGTTGTAGTTATGTCTAATTTTCTCCCAGACTTTGAGAAGATTAGTCAGGATAGAGTCCATGTAATCCCTTGTAGACCATGTGGTGTTTGTCTTAAACACCATAATATTAATGATAATTGCGAGGATTATATTGACTAAATAATTTTGTTTCTTGAAAACAAGAAAGAATGTAATGAAAAAAGAAAAAATAAAAAACATGAGCCTTCTACTATTTTATTTACGGAATAAGTGCCGCGCAGCGGCATTAAAAAAAATAAAAATAAAAAAGAAGTATAAAAATATATTTATTATGTTTTTCTAAAACGACGACGTATTGGAAAAGTGTAAATGGGACCAGAATGTAAATATATGAAACTTCGTGCTTGCGGAGCAAAAACTCAGAAATATAAGGTTAGCGGAGTAAATATATGAAAGTTGAATGGCACCGCTGTAATTACTGAGCTTGGCTACCAGGTATCCAAGGATATAAATAACACGTCGACAAGGCTGGTGTAGTATT----------------------------------------------------------------------------------
>GDarSLA-IN:Har:Cotton:13].KM103525
ACCCAGCCTTGTCTACCGCTCCTTGGCTACCTTGTGCGAATCACGTGAGTTTTCGCTCTCTCGCTTAAGATGCCTGCTGTCCAGTCTCTCTGGTGGTGTTTCACCATTTTCTTCACGAGTGCGTCCCCCCCCGACCTGGTGCCTCTCTTCGAGAACACCAGTGTGTCTTACGCCTGCTGGCAGGAAGAAGAGTCGCCCACGACACGTCGTCGCCATTTGCAGGGCTATCTGCAGTTGAAGACTAAGAAGTCTCTTTCTGCGGTGAAGTCCTTGTTCGGGGATCTGAATCCCCATCTTGAGAAACAGCGAGCTCGTCGGACGGACGAAGCTCGCGACTATTGCATGAAAGAGGAAACTAGGGTTTCCGGTCCCTTCGAATTTGGGGATTATTGCCCTAGTGGATCTCACAAACGCCGGCAACGAGAATCTGTAATTCGAAGTCCGGTGAGAATGGCAGAGGAAAATCCGTCCGTCTTCCGTCGAGTAAAGGCAAAGATTGCAGAGGAAGAATTCCAGAAGACCGCGCATGAGATTCAAATTTCAAATTTGAAATCTTGGCAATCGCGCCTACAGACGCTCTTGGAACGGGCCCCAGATGACCGCACTATCTTCTGGGTATATGGGCCAGATGGTGGTGAAGGGAAATCAACCTTTGCTCGAGACCTGTATAGAAGTGGGACCTGGTTCTATACACGTGGTGGGTCTGCTGATAATGTTAGTTATCAGTACATAGGTCAATTAGGAAATAATATTGTATTTGATATTCCTCGTGATAAGAAGGATTATCTACAATATAGTTTAATAGAGATGTTTAAAGATAGGTTAATAGTTAGTAATAAGTACGAGCCTCTTATGGCTCCTTTAATTAATTGTATCCATGTAGTAGTGATGTCTAATTTTCTCCCAGACTTCGAGAAGATTAGTCAGGATAGAGTCCATGTAATCCCATGTATACCATGTGGTGTTTGTCTTAAACATCACAATATTAATGATAAATGTGAAGATTATGTGGATTAAATAAATTTTGTTTCTTGAATACAAGAAAGAATGAAATGAAAAAAAAAACAAATAAAAACATGAGCCTTCTACTATTTTATTTATGGAATAATTGCCGCGCAGCGGCATTCAAAAAAAATAAAAAGAAAAAAAGAAGTATAAAAATATAATTATTATGTCTTTTTAAAACGACGTCGTATGCATAAAATAATACTGTTTGGGACCAAAATGTAAATATATGAAACTTCCGTGCTTGCGGAGCAAAAACTTCGAAATATAAGGTTAGCGGAGTAAATTTATGAAAGTTGAAGGGTAGCGCTGTAATTATTGAGCTTGGCTACCAGGTATCCAAGGATATAAATAACACGTCGACAGGGCTGGTGTAGTATT--------------------------------------------------------------------------
>GDarSLA-IN:Har:Cotton:13].KM103523
ACCCAGCCTTGTCTACCTCTCCTTGGCTACCTCGTGCGAATCACGTGAGTTTTCGCTCTCTCGCTTAAGATGCCTTCTGCTCAGTCTGTCTTTTGGTGCTTCACCATTTTCTTCACGAGTGCTTCTCTCCCTGACTTGGTGCCTTTCTTCGAGAACACCAGTGTGTCTTATGCCTGCTGGCAGGAAGAAGAGTCGCCCACGACTCGACGACGCCACCTGCAGGGATATCTGCAGTTGAAGACTAAAAAATCTCTCTCTGCGGTGAAGTCTTTGTTTGGGGATCTCAATCCCCATCTTGAGAAACAACGAGCTCGTCGGACGGACGAAGCTCGTGACTATTGTATGAAAGAGGAAACTAGGGTTTCCGGTCCCTTCGAATTTGGGGATTATTGCCCTAGTGGGTCTCACAAACGCCGGCAAAGGGAATCGGTAATTCGATCTCCGGTGAGAATGGCGGAGGAAAATCCGTCCGTCTTCCGGCGAGTAAAGGCAAAGATTGCAGAGGAAGAATTCCAGAAGACCGCGCATGAGATTCAAATTTCAAATTTGAAATCTTGGCAATTGCGCCTAAAGACGCTCTTGGAACGGGCCCCAGATGACCGCACTATCTTCTGGGTATATGGGCCAGATGGTGGTGAAGGGAAATCAACCTTTGCTCGAGATCTGTACAGAAGTGGGTCCTGGTTCTATACACGTGGTGGCTCTGCAGATAATGTTAGCTATCAGTATATAGGATGTTTAGGAAATAATATTGTATTTGATATCCCTCGTGATAAGAAGGATTATCTACAGTACAGTTTAATAGAGATGTTTAAGGATAGATTAATAGTTAGTAATAAGTACGAGCCCCTTATGGCTCCTTTAATTAATTGTATTCATGTAGTTGTTATGTCTAATTTTCTCCCAGATTTCGAGAAGATTAGTCAGGATAGAGTCCATGTAATCCCGTGTATACCATGTGGTGTTTGTCTTAAACACCATAATATTAATGATAAATGTGAAGATTATGTGGATTAATACTTTTGTTTCTTGAAGACAAGAAAGAATGAAATGAAAAAAAAACAAAAACATGAGCCTTCTACTATTTTATTTACTGAATAAGTGCCGCGCAGCGGCATTAAAAAAAATAAAAATAAAAAAGAATTATAAAATATATTTATTATGTCTTTCTAAAACGACGACGTATTGGAAAAGTGTAAATGGGACCAAAATGTAAATATATGAAACTTCGTGCTTGCGGAGCAAAAACTTAGAAATATAAGGTTAGCGGAGTAAATATATGAAAGTTGAATGGCACCGCTGTAATTACTGAGCTTGGCTACCAGGTATCCATGGATATAAATAACACGTCGACGTGAAGGCTGGTGTAGTATT--------------------------------------------------------------------------------------
>GDarSLA-IN:Cotton:15].MF929032
ACCCAGCCTTGTCTACCTCTCCTTGGCTACCTCGTGCGAATCACGTGAGTTTTCGCTCTCTCGCTTAATATGCCTTCTGCTCAGTCTGTCTTTTGGTGCTTCACCATTTTCTTCACGAGTGCTTCTCCCCCTGACTTGGTGCCTCTCTTCGAGAACACCAGTGTGTCTTATGCCTGCTGGCAGGAAGAGGAGTCTCCCACGACTCGACGACGCCACCTGCAGGGATATCTGCAGTTGAAGACTAAAAAATCTCTCTCTGCGGTGAAGTCTTTGTTTGGGGATCTCAATCCCCATCTTGAGAAACAACGAGCTCGTCGGACGGACGAAGCTCGTGACTATTGTATGAAAGAGGAAACTAGGGTTTCCGGTCCCTTCGGATTTGGGGATTATTGTCCTGCTGGTTCTCATAAACGCCGACAAAGGGAAAGTGTAATTCGATCTCCGGTGAGAATGGCAAAGGAAAATCCGTCCGTCTTCCGACGAGTAAAGGCAAAGATTGCAAAGGAAGAATTCCAGAAGAGCGCCTCTGAGATTCAAATTTCAAATTTGAAATCTTGGCAATCGCGCCTGAAGACGCTCTTGGAACGGGCCCCAGATGACCGCACTATCTTCTGGGTATATGGACCGGATGGTGGTGAAGGGAAATCAACCTTTGCCCGAGACCTGTATAGAAGTGGGACCTGGTTCTATACACGTGGTGGGTCTGCTGATAATGTTAGTTATCAGTACATAGGTCGTTTAGGAAATAATATTGTATTTGATATTCCTCGTGATAAGAAGGATTATCTACAATATAGTTTAATAGAGATGTTTAAAGATAGGTTAATAGTTAGTAATAAGTACGAGCCTCTTATGGCTCCTTTAATTAATTGTATCCATGAAGTAGTGATGTCTAATTTTCTCCCAAACTTTGAAAAGATTAGTGAGGATAGAGTCCATGTAATCCCATGTATACCATGTGGTGTTTGTCTTAAACATCACAATATTGATGATATGTGTGACGATTATGTGGATTAATAACTTTTGTTTCTTGAAACACTCGAAATAATGAAATGAAAAAAAAAAATAAAAACATGAGCCTTCTACTATATTTACGGAATAACTGCCGCGCAGCGGCATTAAAAAAAATAAAGATAAAAAAGAAGTATATAATATATTTATTATGTCTTTCTAAAACGACGACGTATTGGAAAAGTGAAAATGGGACTAAAATGTAAATATATAAAACTTCGTGCTTGCGGAGCAAAAACTTCGAAATATAAGGTTAGCGGAGTAAATATATGATAGTTGAATGGCACCGCTGTAATTTCGAGCTTGGCTACCAGGTATCCAAGGATATAAATAACACGTCGACAAGGCTGGTGTAGTATT-----------------------------------------------------------------------------------------
>GDarSLA-IN:Cotton:15].MF929023
ACCCAGCCTTGTCTACCTCTCCTTGGCTACCTCGTGCGAATCACGTGAGTTTTCGCTCTTTTGCTTAAGATGCCTTCTGCTCAGTCTGTCTTTTGGTGCTTCACCATTTTCTTCACGAGTGCTTCTCCCCCTGACTTGGTGCCTCTCTTCGAGAACACCAGTGTGTTTTATGCCTGCTGGCAGGAAGAAGAGTCTCCCACGACTCGTCGACGCCACCTGCAGGGATATCTGCAGTTGAAGACTAAAAAATCTCTCTCTGCGGTGAAGTCTTTGTTTGGGGAACTCAATCCCCATCTTGAGAAACAACGAGCTCGTCGGACGGACGAAGCTCGTGACTATTGTATGAAAGAGGAAACTAGGGTTTCCGGTCCCTTCGAATTTGGGGATTATTGCCCTAGTGGGTCTCACAAACGCCGGCAAAGGGAATCGGTAATTCGATCTCCGGTGAGAATGGCGGAGGAAAATCCGTCCGTCTTCCGGCGAGTAAAGGCAAAGATTGCAGAGGAAGAATTCCAGAAGACCGCGCATGAGATTCAAATTTCAAATTTGAAATCTTGGCAATTGCGCCTAAAGACGCTCTTGGAACGGGCCCCAGATGACCGCACTATCTTCTGGGTATATGGGCCAGATGGTGGTGAAGGGAAATCAACCTTTGCTCGAGACCTGTATAGAAGTGGGACCTGGTTCTATACACGTGGTGGGTCTGCTGATAATGTTAGCTACCAGTACATAGGTCACCTAGGAAATAATATTGTATTTGATATCCCTCGTGATAAGAAGGATTATCTACAGTACAGTTTAATAGAGATGTTTAAGGATAGATTAATAGTTAGTAATAAGTACGAGCCCCTTATGGCTCCTTTAATTAATTGTATTCATGTAGTTGTTATGTCTAATTTTCTCCCAGATTTCGAGAAGATTAGTCAGGATAGAGTCCATGTAATCCCGTGTATACCATGTGGTGTTTGTCTTAAACACCACAATATTAATGATAAATGTGAAGATTATGTGGATTAATTACTTTTGTTTCTTGAAGACAAGAAAGAATGAAATGAAAAAAAAACAAAAACATGAGCCTTCTACTATTTTATTTACGGAATAAGTGCCGCGCAGCGGCATTAAAAAAAATAAAAATTAAAAAGAAGTATAAAATATATTTATTATGTCTTTCTAAAACGACGACGTATTGGAAAAGTGTAAATGGGACCAAAATGTAAATATATGAAACTTCGTGCTTGCGGAGCAAAAACTTATAAATATAAGGTTAGCGGAGTAAATATATGAAAGTTGAATGGCACCGCTGTAATTACTGAGCTTGGCTACCAGGTATCCAAGGATATAAATAACACGTCGACAAGGCTGGTGTAGTATT----------------------------------------------------------------------------------------
>GDarSLA-IN:ND:Gossypium:14].KM070824
ACCCAGCCTTGTCTACCTCTCCTTGGCTACCTTGTGCGAATCACGTGAGTTTTCGCTCTCTCGTTTAAGATGCCTGCTGCCCAGTCTCTCTGGTGGTGCTTCACCATTTTCTTCACGAGTGCGTCCTCCCCCGACCTGGTTCCTCTCTTCGAGAACACCAGTGTGTCTTACGCCTGCTGGCAGGAAGAGGAGTCTCCCACGACTCGTCGTCGCCATTTGCAGGGCTACCTGCAGTTGAAGACTAAGAAGTCTCTCTCTGCGGTGAAGTCCTTATTTGGGGATCTCAATCCCCATCTTGAGAAACAACGAGCTCGGAAAACTGACGAAGCTCGCGACTATTGCATGAAAGAGGAAACTAGGGTTTCCGGTCCCTTTGAATTTGGGGATTATTGTCCTAGTGGTTCTCACAAACGCCGGCAACGAGAATCCGTAATTCGAAGTCCGGTGAGAATGGCAGAGGAGAATCCGTCCGTCTTCCGACGAGTAAAGGCAAAGATTGCAGAGGAAGAATTCCAGAAGACCGCGCATGAGATTCAAAATTCAAATTTGAAATCTTGGCAATCGCGCCTAAAGACGCTCCTGGAACGGGACCCAGATGACCGCACTATCTTCTGGGTATATGGGCCAGATGGTGGTGAAGGGAAATCAACCTTTGCTCGAGACCTGTATAGAAGTGGGACCTGGTTCTATACACGTGGTGGGTCTGCTGATAATGTTAGTTATCAGTATATAGGTCAATTAGGAAATAATATTGTATTCGATATCCCTCGTGATAAGAAGGATTATCTGCAATACAGTCTAATAGAGATGTTTAAGGATAGGTTAATAGTTAGTAATAAGTATGAGCCTCTTATGGCCCCCTTAATTAATTGTATCCATGTTGTAGTTATGTCTAATTTTCTCCCTGATTTCGAGAAGATTAGCTTAAATAGAGTCCATGTAATCCCATGTAGACCATGTGGTGTTTGTTCTAAACACCACAATATCAATGATAATTGTGAGGATTATATTGATTAAACAATTTTGTTTCTTGAAGACAAGAAAGAATGAAATGAAAAAAAAAACAAATAAAAAACATGAGTCTTCTATTATTTCAAAAGAAACAAGGCCGCGCAGCGGCATTCGAACTGATTTGGAGGGAAAAAAAGAAAATAAAATGGCTTACTAAAACGACGACGTATTTAAAAAGTGAATTAGGACCAAAATGTAAATAAATGAAACTTATGTGCTTGCGCTATAAAGATTTAGAAATATAAGGTTAGCGGAGTAAATATATGAAACTTGAATGGTATCGCTGTAATTATTGAGCTTGGCTACCAGGTATCCAAGGATATAAATAACACGTCGACAAGGCTGGTGTAGTATT----------------------------------------------------------------------------------------------
>CrYVMA-PK:Cotton:16].LT615043
ACCCCGCCTCGGCACAAAACCTTGGCACATTGACTTTAGTCAATAAACTCTCTCTTTCTCCCTCAGTATAAAATGTCTCATTCTAGGAATTGGTGCTTTACCATTTTCAATTACGTCCTTCCACTATTCACCTCCCTTCCTGATTGGGCCAATTATATAATCTTCCAAGAGGAAGAGTGCCCTAATACAAAAAAGAAACATATCCAGGGATATGTGAATCTAAAACGCAATCAACGATTTGCATTTCTTAAGAAGAAATTGCCCGATGGAGCCCACATTGAACCCTGCAAGGGTTCATCGTCCAGCAATAGAGATTATTGCAGAAAGGATGATACAAGAGTTGACGGTCCATGGGAGTTCGGAGTGTTCGCTGAAACAGGGAGCAACAAGAGGAAGACGATGGAACGTTTTCAGGAAGACCCAGAAGAACTTAGACTTGCCGACCCTAAACTGTATCGTCGCTGCCTGGCGACGAAGGTTAATTCGGAGTTCAGTAGTCTGGTACTCCCTGTACCTGACCGACCTTGGCAAATGGTGGCTCAGAAGGTACTCGACCAGGGCCCAGATGATAGAACTATCATATGGGTGTATGGCTCTGAAGGCAATGAAGGCAAAACCACATGGGCTAAGACCAAGATTCAGGAAGGATGGTTCTACTCAAGGGGTGGAAAAGGAGAAAACATAAAATACCAGTATGCGGAGCATCTGGGTCACTGTGTTTTCGATATCCCCAGGCAGGTAGAAGACAATCTACAGTACACCGTATTAGAAGAGATTAAGGATAGATTAATTAGGTCTTCTAAATACGAACCAATAGATTTTAATTGTAGTGATAAGGTCCATTTAGTTGTATTATCAAATTTTTTGCCTTGTTTAGATTTAGAATATAATAATAGGGGTGAAGCAGTTAAGAAACCCTTATTATCTAGGGATAGGGTCTTTCTAATTAATATTGATGAGTCTGTATGTGGTCATCCTGATGACCTTAAAAGATTTGACATGTATCTTGAATAAATGAAATTTATTCATGAGAAAAAAAAGAAGAAAAAAACAACTAACACTCATAAACAATACCTAAAAAAAAAACAAGGTCCCCGCAGGGGAATGCAAACACGAGACAAACACGTGAGAAAAAAAGAAAAATGAAAAACAGAATAAAAAAAAATAGTATGAATTTAATTGAAAATTAAATTCAGTAAAAGAAAGAAAAGAGAAAGAAACTGGGTCCCATCAATAATTGAGTGACGCGGATCGCTAACCGGTGGTTCCGGTAACAAACACAAAAAAACCGGAACTGTTCACAAAAAAGAAAAGGAAAGGTGACTGCCTACCGTGCCAAGGTACCTATAAGAGGCGGGGTTAGTATT---------------------------------------------------------------------------------------------
>CrYVMA-PK:Cotton:16].LT615044
ACCCCGCCTCGGCACAAAACCTTGGCACATTGACTTTAGTCAATAAACTCTCTCTTTCTCCCTCAGTATAAAATGTCTCATTCTAGGAATTGGTGCTTTACCATTTTCAATTACGTCCTTCCACTATTCACCTCCCTTCCTGATTGGGCCAATTATATAATCTTCCAAGAGGAAGAGTGCCCTAATACAAAAAAGAAACATATCCAGGGATATGTGAATCTAAAACGCAATCAACGATTTGCATTTCTTAAGAAGAAATTGCCCGATGGAGCCCACATTGAACCCTGCAAGGGTTCATCGTCCAGCAATAGAGATTATTGCAGAAAGGATGATACAAGAGTTGACGGTCCATGGGAGTTCGGAGTGTTCGCTGAAACAGGGAGCAACAAGAGGAAGACGATGGAACGTTTTCAGGAAGACCCAGAAGAACTTAGACTTGCCGACCCTAAACTGTATCGTCGCTGCCTGGCGACGAAGGTTAATTCGGAGTTCAGTAGTCTGGTACTCCCTGTACCTGACCGACCTTGGCAAATGGTGGCTCAGAAGGTACTCGACCAGGGCCCAGATGATAGAACTATCATATGGGTGTATGGCTCTGAAGACAATGAAGGCAAAACCACATGGGCTAAGACCAAGATTCAGGAAGGATGGTTCTACTCAAGGGGTGGAAAAGGAGAAAACATAAAATACCAGTATGCGGAGCATCTGGGTCACTGTGTTTTCGATATCCCCAGGCAGGTAGAAGACAATCTACAGTACACCGTATTAGAAGAGATTAAGGATAGATTAATTAGGTCTTCTAAATACGAACCAATAGATTTTAATTGTAGTGATAAGGTCCATTTAGTTGTATTATCAAATTTTTTGCCTTGTTTAGATTTAGAATATAATAATAGGGGTGAAGCAGTTAAGAAACCCTTATTATCTAGGGATAGGGTCTTTCTAATTAATATTGATGAGTCTGTATGTGGTCATCCTGATGACCTTAAAAGATTTGACATGTATCTTGAATAAATGAAATTTATTCATGAGAAAAAAAAGAAGAAAAAAACAACTAACACTCATAAACAATACCTAAAAAAAAACAAGGTCCCCGCAGGGGAATGCAAACACGAGACAAACACGTGAGAAAAAAAGAAAAATGAAAAACAGAATAAAAAAAAATAGTATGAATTTAATTGAAAATTAAATTCAGTAAAAGAAAGAAAAGAGAAAGAAACTGGGTCCCATCAATAATTGAGTGACGCGGATCGCTAACCGGTGGTTCCGGTAACAAACACAAAAAAACCGGAACTGTTCACAAAAAAGAAAAGGAAAGGTGACTGCCTACCGTGCCAAGGTACCTATAAGAGGCGGGGTTAGTATT----------------------------------------------------------------------------------------------
>CrYVMA-PK:Cotton:16].LT615042
ACCCCGCCTCGGCACAAAACCTTGGCACATTGACTTTAGTCAATAAACTCTCACTTTCTCCCTCAGTATAAAATGTCTCATTCTAGGAATTGGTGCTTTACCATTTTCAATTACGTCCTTCCACTATTCACCTCCCTTCCTGATTGGGCCAATTATATAATCTTCCAAGAGGAAGAGTGCCCTAATACAAAAAAGAAACATATCCAGGGATATGTGAATCTAAAACGCAATCAACGATTTGCATTTCTTAAGAAGAAATTGCCCGATGGAGCCCACATTGAACCCTGCAAGGGTTCATCGTCCAGCAATAGAGATTATTGCAGAAAGGATGATACAAGAGTTGACGGTCCATGGGAGTTCGGAGTGTTCGCTGAAACAGGGAGCAACAAGAGGAAGACGATGGAACGTTTTCAGGAAGACCCAGAAGAACTTAGACTTGCCGACCCTAAACTGTATCGTCGCTGCCTGGCGACGAAGGTTAATTCGGAGTTCAGTAGTCTGGTACTCCCTGTACCTGACCGACCTTGGCAAATGGTGGCTCAGAAGGTACTCGACCAGGGCCCAGATGATAGAACTATCATATGGGTGTATGGCTCTGAAGGCAATGAAGGCAAAACAACGTGGGCCAAGACCAAGATACAGGAAGGATGGTTCTACTCAAGGGGTGGAAAAGGAGAAAACATAAAATACCAGTATGCGGAGCATCTGGGTCACTGTGTTTTCGATATCCCCAGGCAGGTAGAAGACAATCTACAGTACACCGTATTAGAAGAGATTAAGGATAGATTAATTAGGTCTTCTAAATACGAACCAATAGATTTTAATTGTAGTGATAAGGTCCATTTAGTTGTATTATCAAATTTTTTGCCTTGTTTAGATTTAGAATATAATAATAGGGGTGAAGCAGTTAAGAAACCCTTATTATCTAGGGATAGGGTCTTTCTAATTAATATTGATGAGTCTGTATGTGGTCATCCTGATGACCTTAAAAGATTTGACATGTATCTTGAATAAATGAAATTTATTCATGAGAAAAAAAAGAAGAAAAAAACAACTAACACTCATAAACAATACCTATAAAAAAACAAGGTCCCCGCAGGGGAATGCAAACACGAGACAAACACGTGAGAAAAAAAGAAAAATGAAAAACAGAATAAAAAAAAATAGTATGAATTTAATTGAAAATTAAATTCAGTAAAAGAAAGAAAAGAGAAAGAAACTGGGTCCCATCAATAATTGAGTGACGCGGATCGCTAACCGGTGGTTCCGGTAACAAACACAAAAAAACCGGAACTGTTCACAAAAAAGAAAAGGAAAGGTGACTGCCTACCGTGCCAAGGTACCTATAAGAGGCGGGGTTAGTATT----------------------------------------------------------------------------------------------
>CrYVMA-PK:Cotton:16].LT615041
ACCCCGCCTCGGCACAAAACCTTGGCACATTGACTTTAGTCAATAAACTCTCACTTTCTCCCTCAGTATAAAATGTCTCATTCTAGGAATTGGTGCTTTACCATTTTCAATTACGTCCTTCCACTATTCACCTCCCTTCCTGATTGGGCCAATTATATAATCTTCCAAGAGGAAGAGTGCCCTAATACAAAAAAGAAACATATCCAGGGATATGTGAATCTAAAACGCAATCAACGATTTGCATTTCTTAAGAAGAAATTGCCCGATGGAGCCCACATTGAACCCTGCAAGGGTTCATCGTCCAGCAATAGAGATTATTGCAGAAAGGATGATACAAGAGTTGACGGTCCATGGGAGTTCGGAGTGTTCGCTGAAACAGGGAGCAACAAGAGGAAGACGATGGAACGTTTTCAGGAAGACCCAGAAGAACTTAGACTTGCCGACCCTAAACTGTATCGTCGCTGCCTGGCGACGAAGGTTAATTCGGAGTTCAGTAGTCTGGTACTCCCTGTACCTGACCGACCTTGGCAAATGGTGGCTCAGAAGGTACTCGACCAGGGCCCAGATGATAGAACTATCATATGGGTGTATGGCTCTGAAGGCAATGAAGGCAAAACAACGTGGGCCAAGACCAAGATACAGGAAGGATGGTTCTACTCAAGGGGTGGAAAAGGAGAAAACATAAAATACCAGTATGCGGAGCATCTGGGTCACTGTGTTTTCGATATCCCCAGGCAGGTAGAAGACAATCTACAGTACACCGTATTAGAAGAGATTAAGGATAGATTAATTAGGTCTTCTAAATACGAACCAATAGATTTTAATTGTAGTGATAAGGTCCATTTAGTTGTATTATCAAATTTTTTGCCTTGTTTAGATTTAGAATATAATAATAGGGGTGAAGCAGTTAAGAAACCCTTATTATCTAGGGATAGGGTCTTTCTAATTAATATTGATGAGTCTGTATGTGGTCATCCTGATGACCTTAAAAGATTTGACATGTATCTTGAATAAATGAAATTTATTCATGAGAAAAAAAAGAAGAAAAAAACAACTAACACTCATAAACAATACCTATAAAAAAACAAGGTCCCCGCAGGGGAATGCAAACACGAGACAAACACGTGAGAAAAAAAGAAAAATGAAAAACAGAATAAAAAAAAATAGTATGAATTTAATTGAAAATTAAATTCAGTAAAAGAAAGAAAAGAGAAAGAAACTGGGTCCCATCAATAATTGAGTGACGCGGATCGCTAACCGGTGGTTCCGGTAACAAACACAAAAAAACCGGAACTGTTCACAAAAAAGAAAAGGAAAGGTGACTGCCTACCGTGCCAAGGTACCTATAAGAGGCGGGGTTAGTATT----------------------------------------------------------------------------------------------
>CrYVMA-PK:Cotton:16].LT615040
ACCCCGCCTCGGCACAAAACCTTGGCACATTGACTTTAGTCAATAAACTCTCTCTTTCTCCATCAGTATAAAATGTCTCATTCTAGGAATTGGTGCTTTACCATTTTCAATTACGTCCTTCCACTATTCACCTCCCTTCCTGATTGGGCCAATTATATAATCTTCCAAGAGGAAGAGTGCCCTAATACAAAAAAGAAACATATCCAGGGATATGTGAATCTAAAACGCAATCAACGATTTGCATTTCTTAAGAAGAAATTGCCCGATGGAGCCCACATTGAACCCTGCAAGGGTTCATCGTCCAGCAATAGAGATTATTGCAGAAAGGATGATACAAGAGTTGACGGTCCATGGGAGTTCGGAGTCTTTGCGGAAACAGGGAGCAACAAGAGGAAGACGATGGAACGTTTTCAGGAAGACCCAGAAGAACTTAGACTTGCCGACCCTAAACTGTATCGTCGCTGCCTGGCGACGAAGGTTAATTCGGAGTTCAGTAGTCTGGTACTCCCTGTACCTGACCGACCTTGGCAAATGGTGGCTCAGAAGGTACTCGACCAGGGCCCAGATGATAGAACTATCATATGGGTGTATGGCTCTGAAGGCAATGAAGGCAAAACCACATGGGCTAAGACCAAGATTCAGGAAGGATGGTTCTACTCAAGGGGTGGAAAAGGAGAAAACATAAAATACCAGTATGCGGAGCATCTGGGTCACTGTGTTTTCGATATCCCCAGGCAGGTAGAAGACAATCTACAGTACACCGTATTAGAAGAGATTAAGGATAGATTAATTAGGTCTTCTAAATACGAACCAATAGATTTTAATTGTAGTGATAAGGTCCATTTAGTTGTATTATCAAATTTTTTGCCTTGTTTAGATTTAGAATATAATAATAGGGGTGAAGCAGTTAAGAAACCCTTATTATCTAGGGATAGGGTCTTTCTAATTAATATTGATGAGTCTGTATGTGGTCATCCTGATGACCTTAAAAGATTTGACATGTATCTTGAATAAATGAAATTTATTCATGAGAAAAAAAAGAAGAAAAAAACAACTAACACTCATAAACAATACCTATAAAAAAACAAGGTCCCCGCAGGGGAATGCAAACACGAGACAAACACGTGAGAAAAAAAGAAAAATGAAAAACAGAATAAAAAAAAATAGTATGAATTTAATTGAAAATTAAATTCAGTAAAAGAAAGAAAAGAGAAAGAAACTGGGTCCCATCAATAATTGAGTGACGCGGATCGCTAACCGGTGGTTCCGGTAACAAACACAAAAAAACCGGAACTGTTCACAAAAAAGAAAAGGAAAGGTGACTGCCTACCGTGCCAAGGTACCTATAAGAGGCGGGGTTAGTATT----------------------------------------------------------------------------------------------
>GDarSLA-IN:papaya:10].JQ322970
ACCCAGCCTTGTCTACCTCTCCTTGGCTACCTCTGAAAAATCCCCAATTTGCCCCCGCAGGGGAAAAATTCTCCTTCCCTCGTTTAAGATGCCTGCTGTTCAGTCATTCTGGTGGTGTTTCACTATTTTCTTCACGAGTGCTGCCCCCCCCGACCTGGTGTCTCTCTTCGAGAACACCAGTGTGTCCTACGCCTGCTGGCAGGAAGAGGAATCTCCTACGACCAAGCGTCGCCACCTGCAGGGCTATCTGCAGTTGAAGACTAAGAAGTCTCTTTCTACGGTGAAATCCTTGTTTGGGGATCTCAATCCCCATCTTGAGAAACAACGAGCTCGGAAAACTGACGATGCTCGTGATTATTGCATGAAAGAGGAAACTAGGGTTTCCGGTCCCTTTGAATTTGGGGATTATTGTCCTAGTGGTTCTCACAAACGCCGGCAACGAGAATCTGTAATTCGAAGTCCGGTGAGAATGGCAGAGGAAAATCCATCTGTTTTCCGACGAGTAAAGGCAAAGATTGCAGAGGAAGAATTCCAGAAGACCGCGCATGAGATTCAAATTTCAAATTTGAAATCGTGGCAACTGCGCCTCAAGACGCTTTTGGAACGGGCCCCAGATGATCGCACTATCTTCTGGGTATATGGGCCAGATGGTGGGGAAGGGAAATCAACCTTTGCTAGAGACCTGTATAGAAGTGGGACCTGGTTCTATACACGTGGAGGATCTGCAGATAATGTAGCTTACCAGTACATAGGTCAATTAGGAAATAATATTGTATTTGATATTCCTCGTGATAAGAAGGATTATCTTCAATACAGTTTAATAGAGATGTTTAAGGATAGGTTAATAGTTAGCAATAAGTATGAGCCTCTTATGGCTCCGTTAATTAATTGTATTCACGTAGTTGTAATGTCTAATTTTCTCCCAGACTTTGAGAAGATTAGTCAAGATAGAGTTCATGTAATCCCTTGTATTCCTTGTGGTGTTTGTCGTAAACAGCACCATGTTGGTGAAAAATGTGATGAGTATGTTGAATAATTACTTTTGTTTCTTGAAGACAAGAAAGAATGAAATGAAAAAAAAAAATAAAAACATGAGCCTTCTACTATATTTACGGAATAACTGCCGCGCAGCGGCATTAAAAAAAATAAAGATAAAAAAGAAGTATATAATATATTTATTATGTCTTTCTAAAACGACGACGTATTGGAAAAGTGAAAATGGGACTAAAATGTAAATATATAAAACTTCGTGCTTGCGGAGCAAAAACTTCGAAATATAAGGTTAGCGGAGTAAATATATGATAGTTGAAGGGCCTCGTTGTAATTATGAGCTTGGCTACCAGGTATCCCAAGGATATAAATAACACGTCGACAAGGCTGGTGTAGTATT----------------------------------------------------------------------
>CrYVMA-PK:Cotton:16].LT615039
ACCCCGCCTCGGCACAAAACCTTGGCACATTGACTTTAGTCAATAAACTCTCACTTTCTCCCTCAGTATAAAATGTCTCATTCTAGGAATTGGTGCTTTACCATTTTCAATTACGTCCTTCCACTATTCACCTCCCTTCCTGATTGGGCCAATTATATAATCTTCCAAGAGGAAGAGTGTCCTAATACAAAAAAGAAACATATCCAGGGATATGTGAATCTAAAACGCAATCAACGATTTGCATTTCTTAAGAAGAAATTGCCCGATGGAGCCCACATTGAACCCTGCAAGGGTTCATCGTCCAGCAATAGAGATTATTGCAGAAAGGATGATACAAGAGTTGACGGTCCATGGGAGTTCGGAGTGTTCGCTGAAACAGGGAGCAACAAGAGGAAGACGATGGAACGTTTTCAGGAAGACCCAGAAGAACTTAGACTTGCCGACCCTAAACTGTATCGTCGCTGCCTGGCGACGAAGGTTAATTCGGAGTTCAGTAGTCTGGTACTCCCTGTACCTGACCGACCTTGGCAAATGGTGGCTCAGAAGGTACTCGACCAGGGCCCAGATGATAGAACTATCATATGGGTGTATGGCTCTGAAGGCAATGAAGGCAAAACCACATGGGCTAAGACCAAGATTCAGGAAGGATGGTTCTACTCAAGGGGTGGAAAAGGAGAAAACATAAAATACCAGTATGCGGAGCATCTGGGTCACTGTGTTTTCGATATCCCCAGGCAGGTAGAAGACAATCTACAGTACACCGTATTAGAAGAGATTAAGGATAGATTAATTAGGTCTTCTAAATACGAACCAATAGATTTTAATTGTAGTGATAAGGTCCATTTAGTTGTATTATCAAATTTTTTGCCTTGTTTAGATTTAGAATATAATAATAGGGGTGAAGCAGTTAAGAAACCCTTATTATCTAGGGATAGGGTCTTTCTAATTAATATTGATGAGTCTGTATGTGGTCATCCTGATGACCTTAAAAGATTTGACATGTATCTTGAATAAATGAAATTTATTCATGAGAAAAAAAAGAAGAAAAAAACAACTAACACTCATAAACAATACCTATAAAAAAACAAGGTCCCCGCAGGGGAATGCAAACACGAGACAAACACGTGAGAAAAAAAGAAAAATGAAAAACAGAATAAAAAAAAATAGTATGAATTTAATTGAAAATTAAATTCAGTAAAAGAAAGAAAAGAGAAAGAAACTGGGTCCCATCAATAATTGAGTGACGCGGATCGCTAACCGGTGGTTCCGGTAACAAACACAAAAAAACCGGAACTGTTCACAAAAAAGAAAAGGAAAGGTGACTGCCTACCGTGCCAAGGTACCTATAAGAGGCGGGGTTAGTATT----------------------------------------------------------------------------------------------
>CLCuSAA-SA:Jazan:Abelmoschus:13].HG530543
ACCCGACCTCTCAACACCCTCCTCTCAACACCTGACGTCATCAAGAAAAATATTATAAATGGCTCCGCAGGGCAAAAGATGGTGCTTTACCTCATTCGAAGAAAGAGAGCCCTTCACCTCTCTCCCCGATGGATGTAGTTATGTGGTTTWCCAAAGGGAAAAGTGCCCGGAGACTGGACGAGAACACTGGCAGGGTTTTGTCACCTTCTCCGCTGCAAGAAGACTTAACTCTGTTAAGTCCTTCGCCGGAGGAAACAACTGGCACTGGGAAGTCGCTCGAGGAACAAATTCAGAGTGCAGATCCTATTGTACAAAAGAAGATACTCGAGTTGCTCCACCCGTCGAATATGGCGTCTTCTGCGAGCTTGGGTCGAAGAAGAGGAAAGTTATGGAACAATTTGAGGAAGACCCGGAAGAACTTAAACTTGCCGACCCTTCGAAATATCGTCGATGCCTGGCGATTGTCACAAATAAGCGATTCAACAATGTTGAATTGCCTYTGTTCGATAGACCGTGGCAGGAGGAGCTTACTTCTCTACTCAACCTCGAACCAGATGATAGAACTATCATCTGGGTGTATGGCAGCCAAGGCAATGAAGGAAAGACTACGTATGTCAAGTCCTTAATCCAAAAAGGATGGTTTAATTCTCGTGGTGGTAAATCAGACGACATCATGTTTCAGTATATAATCCATGGTGGTAATGCGGTATTTGATTTTCCAAGAGATAAAGAAGATTATGTTAATTATAATGTATTAGAAGCTATTAAGGATCGTACATGTATCTCTAATAAGTACGAGCCTCTTAGTATTAATTATCCTAATTTAGTTCATGTAGTAGTTATGGCTAATTTCAAACCTCAGCTGGAAGATGAGTTTGATGACAAAGGAAGAATTGTAAAAAAACAAATGTTATCTGTAGACCGTATTAAATTAATAGAATGTTAATTCAGACCTCTGTTCTCAAGGAAAAAAAGACACACACTACACACACACACAAAACGACACATGAGTCAAAACAAAAACAAACAAACCAAAAAGACACTCAAAAACCAAAGTGGAGCGCAGCGTAAAGAAAAAAAAAATATAACAAAACAAAAAAAAGGAAAAAAAATTCAAAAACCTTATAAAAGACAGGCCCTACCACTTGGGCTTGTCTGTTGGGTCCGCCTTTTCCGCCCATGGTATATGAAAACCGCTTAATGGAAAGTAAGCGGTTTCCGGTATTTAATGTGTTTCTTTAAAGCGGTTTCCGGTTTTTAAAAGATATTCACTTGGATTGATGACCTGGATATCCCACTTATTCTCTCTCTGTTGACAGGACTGTTCATTTCCCTTATAAATTACACTGAGAGGTCGGCGTAGTATT---------------------------------------------------------------------------------------------
>CLCMulA-PK:Cotton:13].MF344548
ACCCAGCCTCGGTTCCCTCTCCTTGGTTCCCTCGTGCCTTTCACGTGCTCTCTCTCTTCTGTGTTTTTAATCGAAGATGCCTACTATTCAGTCACAATGGTGGTGTTTTACTGTTTTCTTCCTCTCTGCGACTGCTCCCGATCTGGTTCCTCTCTTCGAGAACACCCACGTTAGTTACGCCTGCTGGCAGGAAGAGGAGTCTCCCACGACTCGTCGTCGCCATTTGCAGGGCTATCTGCAGTTGAAGGGGAAAAGAAGCTTTGCTCAGGTGAAATCTCTCTTTGGTGTCTTGAACCCCCATTTGGAGAAACAACGTGCGCGTAAGACCGACGAAGCCCGCGATTACTGTATGAAAAGCTTAGAGGAAACTAGGGTTTCCGGCCCCTTTGAATTTGGGGATTATTGTCCTGCTGGTTCCCACAAACGCCGGCAACGAGAATCTGTAATTCGAAGTCCGGTGAGAATGGCTGAGGAAAATCCGTCTGTCTTCCGACGAGTTAAGGCAAAGATTGCAGAAGAAGATTTCCAGAAGACCGCCAAGGAGATTCAAAATTCAAATTTGAAATCTTGGCAATTGCGCCTGAAGACGCTCCTCGAACGGGACCCAGATGACCGCACTATCTTCTGGGTGTATGGACCTGATGGTGGGGAAGGAAAATCCACCTTTGCCAGAGACCTGTATAGAAGTGGGTCCTGGTTCTATACGCGTGGTGGCTCTGCAGATAATGTAGCTACCCAGTATATAGGATGTTTAGGAAATAATATTGTATTTGATATCCCTCGTGATAAGAAGGATTATCTACAATACAGTTTAATAGAGATGTTTAAAGATAGGTTAATAGTTAGTAATAAGTATGAGCCTCTTATGGCTTCCTTAATTAATTGTATTCATGTTGTAGTTATGTCTAATTTTCTCCCAGACTTTGAGAAGATTAGTGTAGATAGAGTCCATGTAATCCCATGTATACCATGTGGTGTTTGTCTTAAACACCACAATATTAATGATAATTGTGAGGATTATATTGACTAAACAATTTTGTTTCTTGAAAACAAGAAAGAATGAAATGAAAAAAGAAAAAAGAAAAACGTGAGCCTTCTATTAGTTTAAGAAAGAAAGTGCCGCGCAGCGGCATTCAAAAAAAATATAAATATAAAAAAAGAAAAAAATGTCTTACTAAAACGACGACGTATTGAAAAAGTGGAAATGGGACCAAAATGTAAATATATGAAACTTGCGTGCTTGCGGAGCAAAAACTAAGAAATATAAGGTTAGCGGGGTAAATATATGATAGTTGAATGGCACCGCTGTAATTTCGAGCTTGGCTACCAGGTATCCAAGGATATAAATAACACGTCACCGAGGCTGGTGTAGTATT------------------------------------------------------------------------------------
>CLCMulA-IN:cotton:15].MF141735
ACCCAGCCTCGGTTCCCTCTCCTTGGTTCCCTCGTGCCTTTCACGTGCTCTCTCTCTTCTGTGTTCTTAATCGAATATGCCTACTATTCAGTCACAATGGTGGTGTTTTACTGTCTTCTTTCTCTCTGCTACTGCTCCCGATCTGGTTCCTCTCTTCGAGAACACCCACGTTAGTTACGCCTGCTGGCAAGAGGAAGAGTCTCCCACGACTCGACGTCGCCATTTGCAGGGGTATCTCCAATTGAAGGGGAAAAGAAGTCTCGCACAGGTTAAGGCGTTGTTCGGTGACCTCAACCCCCATCTGGAGAAACAGCGTGCCCGTAAGACCGACGAAGCTCGGGATTACTGTATGAAAGAGGAAACTAGGGTTTCCGGCCCTTTTGAATTTGGGGAATATACTGCTGCAGGTTCTCACAAACGCCGGCAACGAGAATCTGTAATTCGAAGTCCGGTGAGAATGGCTGAGGAGAATCCGTCCGTCTTCCGACGAGTCAAGGCAAAGATTGCAGAAGAAGAATTCCAGAAGACCGCGAATGAAATTCAAATTTCAAATTTGAAATCTTGGCAATCGCGCCTGAAGACGCTCCTCGAACGGGACCCAGATGACCGCACTATCTTCTGGGTGTATGGACCTGATGGTGGTGAAGGAAAATCCACTTTTGCCAGAGACCTGTATAGAAGTGGGTCCTGGTTCTATACACGTGGAGGATCTGCAGATAATGTAGCTTACCAGTATATAGGATGTTTAGGAAATAATATTGTATTTGATATCCCTCGTGATAAGAAGGATTATCTACAGTACAGTTTAATAGAGATGTTTAAAGATAGGTTAATAGTTAGTAATAAGTATGAGCCTCTTATGGCTCCCTTAATTAATTGTTTTCATGCTGTAATTATGTCCAATTTTCTGCACCACTTAGAGAAGATTAGCGTAGAGCGAGTCCATGTAATCCCTTGTAGACCTTGTGGTGTTTGTTCTAAACACCACAATATTAATGATAATTGTGAGGATTATTCGGATTAAACAATTTTGTTTCTTGAAAACAAGAAAGAATGAAATGAAAAAAAATAAAGAAAAAACATGAGCCTTCTATTATTTCAAGATAAAACGTTGCCGCGCAGCGGCATTCAAAAAAAAAGATAAATAAAAAAAGAATATAAAATATATTTATTATGTCTTATTAAAACGATGACGTATTGAATAAAGTGATTTGGGACTAAAATGCAAATATTGTAAACTTGCGTGCTTGCGGAGCAAAACTTGAGAAAGATGCGGTTAAGCGGAGTAAATATAAAAGTCTTCAGGGGTATGCGCTTGCAATTTGCCGGGATCCTAGGTTATAAATAACACGTCACCGAGGCTGGTGTAGTATT--------------------------------------------------------------------------------------
>CLCMulA-IN:cotton:15].MF141734
ACCCAGCCTCGGTTCCCTCTCCTTGGTTCCCTCGTGCCTTTCACGTGCTCTCTCTCTTCTGTGTTCTTAATCGAATATGCCTACTATTCAGTCACAATGGTGGTGTTTTACTGTCTTCTTCCTCTCTGCTACTGCTCCCGATCTGGTTCCTCTCTTCGAGAACACCCACGTTAGTTACGCCTGCTGGCAAGAGGAAGAGTCTCCCACGACTCGACGTCGCCATTTGCAGGGGTATCTCCAACTGAAGGGGAAAAAAAGTCTCGCACAGGTTAAGGCGTTGTTCGGTGACCTCAACCCCCATCTGGAGAAACAGCGTGCCCGTAAGACCGACGAAGCTCGGGATTACTGTATGAAAGAGGAAACTAGGGTTTCCGGTCCTTTTGAATTTGGGGAATATACTGCTGCAGGTTCTCACAAACGCCGGCAACGAGAATCTGTAATTCGAAGTCCGGTGAGAATGGCTGAGGAGAATCCGTCCGTCTTCCGACGAGTCAAGGCAAAGATTGCAGAAGAAGAATTCCAGAAGACCGCGAATGAAATTCAAATTTCAAATTTGAAATCTTGGCAATCGCGCCTGAAGACGCTCCTCGAACGGGACCCAGATGACCGCACTATCTTCTGGGTGTATGGACCTGATGGTGGTGAAGGAAAATCCACTTTTGCCAGAGACCTGTATAGAAGTGGGTCCTGGTTCTATACACGTGGAGGATCTGCAGATAATGTAGCTTACCAGTATATAGGATGTTTAGGAAATAATATTGTATTTGATATCCCTCGTGATAAGAAGGATTATCTACAGTACAGTTTAATAGAGATGTTTAAAGATAGGTTAATAGTTAGTAATAAGTATGAGCCTCTTATGGCTCCCTTAATTAATTGTATTCATGTTGTAGTTATGTCTAATTTTCTCCCAGACTTAGAGAAGATTAGCGTAGATCGAGTCCATGTAATCCCTTGTAGACCATGTGGTGTTTGTCTTAAACACCACAATATTAATGATAATTGTGAGGATTATTCGGATTAAACAATTTTGTTTCTTGAAAACAAGAAAGAATGAAATAAAAAAAGAAAAAAGAAAAACGTGAGCCTTCTATTAATTTAAGAAAGAAAGTGCCGCGCAGCGGCATTCAAAAAAAAATATAAATATAAAAAAAGAAAAAAATGTCTTACTAAAACGACGACGTATTGAAAAAGTGGAAATGGGACCAAAATGTAAATATATGAAACTTGCGTGCCTGCGGAGCAAAAACTTCGAAATATAAGGTTAGCGGAGTAAATATATGATAGTTGAATGGCACCGCTGTAATTATTGAGCTAGGCTCCCGGGATCCTAGGATATAAATAACACGTCACCGAGGCTGGTGTAGTATT-----------------------------------------------------------------------------------------
>CLCMulA-IN:cotton:15].MF141733
ACCCAGCCTCGGTTCCCTCTCCTTGGTTCCCTCGTGCCTTTCACGTGCTCTCTCTCTTCTGTGTTCTTAATCGAATATGCCTACTATTCAGTCACAATGGTGGTGTTTTACTGTCTTCTTCCTCTCTGCTACTGCTCCCGATCTGGTTCCTCTCTTCGAGAACACCCACGTTAGTTACGCCTGCTGGCAAGAGGAAGAGTCTCCCACGACTCGACGTCGCCATTTGCAGGGGTATCTCCAATTGAAGGGGAAAAGAAGTCTCGCACAGGTTAAGGCGTTGTTCGGTGACCTCAACCCCCATCTGGAGAAACAGCGTGCCCGTAAGACCGACGAAGCTCGGGATTACTGTATGAAAGAGGAAACTAGGGTTTCCGGCCCTTTTGAATTTGGGGAATATACTGCTGCAGGTTCTCACAAACGCCGGCAACGAGAATCTGTAATTCGAAGTCCGGTGAGAATGGCTGAGGAGAATCCGTCCGTCTTCCGACGAGTCAAGGCGAAGATTGCAGAAGAAGAATTCCAGAAGACCGCGAATGAAATTCAAATTTCAAATTTGAAATCTTGGCAATCGCGCCTGAAGACGCTCCTCGAACGGGACCCAGATGACCGCACTATCTTCTGGGTGTATGGACCTGATGGTGGTGAAGGAAAATCCACTTTTGCCAGAGACCTGTATAGAAGTGGGTCCTGGTTCTATACACGTGGAGGATCTGCAGATAATGTAGCTTACCAGTATATAGGATGTTTAGGAAATAATATTGTATTTGATATCCCTCGTGATAAGAAGGATTATCTACAGTACAGTTTAATAGAGATGTTTAAAGATAGGTTAATAGTTAGTAATAAGTATGAGCCTCTTATGGCTCCCTTAATTAATTGTATTCATGTTGTAGTTATGTCTAATTTTCTCCCAGACTTAGAGAAGATTAGCGTAGATCGAGTCCATGTAATCCCTTGTAGACCATGTGGTGTTTGTCTTAAACACCACAATATTAATGATAATTGTGAGGATTATTCGGATTAAACAATTTTGTTTCTTGAAAACAAGAAAGAATGAAATAAAAAAAGAAAAAAGAAAAACGTGAGCCTTCTATTAATTTAAGAAAGAAAGTGCCGCGCAGCGGCATTCAAAAAAAAAATATAAATATAAAAAAAGAAAAAAATGTCTTACTAAAACGACGACGTATTGAAAAAGTGGAAATGGGACCAAAATGTAAATATATGAAACTTGCGTGCCTGCGGAGCAAAAACTTCGAAATATAAGGTTAGCGGAGTAAATATATGATAGTTGAATGGCACCGCTGTAATTATTGAGCTAGGCTCCCGGGATCCTAGGATATAAATAACACGTCACCGAGGCTGGTGTAGTATT----------------------------------------------------------------------------------------
>CLCMulA-IN:cotton:15].MF141732
ACCCAGCCTCGGTTCCCTCTCCTTGGTTCCCTCGTGCCTTTCACGTGCTCTCTCTCTTCTGTGTTCTTAATCGAATATGCCTACTATTCAGTCACAATGGTGGTGTTTTACTGTCTTCTTCCTCTCTGCTACTGCTCCCGATGTGGTTCCTCTCTTCGAGAACACCCACGTTAGTTACGCCTGCTGGCAAGAGGAAGAGTCTCCCACGACTCGACGTCGCCATTTGCAGGGGTATCTCCAACTGAAGGGGAAAAGAAGTCTCGCACAGGTTAAGGCGTTGTTCGGTGACCTCAACCCCCATCTGGAGAAACAGCGTGCCCGTAAGACCGACGAAGCTCGGGATTACTGTATGAAAGAGGAAACTAGGGTTTCCGGTCCTTTTGAATTTGGGGAATATACTGCTGCAGGTTCTCACAAACGCCGGCAACGAGGATCTGTAATTCGAAGTCCGGTGAGAATGGCTGAGGAGAATCCGTCCGTCTTCCGACGAGTCAAGGCAAAGATTGCAGAAGAAGAATTCCAGAAGACCGCGAATGAAATTCAAATTTCAAATTTGAAATCTTGGCAATCGCGCCTGAAGACGCTCCTCGAACGGGACCCAGATGACCGCACTATCTTCTGGGTGTATGGACCTGATGGTGGTGAAGGAAAATCCACTTTTGCCAGAGACCTGTATAGAATTGGGTGCTGGTTCTATACACGTGGAGGATCTGCAGATAATGTAGCTTACCAGTATATAGGATGTTTAGGAAATAATATTGTATTTGATATCCCTCGTGATAAGAAGGATTATCTACAGTACAGTTTAATAGAGATGCTTAAAGATAGGTTAATAGTTAGTAATAAGTATGAGCCTCTTATGGCTCCCTTAATTAATTGTATTCATGTTGTAGTTATGTCTAATTTTCTCCCAGACTTAGAGAAGATTAGCGTAGATCGAGTCCATGTAATCCCTTGTAGACCATGTGGTGTTTGTCTTAAACACCACAATATTAATGATAATTGTGAGGATTATTCGGATTAAACAATTTTGTTTCTTGAAAACAAGAAAGAATGAAATAAAAAAAGAAAAAAGAAAAACGTGAGCCTTCTATTAATTTAAGAAAGAAAGTGCCGCGCAGCGGCATTCAAAAAAAAATATAAATATAAAAAAAGAAAAAAATGTCTTACTAAAACGACGACGTATTGAAAAAGTGGAAATGGGACCAAAATGTAAATATATGAAACTTGCGTGCCTGCGGAGCAAAAACTTCGAAATATAAGGTTAGCGGAGTAAATATATGATAGTTGAATGGCACCGCTGTAATTATTGAGCTAGGCTCCCGGGATCCTAGGATATAAATAACACGTCACCGAGGCTGGTGTAGTATT-----------------------------------------------------------------------------------------
>CLCMulA-IN:cotton:15].KY783480
ACCCAGCCTCGGTTCCCTCTCCTTGGTTCCCTCGTGCCTTTCACGTGCTCTCTCTCTTCTGTGTTCTTAATCGAATATGCCTACTATTCAGTCACAATGGTGGTGTTTTACTGTCTTCTTCCTCTCTGCTACTGCTCCCGATCTGGTTCCTCTCTTCGAGAACACCCACGTTAGTTACGCCTGCTGGCAAGAGGAAGAGTCTCCCACGACTCGACGTCGCCATTTGCAGGGGTATCTCCAATTGAAGGGGAAAAGAAGTCTCGCACAGGTTAAGGCGTTGTTCGGTGACCTCAACCCCCATCTGGAGAAACAGCGTGCCCGTAAGACCGACGAAGCTCGGGATTACTGTATGAAAGAGGAAACTAGGGTTTCCGGCCCTTTTGAATTTGGGGAATATACTGCTGCAGGTTCTCACAAACGCCGGCAACGAGAATCTGTAATTCGAAGTCCGGTGAGAATGGCTGAGGAGAATCCGTCCGTCTTCCGACGAGTCAAGGCAAAGATTGCAGAAGAAGAATTCCAGAAGACCGCGAATGAAATTCAAATTTCAAATTTGAAATCTTGGCAATCGCGCCTGAAGACGCTCCTCGAACGGGACCCAGATGACCGCACTATCTTCTGGGTGTATGGACCTGATGGTGGTGAAGGAAAATCCACCTTTGCCAGAGACCTGTATAGAAGTGGAACCTGGTTCTATACACGTGGAGGATCTGCAGATAATGTAGCTTACCAGTATATAGGATGTTTAGGAAATTATATTGTATTTGATATCCCTCGTGATAAGAAGGATTATCTACAGTACAGTTTAATAGAGATGTTTAAAGATAGGTTAATAGTTAGTAATAAGTATGAGCCTCTTATGGCTCCCTTAATTAATTGTATTCATGTTGTAGTTATGTCTAATTTTCTCCCAGACTTAGAGAAGATTAGCGTAGATCGAGTCCATGTAATCCCTTGTAGACCATGTGGTGTTTGTCTTAAACACCACAATATTAATGATAATTGTGAGGATTATTCGGATTAAACAATTTTGTTTCTTGAAAACAAGAAAGAATGAAATAAAAAAAGAAAAAAGAAAAACGTGAGCCTTCTATTAATTTAAGAAAGAAAGTTGCCGCGCAGCGGCATTCAAAAAAAAATATAAATATAAAAAAAGAAAAAATATATTTATTATGGCTTAATAAAACGACCAACTAATGGAAAAGTGGAAATGGGACCAAAATGGAAATTTTTGAAACTTGGGTTGCTGGGGAACAAAAACTTCCAAATAAAAGGGTAACGGAATAAATATATGATAATTGAATTGGATCCCTTGAATTATTGGACTTGGGTTCCGGGATCCTAAGATATAAATAACA------------------------------------------------------------------------------------------------------
>CLCMulA-PK:Veh:Cotton:15].LN874309
ACCCAGCCTCGGTTCCCTCTCCTTGGTTCCCTCGTGCTTTTCACGTGCTCTCTCTCTTCTGTGTTTTTAAGCGAAGATGCCTACTATTCAGTCACAATGGTGGTGTTTTACTGTCTTCTTCCTTTCTGCGACCGCTCCCGACCTGGTTCCTCTCTTCGAGAACACCCACGTTAGTTACGCCTGCTGGCAGGAAGAAGAGTCGCCGACGACTCGACGACGCCACTTGCAGGGCTACCTGCAATTGAAGGGGAAAAGAAGCTTTTCGCAGGTTAAGGCACTGTTCGGAGACCTGAACCCCCATCTGGAGAAACAACGTGCGCGTAAGACCGACGAAGCTCGGGATTACTGTATGAAAGAGGAAACTAGGGTTTCCGGTCCTTTTGAATTTGGGGATTACTGTCCTGCTGGTTCTCACAAACGACGACAACGAGAATCTGTAACTCGAAGTCCGGTGAGAATGGCTGAGGAGAATCCGTCCGTTTTCCGACGAGTCAAGGCAAAGATTGCTGAGGAAGAATTCCAGAAGACCGCCAAGGAGATTCAAATTTCAAATTTGAATCTTGGCAATCGCGCCTGAAGACGCTCCTCGAACGGGACCCAGATGACCGCACTATCTTCTGGGTTTACGGACCTGATGGTGGGGAAGGAAAATCCACCTTTGCCAGAGACTTGTACAGAAGTGGGTCCTGGTTCTATACACGTGGAGGATCTGCAGATAATGTAGCTTACCAGTACATAGGATGTTTAGGGAATAATATTGTATTTGATATTCCTCGTGATAAGAAGGATTATCTACAATACAGTTTAATAGAGATGTTTAAAGATAGATTAATAGTTAGTAATAAGTATGAGCCTCTGATGGCTCCCTTAATTAATTGTATCCATGTAGTTGTGATGTCTAATTTTCTCCCAGACTTTGAGAAGATTAGCGTAGATAGAGTCCATGTAATCCCATGTATTCCTTGTGGTGTTTGTCTTAAGCATCATGTTGGTGAAATAAAATGTGAGGAATATTTGGAATAATCTGAAATGTTTGCCGTATAATAGATTATATTAAAGAGAGAAGGGCCGCGCAGCGGCAATAACATGAGTAATTTTGCTTCTTGAAAACAAGAAGGAATGAAATGAAAAAAGAAAAAAAAAAAAAATTGTAATATTAAGATGTGGGACCCACATTTATATTGAAATAAAAATAAATATAAAAATAACTAAATAAATATCACTATTCATTTTGCGGAAGGACATAATTATAAATAATGAAAGTTTTGGGTAACGCGGTGTAATTTTAAAAGACTTTAGGGTGTGCGCTTGCAATTTGCCGGGATCCTAGGATATAAATAACACGTCACCGAGGCTGGTGTAGTATT---------------------------------------------------------------------------------------------
>CLCMulA-PK:Veh:Cotton:15].LN874300
ACCCAGCCTCGGTTCCCTCTCCTTGGTTCCCTCGTGCTTTTCACGTGCTCTCTCTCTTCTGTGTTCTTAAGCGAAGATGCCTACTATTCAGTCACAATGGTGGTGTTTTACTGTCTTCTTCCTTTCTGCGACCGCTCCCGACCTGGTTCCTCTCTTCGAGAACACCCACGTTAGTTACGCCTGCTGGCAGGAAGAAGAGTCGCCGACGACTCGACGACGCCACTTGCAGGGCTACCTGCAATTGAAGGGGAAAAGAAGCTTTTCGCAGGTTAAGGCACTGTTCGGAGACCTGAACCCCCACCTGGAGAAACAACGTGCGCGTAAGACCGACGAAGCTCGGGATTACTGTATGAAAGAGGAAACTAGGGTTTCCGGTCCTTTTGAATTTGGGGATTACTGTCCTGCTGGTTCTCACAAACGACGACAACGAGAATCTGTAATTCGAAGTCCGGTTAGAATGGCTGAGGAGAATCCGTCCGTCTTCCGACGAGTCAAGGCAAAGATTGCTGAGGAAGAATTCCAGAAGACCGCCAAGGAGATTCAAATTTCAAATTTGAAATCTTGGCAATCGCGCCTGAAGACGCTCCTCGAACGGGACCCAGATGACCGCACTATCTTCTGGGTTTACGGACCTGATGGTGGGGAAGGAAAATCCACCTTTGCCAGAGACCTGTACAGAAGTGGGTCCTGGTTCTATACACGTGGAGGATCTGCAGATAATGTAGCTTACCAGTACATAGGATGTTTAGGGAATAATATTGTATTTGATATTCCTCGTGATAAGAAGGATTATCTACAGTACAGTTTAATAGAGATGTTTAAGGATAGATTAATAGTTAGTAATAAGTATGAGCCTCTGATGGCTCCCTTAATTAATTGTATCCATGTAGTTGTGATGTCTAATTTTCTCCCAGACTTTGAGAAGATTAGCGTAGATAGAGTCCATGTAATCCCATGTATTCCTTGTGGTGTTTGTCTTAAGCATCATGTTGGTGAAATAAAATGTGAGGAATATTTGGAATAATCTGAAATGTTTGCCGTATAATAGATTATATTAAATAGAGAAGTGCCGCGCAGCGGCAATAACATGAGTAATTTTGCTTCTTGAAAACAAGAAGGAATGAAATGAAAAAAAGAAATAAAAAAAAAATTGTAATATAATTGTGGGTCCCACTTTTATATTGAAATAAAAATAAATATAAAAATAACTAAATAAATATCACTGTTCACTTTGCGGAAGGACCTATTTGTAAATAATAAAAGTTTTGGGTAACGCGGTTTAATTTTAAAAGACTTTAGGGTGTGCGTTTGCAATTTGCCGGGATCCTAGGATATAAATAACACGTCACCGAGGCTGGTGTAGTATT---------------------------------------------------------------------------------------------
>CLCMulA-PK:Veh:Cotton:15].LN829135
ACCCAGCCTCGGTTCCCTCTCCTTGGTTCCCTCGTGCCTTTCACGTGCTCTCTCTCTTCTGTGTTCTTAAGCGAATATGCCTACTATTCAGTCACAATGGTGGTGTTTTACTGTCTTCTTCCTTTCTGCGACCGCTCCCGACCTGGTTCCTCTCTTCGAGAACACCCACGTTAGTTACGCCTGCTGGCAGGAAGAAGAGTCGCCGACGACTCGACGACGCCACTTGCAGGGCTACCTGCAATTGAAGGGGAAAAGAAGCTTTTCGCAGGTTAAGGCACTTTTCGGAGACCTGAACCCCCACCTGGAGAAACAACGTGCGCGTAAGACCGACGAAGCTCGGGATTACTGTATGAAAGAGGAAACTAGGGTTTCCGGTCCTTTTGAATTTGGGGATTACTGTCCTGCTGGTTCTCACAAACGACGACAACGAGATTCTGTAATTCGAAGTCCGGTGAGAATGGCTGAGGAGAATCCGTCCGTCTTCCGACGAGTCAAGGCAAAGATTGCTGAGGAAGAATTCCAGAAGACCGCCAAGGAGATTCAAATTTCAAATTTGAAATCTTGGCAATCGCGCCTGAAGACGCTCCTCGAGCGGGACCCAGATGACCGCACTATCTTCTGGGTTTACGGACCTGATGGTGGGGAAGGAAAATCCACCTTTGCCAGAGACCTGTACAGAAGTGGGTCCTGGTTCTATACACGTGGAGGATCTGCAGATAATGTAGCTTACCAGTACATAGGATGTTTAGGGAATAATATTGTATTTGATATTCCTCGTGATAAGAAGGATTATCTACAGTACAGTTTAATAGAGATGTTTAAGGATAGATTAATAGTTAGTAATAAGTATGAGCCTCTGATGGCTCCCTTAATTAATTGTATCCATGTAGTTGTGATGTCTAATTTTCTCCCAGACTTTGAGAAGATTAGCGTAGATAGAGTCCATGTAATCCCATGTATTCCTTGTGGTGTTTGTCTTAAGCATCATGTTGGTGAAATAAAATGTGAGGAATATTTGGAATAATCGGAAATGTCTGCCGTATAATAGATTATATTAAAGAGAGAAGTGCCGCGCAGCGGCAATAACATGAGTAATTTTGCTTCTTGAAAACAAGAAGGAATGAAATGAAAAAAGAAATAAAAAAAAATTGTAATATATAGATGTGGGACCCACATTTATATTGAAATAAAAATAAATATAAAAATAACTAAATAAATATCACTATTCATTTTGCGGAAGGACATGATTGTAAATATTGAAAGTTTTGGGGTACGCGGTGTAATTTTAAAAGACTTTAAGGGGCACGCTTGTAATTTGCCGGGATCCTAGGATATAAATAACACGTCACCGAGGCTGGTGTAGTATT---------------------------------------------------------------------------------------------
>CLCMulA-PK:Veh:Cotton:15].LN829130
ACCCAGCCTCGGTTCCCTCTCCTTGGTTCCCTCGTGCTTTTCACGTGCTCTCTCTCTTCTGTGTTCTTAAGCGAAAATGCCTACTATTCAGTCACAATGGTGGTGTTTTACTGTCTTCTTCCTTTCTGCGACCGCTCCCGACCTGGTTCCTCTCTTCGAGAACACCCACGTTAGTTACGCCTGCTGGCAGGAAGAAGAGTCGCCGACGACTCGACGACGCCACTTGCAGGGCTACCTGCAATTGAAGGGGAAAAGAAGCTTTTCGCAGGTTAAGGCACTGTTCGGAGACCTGAACCCCCACTTGGAGAAACAACGTGCGCGTAAGACCGACGAAGCTCGGGATTACTGTATGAAAGAGGAAACTAGGGTTTCCGGTCCTTTTGAATTTGGGGATTACTGTCCTGCTGGTTCTCACAAACGACGACAACGAGAATCTGTAATTCGAAGTCCGGTGAGAATGGCTGAGGAGAATCCGTCCGTCTTCCGACGAGTCAAGGCAAAGATTGCTGAGGAAGAATTCCAGAAGACCGCCAAGGAGATTCAAATTTCAAATTTGAAATCTTGGCAATCGCGCCTGAAGACGCTCCTTGAACGGGACCCAGATGACCGCACTATCTTCTGGGTTTACGGACCTGATGGTGGGGAAGGAAAATCCACCTTTGCCAGAGACCTGTACAGAAGTGGGTCCTGGTTCTATACACGTGGAGGATCTGCAGATAATGTAGCTTACCAGTACATAGGATGTTTAGGGAATAATATTGTATTTGATATTCCTCGTGATAAGAAGGATTATCTACAGTACAGTTTAATAGAGATGTTTAAAGATAGATTAATAGTTAGTAATAAGTATGAGCCTCTGATGGCTCCCTTAATTAATTGTATCCATGTAGTTGTGATGTCTAATTTTCTCCCAGACTTTGAGAAGATTAGCGTAGATAGAGTCCATGTAATCCCATGTATTCCTTGTGGTGTTTGTCTTAAGCATCATGTTGGTGAAATAAAATGTGAGGAATATTTGGAATAATCTGAAATGTTTGCCGTATAATAGATTATATTAAAGAAAGAAGTGCCGCGCAGCGGCAATAACATGAGTAATTTTGCTTCTTGAAAACAGGAAGGAATGAAATGAAAAAAAGAAATAAAAAAAAATTGTAATATAAATATGTGGGACCCACATTTATATTGAAATAAAAATAAATATAAAAATAACTAAATAAATATCACTATTCATTTTGCGAAAGGACATAATTGTAAATAATGAAAGTTTTGGGTAACGCGGTGTAATTTTAAAAGACTTTAGGGTGTGCGCTTGCAATTTGCCGGGATCCTAGGATATAAATAACACGTCACCGAGGCTGGTGTAGTATT--------------------------------------------------------------------------------------------
>CLCMulA-PK:Veh:Cotton:15].KX656845
ACCCAGCCTCGGTTCCCTCTCCTTGGTTCCCTCGTGCCTTTCACGTGCTCTCTCTCTTCTGTGTTATTAAGCGAATATGCCTACTATTCAGTCACAATGGTGGTGTTTTACTGTCTTCTTCCTTTCTGCGACCGCTCCCGACCTGGTTCCTCTCTTCGAGAACACCCACGTTAGTTACGCCTGCTGGCAGGAAGAAGAGTCGCCGACGACTCGACGACGCCACTTGCAGGGCTACCTGCAATTGAAGGGGAAAAGAAGCTTTTCGCAGGTTAAGGCACTGTTCGGAGACCTGAACCCCCACCTGGAGAAACAACGTGCGCGTAAGACCGACGAAGCTCGGGATTACTGTATGAAAGAGGAAACTAGGGTTTCCGGTCCTTTTGAATTTGGGGATTACTGTCCTGCTGGTTCTCACAAACGACGACAACGAGACTCTGTAATTCGAAGTCCGGTGAGAATGGCTGAGGAGAATCCGTCCGTCTTCCGACGAGTCAAGGCAAAGATTGCTGAGGAAGAATTCCAGAAGACCGCCAAGGAGATTCAAATTTCAAATTTGAAATCTTGGCAATCGCGCCTGAAGACGCTCCTCGAACGGGACCCAGATGACCGCACTATCTTCTGGGTTTACGGACCTGATGGTGGGGAAGGAAAATCCACCTTTGCCAGAGACCTGTACAGAAGTGGGTCCTGGTTCTATACACGTGGTGGCTCTGCAGATAATGTTAGCTACCAGTACATAGGATGTTTAGGGAATAATATTGTATTTGATATTCCTCGTGATAAGAAGGATTATCTACAGTACAGTTTAATAGAGATGTTTAAGGATAGATTAATAGTTAGTAATAAGTATGAGCCTCTGATGGCTCCCTTAATTAATTGTATCCATGTAGTTGTGATGTCTAATTTTCTCCCAGACTTTGAGAAGATTAGCGTAGATAGAGTCCATGTAATCCCATGTATTCCTTGTGGTGTTTGTCTTAAGCATCATGTTGGTGAAATAAAATGTGAGGAATATTTGGAATAATCTGAAATGTTTGCCGTATAATAGATTATATTAAAGAGAGAAGTGCCGCGCAGCGGCAATAACATGAGTAATTTTGCTTCTTGAAAACAAGAAGGAATGAAATGAAAAAAAGAATAAAAAAAAAATTGTAATATAAAGATGTGGGACCCATATTTATATTGAAATAAAAATAAATATAAAAATAACTAAATAAATATCACTATTCATTTTGCGGAAGGACATGATTGTAAATATTGAAAGTTTTGGGGTACGCGGTGTAATTTTAAAAGACTTTAAGGGGTACGCTTGTAATTTGCCGGGATCCTAGGATATAAATAACACGTCACCGAGGCTGGTGTAGTATT--------------------------------------------------------------------------------------------
>CLCMulA-PK:Veh:Cotton:15].KX656843
ACCCAGCCTCGGTTCCCTCTCCTTGGTTCCCTTGTGCCTTTCACGTGCTCTCTCTCTTCTGTGTTATTAAGCGAATATGCCTACTATTCAGTCACAATGGTGGTGTTTTACTGTCTTCTTCCTTTCTGCGACCGCTCCCGACCTGGTTCCTCTCTTCGAGAACACCCACGTTAGTTACGCCTGCTGGCAGGAAGAAGAGTCGCCGACGACTCGACGACGCCACTTGCAGGGCTACCTGCAATTGAAGGGGAAAAGAAGCTTTTCGCAGGTTAAGGCACTGTTCGGAGACCTGAACCCCCACCTGGAGAAACAACGTGCGCGTAAGACCGACGAAGCTCGGGATTACTGTATGAAAGAGGAAACTAGGGTTTCCGGTCCTTTTGAATTTGGGGATTACTGTCCTGCTGGTTCTCACAAACGACGACAACGAGACTCTGTAATTCGAAGTCCGGTGAGAATGGCTGAGGAGAATCCGTCCGTCTTCCGACGAGTCAAGGCAAAGATTGCTGAGGAAGAATTCCAGAAGACCGCCAAGGAGATTCAAATTTCAAATTTGAAATCTTGGCAATCGCGCCTGAAGACGCTCCTCGAACGGGACCCAGATGACCGCACTATCTTCTGGGTTTACGGACCTGATGGTGGGGAAGGAAAATCCACCTTTGCCAGAGACCTGTACAGAAGTGGGTCCTGGTTCTATACACGTGGTGGCTCTGCAGATAATGTTAGCTACCAGTACATAGGATGTTTAGGGAATAATATTGTATTTGATATTCCTCGTGATAAGAAGGATTATCTACAGTACAGTTTAATAGAGATGTTTAAGGATAGATTAATAGTTAGTAATAAGTATGAGCCTCTGATGGCTCCCTTAATTAATTGTATCCATGTAGTTGTGATGTCTAATTTTCTCCCAGACTTTGAGAAGATTAGCGTAGATAGAGTCCATGTAATCCCATGTATTCCTTGTGGTGTTTGTCTTAAGCATCATGTTGGTGAAATAAAATGTGAGGAATATTTGGAATAATCTGAAATGTTTGCCGTATAATAGATTATATTAAAGAGAGAAGTGCCGCGCAGCGGCAATAACATGAGTAATTTTGCTTCTTGAAAACAAGAAGGAATGAAATGAAAAAAAGAATAAAAAAAAAATTGTAATATAAAGATGTGGGACCCATATTTATATTGAAATAAAAATAAATATAAAAATAACTAAATAAATATCACTATTCATTTTGCGGAAGGACATGATTGTAAATATTGAAAGTTTTGGGGTACGCGGTGTAATTTTAAAAGACTTTAAGGGGTACGCTTGTAATTTGCCGGGATCCTAGGATATAAATAACACGTCACCGAGGCTGGTGTAGTATT--------------------------------------------------------------------------------------------
>CLCMulA-PK:Veh:Cotton:13].LN874301
ACCCAGCCTCGGTTCCCTCTCCTTGGTTCCCTCGTGCTTTTCACGTGCTCTCTCTCTTCTGTGTTTTTAAGCGAAGATGCCTACTATTCAGTCACAATGGTGGTGTTTTACTGTCTTCTTCCTTTCTGCGACCGCTCCCGATCTGGTTCCTCTCTTCGAGAACACCCACGTTAGTTACGCCTGCTGGCAGGAAGAAGAGTCGCCGACGACTCGACGACGCCACTTGCAGGGTTACCTGCAATTGAAGGGGAAAAGAAGCTTTTCGCAGGTTAAGGCACTGTTCGGAGACCTGAACCCCCACCTGGAGAAACAACGTGCGCGTAAGACCGACGAAGCTCGGGATTACTGTATGAAAGAGGAAACTAGGGTTTCCGGTCCTTTTGAATTTGGGGATTACTGTCCTGCTGGTTCTCACAAACGACGACAACGAGAATCTGTAATTCGAAGTCCGGTGAGAATGGCTGAGGAGAATCCGTCCGTCTTCCGACGAGTCAAGGCAAAGATTGCTGAGGAAGAATTCCAGAAGACCGCCAAGGAGATTCAAATTTCAAATTTGAAATCTTGGCAATCGCGCCTGAAGACGCTCCTCGAACGGGACCCAGATGACCGCACTATCTTCTGGGTTTACGGACCTGATGGTGGGGAAGGAAAATCCACCTTTGCCAGAGACCTGTACAGAAGTGGGTCCTGGTTCTATACACGTGGAGGATCTGCAGATAATGTAGCTTACCAGTACATAGGATGTTTAGGGAATAATATTGTATTTGATATTCCTCGTGATAAGAAGGATTATCTACAGTACAGTTTAATAGAGATGTTTAAGGATAGATTAATAGTTAGTAATAAGTATGAGCCTCTGATGGCTCCCTTAATTAATTGTATCCATGTAGTTGTGATGTCTAATTTTCTCCCAGACTTTGAGAAGATTAGCGTAGATAGAGTCCATGTAATCCCATGTATTCCTTGTGGTGTTTGTCTTAAGCATCATGTTGGTGAAATAAAATGTGAGGAATATTTGGAATAATCTGAAATGTTTGCCGTATAATAGATTATATTAAAGAGAGAAGGGCCGCGCAGCGGCAGTAACATGAGTAATTTTGCCTCTTGAAAACAAGAAGGAATGAAATGAAAAAAAGAAATAAAAAAAATTGTAATATAAAGACGTGGGACCCACATTTATATTGAAATAGAAATAAATATAAAAATAACTAAATAAATATCACTATTCATTTTGCGGAAGGACATAATTGTAAATAATGAAAGTTTTGGGTAACGCGGTGTAATTTTAAAAGACTTTAGGGTGTGCGCTTGCAATTTGCCGGGATCCTAGGATATAAATAACACGTCACCGAGGCTGGTGTAGTATT---------------------------------------------------------------------------------------------
>CLCMulA-PK:Veh:Cotton:13].LN874299
ACCCAGCCTCGGTTCCCTCTCCTTGGTTCCCTCGTGCTTTTCACGTGCTCTCTCTCTTCTGTGTTCTTAAGCGAAGATGCCTACTATTCAGTCACAATGGTGGTGTTTTACTGTCTTCTTTCTTTCTGCGACCGCTCCCGACCTGGTTCCTCTCTTCGAGAACACCCACGTTAGTTACGCCTGCTGGCAGGAAGAAGAGTCGCCGACGACTCGACGACGCCACTTGCAGGGCTACCTGCAATTGAAGGGGAAAAGAAGCTTTTCGCAGGTTAAGGCACTGTTCGGAGACCTGAACCCCCACCTGGAGAAACAACATGCGCGTAAGACCGACGAAGCTCGGGATTACTGTATGAAAGAGGAAACTAGGGTTTCCGGTCCTTTTGAATTTGGGGATTACTGTCCTGCTGGTTCTCACAAACGACGACAACGAGAATCTGTAATTCGAAGTCCGGTTAGAATGGCTGAGGAGAATCCGTCCGTCTTCCGACGAGTCAAGGCAAAGATTGCTGAGGAAGAATTCCAGAAGACCGCCAAGGAGATTCAAATTTCAAATTTGAAATCTTGGCAATCGCGCCTGAAGACGCTCCTCGAACGGGACCCAGATGACCGCACTATCTTCTGGGTTTACGGACCTGATGGTGGGGAAGGAAAATCCACCTTTGCCAGAGACTTGTACAGAAGTGGGTCCTGGTTCTATACACGTGGAGGATCTGCAGATAATGTAGCTTACCAGTACATAGGATGTTTAGGGAATAATATTGTATTTGATATTCCTCGTGATAAGAAGGATTATCTACAGTACAGTTTAATAGAGATGTTTAAGGATAGATTAATAGTCAGTAATAAGTATGAGCCTCTGATGGCTCCCTTAATTAATTGTATCCATGTAGTTGTGATGTCTAATTTTCTCCCAGACTTTGAGAAGATTAGCGTAGATAGAGTCCATGTAATCCCATGTATTCCTTGTGGTGTTTGTCTTAAGCATCATGTTGGTGAAATAAAATGTGAGGAATATTTGGAATAATCTGAAATGTTTGCCGTATAATAGATAATATTAAAGAGAGAAGTGCCGCGCAGCGGCAATAACATGAGTAATTTTGCTTCTTGAAAACAAGAAGGAATGAAATGAAAAACAGAAATAAAAAAAAATTGTAATATAAAGATGTGGGACCCATATTTATATGGAAATAAAAATAATTATAAAAATAACTAAATAAATATCACTATTCATTTTGCGGAAGGACATAATTGTAAATAATGAACGTTTTGGGTAACGCGGTGTAATTTTAAAAGACATTAGGGTGTGCGCTTGCAATTTGCCGGGATCCTAGGATATAAATAACACGTCACCGAGGCTGGTGTAGTATT--------------------------------------------------------------------------------------------
>CLCMulA-PK:Veh:Cotton:13].LN874296
ACCCAGCCTCGGTTCCCTCTCCTTGGTTCCCTCGTGCCTTTCACGTGCTCTCTCTCTTCTGTGTTCTTAAGCGAATATGCCTACTATTCAGTCACAATGGTGGTGTTTTACTGTCTTCTTCCTTTCTGCGACCGCTCCCGACCTGGTTCCTCTCTTCGAGAACACCCACGTTAGTTACGCCTGCTGGCAGGAAGAAGAGTCGCCGACGACTCGACGACGCCACTTGCAGGGCTACCTGCAATTGAAGGGGAAAAGAAGCTTTTCGCAGGTTAAGGCACTGTTCGGAGACCTGAACCCCCACCTGGAGAAACAACGTGCGCGTAAGACCGACGAAGCTCGGGATTACTGTATGAAAGAGGAAACTAGGGTTTCCGGTCCTTTTGAATTTGGGGATTACTGTCCTGCTGGTTCTCACAAACGACGACAACGAGATTCTGTAATTCGAAGTCCGGTGAGAATGGCTGAGGAGAATCCGTCCGTCTTCCGACGAGTCAAGGCAAGGATTGCTGAGGAAGAATTCCAGAAGACCGCCAAGGAGATTCAAATTTCAAATTTGAAATCTTGGCAATCGCGCCTGAAGACGCTCCTCGAACGGGACCCAGATGACCGCACTATCTTCTGGGTTTACGGACCTGATGGTGGGGAAGGAAAATCCACCTTTGCCAGAGACCTGTACAGAAGTGGGTCCTGGTTCTATACACGTGGAGGATCTGCAGATAATGTAGCTTACCAGTACATAGGATGTTTAGGGAATAATATTGTATTTGATATTCCTCGTGATAAGAAGGATTATCTACAGTACAGTTTAATAGAGATGTTTAAGGATAGATTAATAGTTAGTAATAAGTATGAGCCTCTGATGGCTCCCTTAATTAATTGTATCCATGTAGTTGTGATGTCTAATTTTCTCCCAGACTTTGAGAAGATTAGCGTAGATAGAGTCCATGTAATCCCATGTATTCCTTGTGGTGTTTGTCTTAAGCATCATGTTGGTGAAATAAAATGTGAGGAATATTTGGAATAATCTGAAATGTTTGCCGTATAATAGATTATATTAAAGAGAGAAGTGCCGCGCAGCGGCAATAACATGAGTAATTTTGCTTCTTGAAAACAAGAAGGAATGAAATGAAAAAAAGAAATAAAAAAAAAATTGTAATATAAAGATGTGGGACCCACATTTATATTGAAATAAAAATAAATATAAAAATAACTAAATAAATATCACTATTCATTTTGCGGAAGGACATGATTGTAAATATTGAAAGTTTTGGGGTACGCGGTGTAATTTTAAAAGACTTTAAGGGGTACGCTTGTAATTTGCCGGGATCCTAGGATATAAATAACACGTCACCGAGGCTGGTGTAGTATT-------------------------------------------------------------------------------------------
>CLCMulA-PK:Veh:Cotton:13].LN874295
ACCCAGCCTCGGTTCCCTCTCCTTGGTTCCCTCGTGCTTTTCACGTGCTCTCTCTCTTCTGTGTTTTTAAGCGAAGATGCCCACTATTCAGTCACAATGGTGGTGTTTTACTGTCTTCTTCCTTTCTGCGACCGCTCCCGACCTTGTTCCTCTCTTCGAGAACACCCACGTTAGTTACGCCTGCTGGCAGGAAGAAGAGTCGCCGACGACTCGACGACGCCACTTGCAGGGCTACCTGCAATTGAAGGGGAAAAGAAGCTTTTCGCAGGTTAAGGCACTGTTCGGAGACCTGAACCCCCACCTGGAGAAACAACGTGCGCGTAAGACCGACGAAGCTCGGGATTACTGTATGAAAGAGGAAACTAGGGTTTCCGGTCCTTTTGAATTTGGGGATTACTGTCCTGCTGGTTCTCACAAACGACGACAACGAGAATCTGTAATTCGAAGTCCGGTGAGAATGGCTGAGGAGAATCCGTCCGTCTTCCGACGAGTCAAGGCAAAGATTGCTGAGGAAGAATTCCAGAAGACCGCCAAGGAGATTCAAATTTCAAATTTGAAATCTTGGCAATCGCGCCTGAAGACGCTCCTCGAACGGGACCCAGATGACCGCACTATCTTCTGGGTTTACGGACCTGATGGTGGGGAAGGAAAATCCACCTTTGCCAGAGACCTGTACAGAAGTGGGTCCTGGTTCTATACACGTGGAGGATCTGCAGATAATGTAGCTTACCAGTACATAGGATGTTTAGGGAATAATATTGTATTTGATATTCCTCGTGATAAGAAGGATTATCTACAGTACAGTTTAATAGAGATGTTTAAGGATAGATTAATAGTTAGTAATAAGTATGAGCCTCTGATGGCTCCCTTAATTAATTGTATCCATGTAGTTGTGATGTCTAATTTTCTCCCAGACTTTGAGAAGATTAGCGTAGATAGAGTCCATGTAATCCCATGTATTCCTTGTGGTGTTTGTCTTAAGCATCATGTTGGTGAAATAAAATGTGAGGAATATTTGGAATAATCTGAAATGTTTGCCGTATAATAGATTATATTAAAGAGAGAAGGGCCGCGCAGCGGCAATAACATGAGTAATTTTGCTTCTTGAAAACAAGAAGGAATGAAATGAAAAAAAGAAATAAAAAAAAATTGTAATATAAATGTGGGTCCCACATTTATATTGAAATAAAAATAAATATAAAATAACTAAATAAATATCACTATTCATTTTGCGGAAGGACTTAATTGTAAATAATGAGAGTTTTGGGTAACGCGGTGTAATTTTAAAAGACTTTAGGATGTGCGCTTGCAATTTGCCGGGATCCTAGGATATAAATAACACGTCACCGAGGCTGGTGTAGTATT-----------------------------------------------------------------------------------------------
>CLCMulA-PK:Veh:Cotton:13].LN874294
ACCCAGCCTCGGTTCCCTCTCCTTGGTTCCCTCGTGCTTTTCACGTGCTCTCTCTCTTCTGTGTTCTTAAGCGAAGATGCCTACTATTCAGTCACAATGGTGGTGTTTTACTGTCTTCTTTCTTTCTGCGACCGCTCCCGACCTGGTTCCTCTCTTCGAGAACACCCACGTTAGTTACGCCTGCTGGCAGGAAGAAGAGTCGCCGACGACTCGACGACGCCACTTGCAGGGCTACCTGCAATTGAAGGGGAAAAGAAGCTTTTCGCAGGTTAAGGCACTGTTCGGGGACCTGAACCCCCACCTGGAGAAACAACGTGCGCGTAAGACCGACGAAGCTCGGGATTACTGTATGAAAGAGGAAGCTAGGGTTTCCGGTCCTTTTGAATTTGGGGATTACTGTCCTGCTGGTTCTCACAAACGACGACAACGAGAATCTGTAATTCGAAGTCCGGTGAGAATGGCTGAGGAGAATCCGTCCGTCTTCCGACGAGTCAAGGCAAAGATTGCTGAGGAAGAATTCCAGAAGACCGCCAAGGAGATTCAAATTTCAAATTTGAAATCTTGGCAATCGCGCCTGAAGACGCTCCTCGAACGGGACCCAGATGACCGCACTATCTTCTGGGTTTACGGACCTGATGGTGGGGAAGGAAAATCCACCTTTGCCAGAGACCTGTACAGAAGTGGGTCCTGGTTCTATACACGTGGAGGATCTGCAGATAATGTAGCTTACCAGTACATAGGATGTTTAGGGAATAATATTGTATTTGATATTCCTCGTGATAAGAAGGATTATCTACAGTACAGTTTAATAGAGATGTTTAAGGATAGATTAATAGTTAGTAATAAGTATGAGCCTCTGATGGCTCCCTTAATTAATTGTATCCATGTAGTTGTGATGTCTAATTTTCTCCCAGACTTTGAGAAGATTAGCGTAGATAGAGTCCATGTAATCCCATGTATTCCTTGTGGTGTTTGTCTTAAGCATCATGTTGGTGAAATAAAATGTGAGGAATATTTGGAATAATCTGAAATGTTTGCCGTATAATAGATTATATTAAAGAGAGAAGTGCCGCGCAGCGGCAATAACATGAGTAATTTTGCTTCTTGAAAACAAGAAGGAATGAAATGAAAAAAAGAAATTAAAAAAAATTGTAATATAAAGATGTGGGACCCATATTTATATGGAAATAAAAATAAATATAAAAATAACTAAATAAATATCACTATTCATTTTGCGGAAGGACATAATTGTAAATAATGAACGTTTTGGGTAACGCGGTGTAATTTTAAAAGACTTTAGGGTGTGCGCTTGCAATTTGCCGGGATCCTAGGATATAAATAACACGTCACCGAGGCTGGTGTAGTATT--------------------------------------------------------------------------------------------
>CLCMulA-PK:Veh:Cotton:13].LN866264
ACCCAGCCTCGGTTCCCTCTCCTTGGTTCCCTCGTGCTTTTCACGTGTTCTCTCTCTTCTGTGTTCTTAAGCGAAGATGCCTACTATTCAGTCACAATGGTGGTGTTTTACTGTCTTCTTCCTTTCTGCGACCGTTCCCGACCTTGTTCCTCTCTTCGAGAACACCCACGTTAGTTACGCCTGCTGGCAGGAAGAAGAGTCGCCGACGACTCGACGACGCCACTTGCAGGGCTACCTGCAATTGAAGGGGAAAAGAAGCTTTTCGCAGGTTAAGGCACTGTTCGGAGACCTGAACCCCCATCTGGAGAAACAACGTGCGCGTAAGACCGACGAAGCTCGGGATTACTGTATGAAAGAGGATACTAGGGTTTCCGGTCCTTTTGAATTTGGGGATTACTGTCCTGCTGGTTCTCACAAACGACGACAACGAGAATCTGTAATTCGAAGTCCGGTGAGAATGGCTGAGGAGAATCCGTCCGTCTTCCGACGAGTCAAGGCAAAGATTGCTGAGGAAGAATTCCAGAAGACCGCCAAGGAGATTCAAATTTCAAATTTGAAATCTTGGCAATCGCGCCCGAAGACGCTCCTCGAACGGGACCCAGATGACCGCACTATCTTCTGGGTTTACGGACCTGATGGTGGGGAAGGAAAATCCACCTTTGCCAGAGACCTGTACAGAAGTGGGTCCTGGTTCTATACACGTGGAGGATCTGCAGATAATGTAGCTTACCAGTACATAGGATGTTTAGGGAATAATATTGTATTTGATATTCCTCGTGATAAGAAGGATTATCTACAGTACAGTTTAATAGAGATGTTTAAGGATAGATTAATAGTTAGTAATAAGTATGAGCCTCTGATGGCTCCCTTAATTAATTGTATCCATGTAGTTGTGATGTCTAATTTTCTCCCAGACTTTGAGAAGATTAGCGTAGATAGAGTCCATGTAATCCCATGTATTCCTTGTGGTGTTTGTCTTAAGCATCATGTTGGTGAAATAAAATGTGAGGAATATTTGGAATAATCTGAAATGTTTGCCGTATAATAGATTATATTAAATAGAGAAGGGCCGCGCAGCGGCAATAACATGAGTAATTTTGCTTCTTGAAAACAAGAAGGAATGAAATGAAAAAAAGAAATATAAAAAATTGTAATATAAATGTGGGTCCCACATTTATATTGAAATAAAAATAAATATAAAAATAACTAAATAAATATCACTATTCATTATGCGGAAGGACTTAATTGTAAATAATGAAAGTTTTGGGTAACGCGGTGTAATTTTAAAAGACTTTAGGATGTGCGCTTGCAATTTGCCGGGATCCTAGGATATAAATAACACGTCACCGAGGCTGGTGTAGTATT-----------------------------------------------------------------------------------------------
>CLCMulA-PK:Sin:Cotton:14].LN713498
ACCCAGCCTCGGTTCCCTCTCCTTGGTTCCCTCGTGCCTTTCACGTGCTCTCTCTCTTCTGTGTTTTTAATCGAAGATGCCTACTATTCAGTCACAATGGTGGTGTTTTACTGTTTTCTTCCTCTCTGCGACTGCTCCCGATCTGGTTCCTCTCTTCGAGAACACCCACGTTAGTTACGCCTGCTGGCAGGAAGAAGAGTCGCCCACGACTCGACGACGCCATTTGCAGGGGTATCTCCAATTGAAGGGGAAAAGAAGCTTTGCTCAGGTGAAATCTCTCTTTGGTGACTTGAACCCCCATTTGGAGAAACAACGTGCGCGTAAGACCGACGAAGCTCGGGATTATTGTATGAAAGAGGAAACTAGGGTTTCCGGCCCCTTTGAATTTGGGGATTATTGTCCTGCTGGTTCTCACAAACGCCGGCAACGAGAATCTGTAATTCGAAGTCCGGTGAGAATGGCTGAGGAAAATCCGTCTGTCTTCCGACGAGTTAAGGCAAAGATTGCAGAAGAAGATTTCCAGAAGAGCGCCAATGAGATTCAAATTTCAAATTTGAAATCTTGGCAATTGCGCCTGAAGACGCTCCTCGAACGGGACCCAGATGACCGCACTATCTTCTGGGTGTATGGACCTGATGGTGGGGAAGGAAAATCCACCTTTGCCAGAGACCTGTATAGAAGTGGGTCCTGGTTCTATACACGTGGAGGATCTGCAGATAATGTAGCTTACCAGTATATAGGATGTTTAGGAAATAATATTGTATTTGATATCCCTCGTGATAAGAAGGATTATCTACAATACAGTTTAATAGAGATGTTTAAAGATAGGTTAGTAGCTAGTAATAAGTATGAGCCTCTTATGGTTCCCTTAATTAATTGTATTCATGTTGTAGTTATGTCTAATTTTCTCCCAAACTTTGAGAAGATTAGTGTAGATAGAGTCCATGTAATCCCATGTATACCATGGGGTGTTTGTCTTACACACCACACGGCTGATGTTATGTGTGGCGAATATATGGAATAAACCAATTTAATTAAAAAACAATCTCTCACATACAAACTATTTTTATGAAAATCACGCCCCGCAGGGGCACCCATAAGTTAATTTTGCTTCTTGAAAACAAGAAGGAATGAAATGAAAATAAGAAATAAAAAAAAACGTACCAATCTATTGATGTGGGTCCCACATCTATAATGAAAAAAAATAAATATTAAAAGAAATAAAATATATCACTGTTTACTCTTGCGGAAGGACCTGATTGTAAATATTGAAAGTTTTGGTGTACGCGGTGTAATTTTAAAAGACCTTAAGGGGTACGCTTGTAATTTGTCGGGATCCTAGGATATAAATAACACGTCACCGAGGCTGGTGTAGTATT---------------------------------------------------------------------------------
>CLCMulA-PK:Sin:Okra:14].LN713496
ACCCAGCCTCGGTTCCCTCTCCTTGGTTCCCTCGTGCCTTTCACGTGCTCTCTCTCTTCTGTGTTTTTAATCGAAGATGCCTACTATTCAGTCACAATGGTGGTGTTTTACTGTTTTCTTCCTCTCTGCGACTGCTCCCGATCTGGTTCCTCTCTTCGAGAACACCCACGTTAGTTACGCCTGCTGGCAGGAAGAAGAGTCGCCCACGACTCGACGACGCCATTTGCAGGGGTATCTCCAATTGAAGGGGAAAAGAAGCTTTGCTCAGGTGAAATCTCTCTTTGGTGACTTGAACCCCCATTTGGAGAAACAACGTGCGCGTAAGACCGACGAAGCTCGGGATTATTGTATGAAAGAGGAAACTAGGGTTTCCGGCCCCTTTGAATTTGGGGATTATTGTCCTGCTGGTTCTCACAAACGCCGGCAACGAGAATCTGTAATTCGAAGTCTGGTGAGAATGGCTGAGGAAAATCCGTCTGTCTTCCGACGAGTTAAGGCAAAGATTGCAGAAGAAGATTTCCAGAAGAGCGCCAATGAGATTCAAATTTCAAATTTGAAATCTTGGCAATTGCGCCTGAAGACGCTCCTCGAACGGGACCCAGATGACCGCACTATCTTCTGGGTGTATGGACCTGATGGTGGGGAAGGAAAATCCACCTTTGCCAGAGACCTGTATAGAAGTGGGTCCTGGTTCTATACACGTGGAGGATCTGCAGATAATGTAGCTTACCAGTATATAGGATGTTTAGGAAATAATATTGTATTTGATATCCCTCGTGATAAGAAGGATTATCTACAATACAGTTTAATAGAGATGTTTAAAGATAGGTTAATAGTTAGTAATAAGTATGAGCCTCTTATGGCTCCCTTAATTAATTGTATTCATGTTGTAGTTATGTCTAATTTTCTCCCAGACTTTGAGAAGATTAGTGTAGATAGAGTCCATGTAATCCCATGTATACCATGTGGTGTTTGTCTTAAACACCACAGTGCTGATGTAATGTGTGGCGAATATATGGAATAAAAGAATTTAATTAAAAAACAATCTCTCACATACAAACTATTTTTATGAAAATCAGGCCCCGCAGGGGCACAGATAAGTTAATTTTGCTTCTTGAAAACAAGAAGGAATGAAATGAAAATAAGAAATAAAAAAAAACGTACCAATATATTGATGTGGGCCCCACATCTATAATGAAAAAAAATAAATATTAAAAGAAATAAAAAATATCACTGTTTACCTTGCGGAAGGACCTGATTGTAAATATTGAAAGTTTTGGTGTACGCGGTGTAATTTTAAAAGACCTTAAGGGTACGCTTGTAATTTGTCGGGATCCTAGGATATAAATAACACGTCACCGAGGCTGGTGTAGTATT-----------------------------------------------------------------------------------
>CLCMulA-PK:Sin:Cotton:14].LN7134923
ACCCAGCCTCGGTTCCCTCTCCTTGGTTCCCTCGTGCCTTTCACGTGCTCTCTCTCTTCTGTGTTTTTAATCGAAGATGCCTACTATTCAGTCACAATGGTGGTGTTTTACTGTTTTCTTCCTCTCTGCGACTGCTCCCGATCTGGTTCCTCTCTTCGAGAACACCCACGTTAGTTACGCCTGCTGGCAGGAAGAAGAGTCGCCCACGACTCGACGACGCCATTTGCAGGGGTATCTCCAATTGAAGGGGAAAAGAAGCTTTGCTCAGGTGAAATCTCTCTTTGGTGACTTGAACCCCCATTTGGAGAAACAACGTGCGCGTAAGACCGACGAAGCTCGGGATTATTGTATGAAAGAGGAAACTAGGGTTTCCGGCCCCTTTGAATTTGGGGATTATTGTCCTGCTGGTTCTCACAAACGCCGGCAACGAGAATCTGTAATTCGAAGTCCGGTGAGAATGGCTGAGGAAAATCCGTCTGTCTTCCGACGAGTTAAGGCAAAGATTGCAGAAGAAGATTTCCAGAAGAGCGCCAATGAGATTCAAATTTCAAATTTGAAATCTTGGCAATTGCGCCTGAAGTCGCTCCTCGAACGGGACCCAGATGACCGCACTATCTTCTGGGTGTATGGACCTGATGGTGGGGAAGGAAAATCCACCTTTGCCAGAGACCTGTATAGAAGTGGGTCCTGGTTCTATACACGTGGAGGATCTGCAGATAATGTAGCTTACCAGTATATAGGATGTTTAGGAAATAATATTGTATTTGATATCCCTCGTGATAAGAAGGATTATCTACAATACAGTTTAATAGAGATGTTTAAAGATAGGTTAATAGTTAGTAATAAGTATGAGCCTCTTATGGCTCCCTTAATTAATTGTATTCATGTTGTAGTTATGTCTAATTTTCTCCCAGACTTTGAGAAGATTAGTGTAGATAGAGTCCATGTAATCCCATGTATACCATGTGGTGTTTGTCTTAAACACCACAGTGCTGATGTAATGTGTGGCGAATATATGGAATAAAAGAATTTAATTAAAAAACAATCTCTCACATACAAACTATTTTTATGAAAATCAGGCCCCGCAGGGGCACAGATAAGTTAATTTTGCTTCTTGAAAACAAGAAGGAATGAAATGAAAATAAGAAATAAAAAAAAACGTACCAATATATTGATGTGGGTCCCACATCTATAATGAAAAAAAATAAATATTAAAAGAAATAAAAAATATCACTGTTTACCTTGCGGAAGGACCTGATTGTAAATATTGAAAGTTTTGGTGTACGCGGTGTAATTTTAAAAGACCTTAAGGGTACGCTTGTAATTTGTCGGGATCCTAGGATATAAATAACACGTCACCGAGGCTGGTGTAGTATT-----------------------------------------------------------------------------------
>CLCMulA-PK:Sin:cotton:14].LN713493
ACCCAGCCTCGGTTCCCTCTCCTTGGTTCCCTCGTGCCTTTCACGTGCTCTCTCTCTTCTGTGTTTTTAATCGAAGATGCCTACTATTCAGTCACAATGGTGGTGTTTTACTGTTTTCTTCCTCTCTGCGACTGCTCCCGATCTGGTTCCTCTCTTCGAGAACACCCACGTTAGTTACGCCTGCTGGCAGGAAGAAGAGTCGCCCACGACTCGACGACGCCATTTGCAGGGGTATCTCCAATTGAAGGGGAAAAGAAGCTTTGCTCAGGTGAAATCTCTCTTTGGTGACTTGAACCCCCATTTGGAGAAACAACGTGCGCGTAAGACCGACGAAGCTCGGGATTATTGTATGAAAGAGGAAACTAGGGTTTCCGGCCCCTTTGAATTTGGGGATTATTGTCCTGCTGGTTCTCACAAACGCCGGCAACGAGAATCTGTAATTCGAAGTCCGGTGAGAATGGCTGAGGAAAATCCGTCTGTCTTCCGACGAGTTAAGGCAAAGATTGCAGAAGAAGATTTCCAGAAGAGCGCCAATGAGATTCAAATTTCAAATTTGAAATCTTGGCAATTGCGCCTGAAGTCGCTCCTCGAACGGGACCCAGATGACCGCACTATCTTCTGGGTGTATGGACCTGATGGTGGGGAAGGAAAATCCACCTTTGCCAGAGACCTGTATAGAAGTGGGTCCTGGTTCTATACACGTGGAGGATCTGCAGATAATGTAGCTTACCAGTATATAGGATGTTTAGGAAATAATATTGTATTTGATATCCCTCGTGATAAGAAGGATTATCTACAATACAGTTTAATAGAGATGTTTAAAGATAGGTTAATAGTTAGTAATAAGTATGAGCCTCTTATGGCTCCCTTAATTAATTGTATTCATGTTGTAGTTATGTCTAATTTTCTCCCAGACTTTGAGAAGATTAGTGTAGATAGAGTCCATGTAATCCCATGTATACCATGTGGTGTTTGTCTTAAACACCACAGTGCTGATGTAATGTGTGGCGAATATATGGAATAAAAGAATTTAATTAAAAAACAATCTCTCACATACAAACTATTTTTATGAAAATCAGGCCCCGCAGGGGCACAGATAAGTTAATTTTGCTTCTTGAAAACAAGAAGGAATGAAATGAAAATAAGAAATAAAAAAAAACGTACCAATATATTGATGTGGGTCCCACATCTATAATGAAAAAAAATAAATATTAAAAGAAATAAAAAATATCACTGTTTACCTTGCGGAAGGACCTGATTGTAAATATTGAAAGTTTTGGTGTACGCGGTGTAATTTTAAAAGACCTTAAGGGTACGCTTGTAATTTGTCGGGATCCTAGGATATAAATAACACGTCACCGAGGCTGGTGTAGTATT-----------------------------------------------------------------------------------
>CLCMulA-PK:W.fly:12].MH510280
ACCCAGCCTCGGTTCCCCTCTCCTTGGTTCCCTCGTGCCTTTCACGTGCTCTCTCTCTTCTGTGTTTTTAATCGAAGATGCCTACTATTCAGTCACAATGGTGGTGTTTTACTGTTTTCTTCCTCTCTGCGACTGCTCCCGATCTGGTTCCTCTCTTCGAGAACACCCACGTTAGTTACGCCTGCTGGCAGGAAGAAGAGTCGCCCACGACTCGACGACGCCATTTGCAGGGGTATCTCCAATTGAAGGGGAAAAGAAGCTTTGCTCAGGTGAAATCTCTCTTTGGTGACTTGAACCCCCATTTGGAGAAACAACGTGCGCGTAAGACCGACGAAGCTCGGGATTATTGTATGAAAGAGGAAACTAGGGTTTCCGGCCCCTTTGAATTTGGGGATTATTGTCCTGCTGGTTCTCACAAACGCCGGCAACGAGAATCTGTAATTCGAAGTCCGGTGAGAATGGCTGAGGAAAATCCGTCTGTCTTCCGACGAGTTAAGGCAAAGATTGCAGGAGAAGATTTCCAGAAGAGCGCCAATGAGATTCAAATTTCAAATTTGAAATCTTGGCAATTGCGCCTGAAGACGCTCCTCGAACGGGACCCAGATGACCGCACTATCTTCTGGGTGTATGGACCTGATGGTGGGGAAGGAAAATCCACCTTTGCCAGAGACCTGTATAGAAGTGGGTCCTGGTTCTATACACGTGGAGGATCTGCAGATAATGTTACCTCCACGTGTATAGGATGTTTAGGAAATAATATTGTATTTGATATCCCTCGTGATAAGAAGGATTATCTACAATACAGTTTAATAGAGATGTTTAAAGATAGGTTAATAGTTAGTAATAAGTATGAGCCTCTTATGGCTCCCTTAATTAATTGTATTCATGTTGTAGTTATGTCTAATTTTCTCCCAGACTTTGAGAAGATTAGTGTAGATAGAGTCCATGTAATCCCATGTATACCATGTGGTGTTTGTCTTAAACACCACAGTGCTGATGTAATGTGTGGCGAATATATGGAATAAAAAAATTTAATAAAAAAACAATCTCTCACATACAAACTATTTTTATGAAAATCAGGCCCCGCAGGGGCACAGATAAGTTAATTTTGCTTCTTGAAAACAAGAAGGAATGAAATGAAAATATGAAATAAAAAAAAACGTACCAATATATTGATGTGGGTCCCACATCTATACTGAAAAAAAATAAATATTAAAATAAATAAAAAATATCACTGTTTACCTTGCGGAAGGACCTGATTGTAAATATTGAAAGTTTTGGTGTACGCGGTGTAATTTTAAAAGACCTTAAGGGGTACGCTTGTAATTTATCGGGATCCTAGGATATAAATAACACGTCACCGAGGCTGGTGTAGTATT---------------------------------------------------------------------------------
>CLCMulA-PK:W.fly:12].MH510279
ACCCAGCCTCGGTTCCCTCTCCTTGGTTCCCTCGTGCCTTTCACGTGCTCTCTCTCTTCTGTGTTTTTAATCGAAGATGCCTACTATTCAGTCACAATGGTGGTGTTTTACTGTTTTCTTCCTCTCTGCGACTGCTCCCGATCTGGTTCCTCTCTTCGAGAACACCCACGTTAGTTACGCCTGCTGGCAGGAAGAAGAGTCGCCCACGACTCGACGACGCCATTTGCAGGGGTATCTCCAATTGAAGGGGAAAAGAAGCTTTGCTCAGGTGAAATCTCTCTTTGGTGACTTGAACCCCCATTTGGAGAAACAACGTGCGCGTAAGACCGACGAAGCTCGGGATTATTGTATGAAAGAGGAAACTAGGGTTTCCGGCCCCTTTGAATTTGGGGATTATTGTCCTGCTGGTTCTCACAAACGCCGGCAACGAGAATCTGTAATTCGAAGTCCGGTGAGAATGGCTGAGGAAAATCCGTCTGTCTTCCGACGAGTTAAGGCAAAGATTGCAGAAGAAGATTTCCAGAAGAGCGCCAATGAGATTCAAATTTCAAATTTGAAATCTTGGCAATTGCGCCTGAAGACGCTCCTCGAACGGGACCCAGATGACCGCACTATCTTCTGGGTGTATGGACCTGATGGTGGGGAAGGAAAATCCACCTTTGCCAGAGACCTGTATAGAAGTGGGTCCTGGTTCTATACACGTGGAGGATCTGCAGATAATGTTACCTCCACGTGTATAGGATGTTTAGGAAATAATATTGTATTTGATATCCCTCGTGATAAGAAGGATTATCTACAATACAGTTTAATAGAGATGTTTAAAGATAGGTTAATAGTTAGTAATAAGTATGAGCCTCTTATGGCTCCCTTAATTAATTGTATTCATGTTGTAGTTATGTCTAATTTTCTCCCAGACTTTGAGAAGATTAGTGTAGATAGAGTCCATGTAATCCCATGTATACCATGTGGTGTTTGTCTTAAACACCACAGTGCTGATGTAATGTGTGGCGAATATATGGAATAAAAAAATTTAATAAAAAAACAATCTCTCACATACAAACTATTTTTATGAAAATCAGGCCCCGCAGGGGCACAGATAAGTTAATTTTGCTTCTTGAAAACAAGAAGGAATGAAATGAAAATATGAAATAAAAAAAAACGTACCAATATATTGATGTGGGTCCCACATCTATACTGAAAAAAAATAAATATTAAAATAAATAAAAAATATCACTGTTTACCTTGCGGAAGGACCTGATTGTAAATATTGAAAGTTTTGGTGTACGCGGTGTAATTTTAAAAGACCTTAAGGGGTACGCTTGTAATTTATCGGGATCCTAGGATATAAATAACACGTCACCGAGGCTGGTGTAGTATT----------------------------------------------------------------------------------
>CLCMulA-PK:Sin:Cotton:14].LN713488
ACCCAGCCTCGGTTCCCTCTCCTTGGTTCCCTCGTGCCTTTCACGTGCTCTCTCTCTTCTGTGTTTTTAATCGAAGATGCCTACTATTCAGTCACAATGGTGGTGTTTTACTGTTTTCTTCCTCTCTGCGACTGCTCCCGATCTGGTTCCTCTCTTCGAGAACACCCACGTTAGTTACGCCTGCTGGCAGGAAGAAGAGTCGCCCACGACTCGACGACGCCATTTGCAGGGGTATCTCCAATTGAAGGGGAAAAGAAGCTTTGCTCAGGTGAAATCTCTCTTTGGTGACTTGAACCCCCATTTGGAGAAACAACGTGCGCGTAAGACCGACGAAGCTCGGGATTATTGTATGAAAGAGGAAACTAGGGTTTCCGGCCCCTTTGAATTTGGGGATTATTGTCCTGCTGGTTCTCACAAACGCCGGCAACGAGAATCTGTAATTCGAAGTCCGGTGAGAATGGCTGAGGAAAATCCGTCTGTCTTCCGACGAGTTAAGGCAAAGATTGCAGAAGAAGATTTCCAGAAGAGCGCCAATGAGATTCAAATTTCAAATTTGAAATCTTGGCAATTGCGCCTGAAGACGCTCCTCGAACGGGACCCAGATGACCGCACTATCTTCTGGGTGTATGGACCTGATGGTGGGGAAGGAAAATCCACCTTTGCCAGAGACCTGTATAGAAGTGGGTCCTGGTTCTATACACGTGGAGGATCTGCAGATAATGTAGCTTACCAGTATATAGGATGTTTAGGAAATAATATTGTATTTGATATCCCTCGTGATAAGAAGGATTATCTACAATACAGTTTAATATAGATGTTTAAAGATAGGTTAATAGTTAGTAATAAGTATGAGCCTCTTATGGCTCCCTTAATTAATTGTATTCATGTTGTAGTTATGTCTAATTTTCTCCCAGACTTTGAGAAGATTAGTGTAGATAGAGTCCATGTAATCCCATGTATACCATGTGGTGTTTGTCTTAAACACCACAGTGCTGATGTAATGTGTGGCGAATATATGGAATAAAAAAATTTAATAAAAAAACAATCTCTCACATACGAACTATTTTTATGAAAATCAGGCCCCGCAGGGGCACAGATAAGTTAATTTTGCTTCTTGAAAACAAGAAGGAATGAAATGAAAATAAGAAATAAAAAAAACGTACCAATATATTGATGTGGGTCCCACATCTATACTGAAAAAAAATAAATATTAAAAGAAATAAAAAATATCATTGTTTACCTTGCGGAAGGACCTGATTGTAAATATTGAAAGTTTTGGTGTACGCGGTGTAATTTTAAAAGACCTTAAGGGTACGCTTGTAATTTGTCGGGATCCTAGGATATAAATAACACGTCACCGAGGCTGGTGTAGTATT------------------------------------------------------------------------------------
>CLCMulA-PK:Sin:Cotton:14].LN713487
ACCCAGCCTCGGTTCCCTCTCCTTGGTTCCCTCGTGCCTTTCACGTGCTCTCTCTCTTCTGTGTTTTTAATCGAAGATGCCTACTATTCAGTCACAATGGTGGTGTTTTACTGTTTTCTTCCTCTCTGCGACTGCTCCCGATCTGGTTCCTCTCTTCGAGAACACCCACGTTAGTTACGCCTGCTGGCAGGAAGAAGAGTCGCCCACGACTCGACGACGCCATTTGCAGGGGTACCTCCAATTGAAGGGGAAAAGAAGCTTTGCTCAGGCGAAATCTCTCTTTGGTGACTTGAACCCCCATTTGGAGAAACAACGTGCGCGTAAGACCGACGAAGCTCGGGATTATTGTATGAAAGAGGAAACTAGGGTTTCCGGCCCCTTTGAATTTGGGGATTATTGTCCTGCTGGTTCTCACAAACGCCGGCAACGAGAATCTGTAATTCGAAGTCCGGTGAGAATGGCTGAGGAAAATCCGTCTGTCTTCCGACGAGTTAAGGCAAAGATTGCAGAAGAAGATTTCCAGAAGAGCGCCAATGAGATTCAAATTTCAAATTTGAAATCTTGGCAATTGCGCCTGAAGACGCTCCTCGAACGGGACCCAGATGACCGCACTATCTTCTGGGTGTATGGACCTGATGGTGGGGAAGGAAAATCCACCTTTGCCAGAGACCTGTATAGAAGTGGGTCCTGGTTCTATACACGTGGAGGATCTGCAGATAATGTAGCTTACCAGTATATAGGATGTTTAGGAAATAATATTGTATTTGATATCCCTCGTGATAAGAAGGATTATCTACAATACAGTTTAATAGAGATGTTTAAAGATAGGTTAATAGTTAGTAATAAGTATGAGCCTCTTATGGCTCCCTTAATTAATTGTATTCATGTTGTAGTTATGTCTAATTTTCTCCCAGACTTTGAGAAGATTAGTGTAGATAGAGTCCATGTAATCCCATGTATACCATGTGGTGTTTGTCTTAAACACCACAGTGCTGATGTAATGTGTGGCGAATATATGGAATAAAAAAATTTAATAAAAAAACAATCTCTCACATACAAACTATTTTTATGAAAATCAGGCCCCGCAGGGGCACAGATAAGTTAATTTTGCTTCTTGAAAACAAGAAGGAATGAAATGAAAATAAGAAATAAAAAAAACGTACCAATATATTGATGTGGGTCCCACATCTATACTGAAAAAAAATAAATATTAAAAGAAATAAAAAATATCACTGTTTACCTTGCGGAAGGACCTGATTGTAAATATTGAAAGTTTTGGTGTACGCGGTGTAATTTTAAAAGACCTTAAGGGTACGCTTGTAATTTGTCGGGATCCTAGGATATAAATAACACGTCACCGAGGCTGGTGTAGTATT------------------------------------------------------------------------------------
>CLCMulA-PK:Sin:Cotton:14].LN713486
ACCCAGCCTCGGTTCCCTCTCCTTGGTTCCCTCGTGCCTTTCACGTGCTCTCTCTCTTCTGTGTTTTTAATCGAAGATGCCTACTATTCAGTCACAATGGTGGTGTTTTACTGTTTTCTTCCTCTCTGCGACTGCTCCCGATCTGGTTCCTCTCTTCGAGAACACCCACGTTAGTTACGCCTGCTGGCAGGAAGAAGAGTCGCCCACGACTCGACGACGCCATTTGCAGGGGTATCTCCAATTGAAGGGGAAAAGAAGCTTTGCTCAGGTGAAATCTCTCTTTGGTGACTTGAACCCCCATTTGGAGAAACAACGTGCGCGTAAGACCGACGAAGCTCGGGATTATTGTATGAAAGAGGAAACTAGGGTTTCCGGCCCCTTTGAATTTGGGGATTATTGTCCTGCTGGTTCTCACAAACGCCGGCAACGAGAATCTGTAATTCGAAGTCCGGTGAGAATGGCTGAGGAAAATCCGTCTGTCTTCCGACGAGTTAAGGCAAAGATTGCAGAAGAAGATTTCCAGAAGAGCGCCAATGAGATTCAAATTTCAAATTTGAAATCTTGGCAATTGTGCCTGAAGACGCTCCTCGAACGGGACCCAGATGACCGCACTATCTTCTGGGTGTATGGACCTGATGGTGGGGAAGGAAAATCCACCTTTGCCAGAGACCTGTATAGAAGTGGGTCCTGGTTCTATACACGTGGAGGATCTGCAGATAATGTAGCTTACCAGTATATAGGATGTTTAGGAAATAATATTGTATTTGATATCCCTCGTGATAAGAAGGATTATCTACAATACAGTTTAATATAGATGTTTAAAGATAGGTTAATAGTTAGTAATAAGTATGAGCCTCTTATGGCTCCCTTAATTAATTGTATTCATGTTGTAGTTATGTCTAATTTTCTCCCAGACTTTGAGAAGATTAGTGTAGATAGAGTCCATGTAATCCCATGTATACCATGTGGTGTTTGTCTTAAACACCACAGTGCTGATGTAATGTGTGGCGAATATATGGAATAAAAAAATTTAATAAAAAAACAATCTCTCACATACAAACTATTTTTATGAAAATCAGGCCCCGCAGGGGCACAGATAAGTTAATTTTGCTTCTTGAAAACAAGAAGGAATGAAATGAAAATAAGAAATAAAAAAAACGTACCAATATATTGATGTGGGTCCCACATCTATACTGAAAAAAAATAAATATTAAAAGAAATAAAAAATATCACTGTTTACCTTGCGGAAGGACCTGATTGTAAATATTGAAAGTTTTGGTGTACGCGGTGTAATTTTAAAAGACCTTAAGGGTACGCTTGTAATTTGTCGGGATCCTAGGATATAAATAACACGTCACCGAGGCTGGTGTAGTATT------------------------------------------------------------------------------------
>CLCMulA-PK:Sin:Cotton:14].LN713485
ACCCAGCCTCGGTTCCCTCTCCTTGGTTCCCTCGTGCCTTTCACGTGCTCTCTCTCTTCTGTGTTTTTAATCGAAGATGCCTACTATTCAGTCACAATGGTGGTGTTTTACTGTTTTCTTCCTCTCTGCGACTGCTCCCGATCTGGTTCCTCTCTTCGAGAACACCCACGTTAGTTACGCCTGCTGGCAGGAAGAAGAGTCGCCCACGACTCGACGACGCCATTTGCAGGGGTGTCTCCAATTGAAGGGGAAAAGAAGCTTTGCTCAGGTGAAATCTCTCTTTGGTGACTTGAACCCCCATTTGGAGAAACAACGTGCGCGTAAGACCGACGAAGCTCGGGATTATTGTATGAAAGAGGAAACTAGGGTTTCCGGCCCCTTTGAATTTGGGGATTATTGTCCTGCTGGTTCTCACAAACGCCGGCAACGAGAATCTGTAATTCGAAGTCCGGTGAGAATGGCTGAGGAAAATCCGTCTGTCTTCCGACGAGTTAAGGCAAAGATTGCAGAAGAAGATTTCCAGAAGAGCGCCAATGAGATTCAAATTTCAAATTTGAAATCTTGGCAATTGCGCCTGAAGACGCTCCTCGAACGGGACCCAGATGACCGCACTATCTTCTGGGTGTATGGACCTGATGGTGGGGAAGGAAAATCCACCTTTGCCAGAGACCTGTATAGAAGTGGGTCCTGGTTCTATACACGTGGAGGATCTGCAGATAATGTAGCTTACCAGTATATAGGATGTTTAGGAAATAATATTGTATTTGATATCCCTCGTGATAAGAAGGATTATCTACAATACAGTTTAATAGAGATGTTTAAAGATAGGTTAATAGTTAGTAATAAGTATGAGCCTCTTATGGCTCCCTTAATTAATTGTATTCATGTTGTAGTTATGTCTAATTTTCTCCCAGACTTTGAGAAGATTAGTGTAGATAGAGTCCATGTAATCCCATGTATACCATGTGGTGTTTGTCTTAAACACCACAGTGCTGATGTAATGTGTGGCGAATATATGGAATAAAAGAATTTAATTAAAAAACAATCTCTCACATACAAACTATTTTTATGAAAATCAGGCCCCGCAGGGGCACAGATAAGTTAATTTTGCTTCTTGAAAACAAGAAGGAATGAAATGAAAATAAGAAATAAAAAAAAACGTACCAATATATTGATGTGGGTCCCACATCTATAATGAAAAAAAATAAATATTAAAAGAAATAAAAAATATCACTGTTTACCTTGCGGAAGGACCTGATTGTAAATAGTGAAAGTTTTGGTGTACGCGGTGTAATTTTAAAAGACCTTAAGGGTACGCTTGTAATTTGTCGGGATCCTAGGATATAAATAACACGTCACCGAGGCTGGTGTAGTATT-----------------------------------------------------------------------------------
>CLCMulA-PK:Sin:Cotton:14].LN713484
ACCCAGCCTCGGTTCCCTCTCCTTGGTTCCCTCGTGCCTTTCACGTGCTCTCTCTCTTCTGTGTTTTTAATCGAAGATGCCTACTATTCAGTCACAATGGTGGTGTTTTACTGTTTTCTTCCTCTCTGCGACTGCTCCCGATCTGGTTCCTCTCTTCGAGAACACCCACGTTAGTTACGCCTGCTGGCAGGAAGAAGAGTCGCCCACGACTCGACGACGCCATTTGCAGGGGTATCTCCAATTGAAGGGGAAAAGAAGCTTTGCTCAGGTGAAATCTCTCTTTGGTGACTTGAACCCCCATTTGGAGAAACAACGTGCGCGTAAGACCGACGAAGCTCGGGATTATTGTATGAAAGAGGAAACTAGGGTTTCCGGCCCCTTTGAATTTGGGGATTATTGTCCTGCTGGTTCTCACAAACGCCGGCAACGAGAATCTGTAATTCGAAGTCCGGTGAGAATGGCTGAGGAAAATCCGTCTGTCTTCCGACGAGTTAAGGCAAAGATTGCAGAAGAAGATTTCCAGAAGAGCGCCAATGAGATTCAAATTTCAAATTTGAAATCTTGGCAATTGCGCCTGAAGACGCTCCTCGAACGGGACCCAGATGACCGCACTATCTTCTGGGTGTATGGACCTGATGGTGGGGAAGGAAAATCCACCTTTGCCAGAGACCTGTATAGAAGTGGGTCCTGGTTCTATACACGTGGAGGATCTGCAGATAATGTAGCTTACCAGTATATAGGATGTTTAGGAAATAATATTGTATTTGATATCCCTCGTGATAAGAAGGATTATCTACAATACAGTTTAATAGAGATGTTTAAAGATAGGTTAATAGTTAGTAATAAGTATGAGCCTCTTATGGCTCCCTTAATTAATTGTATTCATGTTGTAGTTATGTCTAATTTTCTCCCAGACTTTGAGAAGATTAGTGTAGATAGAGTCCATGTAATCCCATGTATACCATGTGGTGTTTGTCTTAAACACCACAGTGCTGATGTAATGTGTGGCGAATATATGGAATAAAAGAATTTAATTAAAAAACAATCTCTCACATACAAACTATTTTTATGAAAATCAGGCCCCGCAGGGGCACAGATAAGTTAATTTTGCTTCTTGAAAACAAGAAGGAATGAAATGAAAATGAGAAATAAAAAAAAACGTACCAATATATTGATGTGGGTTCCACATCTATAATGAAAAAAAATAAATATTAAAAGAAATAAAAAATATCACTGTTTACCTTGCGGAAGGACCTGATTGTAAATATTGAAAGTTTTGGTGTACGCGGTGTAATTTTAAAAGACCTTAAGGGTACGCTTGTAATTTGTCGGGATCCTAGGATATAAATAACACGTCACCGAGGCTGGTGTAGTATT-----------------------------------------------------------------------------------
>CLCMulA-PK:Sin:Cotton:14].LN713483
ACCCAGCCTCGGTTCCCTCTCCTTGGTTCCCTCGTGCCTTTCACGTGCTCTCTCTCTTCTGTGTTTTTAATCGAAGATGCCTACTATTCAATCACAATGGTGGTGTTTTACTGTTTTCTTCCTCTCTGCGACTGCTCCCGATCTGGTTCCTCTCTTCGAGAACACCCACGTTAGTTACGCCTGCTGGCAGGAAGAAGAGTCGCCCACGACTCGACGACGCCATTTGCAGGGGTATCTCCAATTGAAGGGGAAAAGAAGCTTTGCTCAGGTGAAATCTCTCTTTGGTGACTTGAACCCCCATTTGGAGAAACAACGTGCGCGTAAGACCGACGAAGCTCGGGATTATTGTATGAAAGAGGAAACTAGGGTTTCCGGCCCCTTTGAATTTGGGGATTATTGTCCTGCTGGTTCTCACAAACGCCGGCAACGAGAATCTGTAATTCGAAGTCCGGTGAGAATGGCTGAGGAAAATCCGTCTGTCTTCCGACGAGTTAAGGCAAAGATTGCAGAAGAAGATTTCCAGAAGAGCGCCAATGAGATTCAAATTTCAAATTTGAAATCTTGGCAATTGCGCCTGAAGACGCTCCTCGAACGGGACCCAGATGACCGCACTATCTTCTGGGTGTATGGACCTGATGGTGGGGAAGGAAAATCCACCTTTGCCAGAGACCTGTATAGAAGTGGGTCCTGGTTCTATACACGTGGAGGATCTGCAGATAATGTAGCTTACCAGTATATAGGATGTTTAGGAAATAATATTGTATTTGATATCCCTCGTGATAAGAAGGATTATCTACAATACAGTTAATAGAGATGTTTAAAGATAGGTTAATAGTTAGTAATAAGTATGAGCCTCTTATGGCTCCCTTAATTAATTGTATTCATGTTGTAGTTATGTCTAATTTTCTCCCAGACTTTGAGAAGATTAGTGTAGATAGAGTCCATGTAATCCCATGTATACCATGTGGTGTTTGTCTTAAACACCACAGTGCTGATGTAATGTGTGGCGAATATATGGAATAAAAGAATTTAATTAAAAAACAATCTCTCACATACAAACTATTTTTATGAAAATCAGGCCCCGCAGGGGCACAGATAAGTTAATTTTGCTTCTTGAAAACAAGAAGGAATGAAATGAAAATAAGAAATAAAAAAAAACGTACCAATATATTGATGTGGGTCCCACATCTATAATGAAAAAAAATAAATATTAAAAGAAATAAAAAATATCACTGTTTACCTTGCGGAAGGACCTGATTGTAAATATTGAAAGTTTTGGTGTACGCGGTGTAATTTTAAAAGACCTTAAGGGTACGCTTGTAATTTGTCGGGATCCTAGGATATAAATAACACGTCACCGAGGCTGGTGTAGTATT------------------------------------------------------------------------------------
>CLCMulA-PK:Sin:Cotton:14].LN713482
ACCCAGCCTCGGTTCCCCCTCCTTGGTTCCCTCGTGCCTTTCACGTGCTCTCTCTCTTCTGTGTTTTTAATCGAAGATGCCTACTATTCAGTCACAATGGTGGTGTTTTACTGTTTTCTTCCTCTCTGCGACTGCTCCCGATCTGGTTCCTCTCTTCGAGAACACCCACGTTAGTTACGCCTGCTGGCAGGAAGAAGAGTCGCCCACGACTCGACGACGCCATTTGCAGGGGTATCTCCAATTGAAGGGGAAAAGAAGCTTTGCTCAGGTGAAATCTCTCTTTGGTGACTTGAACCCCCATTTGGAGAAACAACGTGCGCGTAAGACCGACGAAGCTCGGGATTATTGTATGAAAGAGGAAACTAGGGTTTCCGGCCCCTTTGAATTTGGGGATTATTGTCCTGCTGGTTCTCACAAACGCCGGCAACGAGAATCTGTAATTCGAAGTCCGGTGAGAATGGCTGAGGAAAATCCGTCTGTCTTCCGACGAGTTAAGGCAAAGATTGCAGAAGAAGATTTCCAGAAGAGCGCCAATGAGATTCAAATTTCAAATTTGAAATCTTGGCAATTGCGCCTGAAGACGCTCCTCGAACGGGACCCAGATGACCGCACTATCTTCTGGGTGTATGGACCTGATGGTGGGGAAGGAAAATCCACCTTTGCCAGAGACCTGTATAGAAGTGGGTCCTGGTTCTATACACGTGGAGGATCTGCAGATAATGTAGCTTACCAGTATATAGGATGTTTAGGAAATAATATTGTATTTGATATCCCTCGTGATAAGAAGGATTATCTACAATACAGTTTAATAGAGATGTTTAAAGATAGGTTAATAGTTAGTAATAAGTATGAGCCTCTTATGGCTCCCTTAATTAATTGTATTCATGTTGTAGTTATGTCTAATTTTCTCCCAGACTTTGAGAAGATTAGTGTAGATAGAGTCCATGTAATCCCATGTATACCATGTGGTGTTTGTCTTAAACACCACAGTGCTGATGTAATGTGTGGCGAATATATGGAATAAAAGAATTTAATTAAAAAACAATCTCTCACATACAAACTATTTTTATGAAAATCAGGCCCCGCAGGGGCACAGATAAGTTAATTTTGCTTCTTGAAAACAAGAAGGAATGAAATGAAAATAAGAAATAAAAAAAAACGTACCAATATATTGATGTGGGTCCCACATCTATAATGAAAAAAAATAAATATTAAAAGAAATAAAAAATATCACTGTTTACCTTGCGGAAGGACCTGATTGTAAATATTGAAAGTTTTGGTGTACGCGGTGTAATTTTAAAAGACCTTAAGGGTACGCTTGTAATTTGTCGGGATCCTAGGATATAAATAACACGTCACCGAGGCTGGTGTAGTATT-----------------------------------------------------------------------------------
>CLCMulA-PK:Sin:Okra:14].LN713495
ACCCAGCCTCGGTTCCCTCTCCTTGGTTCCCTCGTGCCTTTCACGTGCTCTCTCTCTTCTGTGTTTTTAATCGAAGATGCCTACTATTCAGTCACAATGGTGGTGTTTTACTGTTTTCTTCCTCTCTGCGACTGCTCCCGATCTGGTTCCTCTCTTCGAGAACACCCACGTTAGTTACGCCTGCTGGCAGGAAGAAGAGTCGCCCACGACTCGACGACGCCATTTGCAGGGGTATCTCCAATTGAAGGGGAAAAGAAGCTTTGCTCAGGTGAAATCTCTCTTTGGTGACTTGAACCCCCATTTGGAGAAACAACGTGCGCGTAAGACCGACGAAGCTCGGGATTATTGTATGAAAGAGGAAACTAGGGTTTCCGGCCCCTTTGAATTTGGGGATTATTGTCCTGCTGGTTCTCACAAACGCCGGCAACGAGAATCTGTAATTCGAAGTCCGGTGAGAATGGCTGAGGAAAATCCGTCTGTCTTCCGACGAGTTAAGGCAAAGATTGCAGAAGAAGATTTCCAGAAGAGCGCCAATGAGATTCAAATTTCAAATTTGAAATCTTGGCAATTGCGCCTGAAGACGCTCCTCGAACGGGACCCAGATGACCGCACTATCTTCTGGGTGTATGGACCTGATGGTGGGGAAGGAAAATCCACCTTTGCCAGAGACCTGTATAGAAGTGGGTCCTGGTTCTATACACGTGGAGGATCTGCAGATAATGTAGCTTACCAGTATATAGGATGTTTAGGAAATAATATTGTATTTGATATCCCTCGTGATAAGAAGGATTATCTACAATACAGTTTAATAGAGATGTTTAAAGATAGGTTAATAGTTAGTAATAAGTATGAGCCTCTTATGGCTCCCTTAATTAATTGTATTCATGTTGTAGTTATGTCTAATTTTCTCCCAGACTTTGAGAAGATTAGTGTAGATAGAGTCCATGTAATCCCATGTATACCATGTGGTGTTTGTCTTAAACACCACAGTGCTGATGTAATGTGTGGCGAATATATGGAATAAAAGAATTTAATTAAAAAACAATCTCTCACATACAAACTATTTTTATGAAAATCAGGCCCCGCAGGGGCACAGATAAGTTAATTTTGCTTCTTGAAAACAAGAAGGAATGAAATGAAAATAAGAAATAAAAAAAAACGTACCAATATATTGATGTGGGTCCCACATCTATAATGAAAAAAAATAAATATTAAAAGAAATAAAAAATATCACTGTTTACCTTGCGGAAGGACCTGATTGTAAATATTGAAAGTTTTGGTGTACGCGGTGTAATTTTAAAAGACCTTAAGGGTACGCTTGTAATTTGTCGGGATCCTAGGATATAAATAACACGTCACCGAGGCTGGTGTAGTATT-----------------------------------------------------------------------------------
>CLCMulA-PK:Sin:Okra:14].LN713494
ACCCAGCCTCGGTTCCCTCTCCTTGGTTCCCTCGTGCCTTTCACGTGCTCTCTCTCTTCTGTGTTTTTAATCGAAGATGCCTACTATTCAGTCACAATGGTGGTGTTTTACTGTTTTCTTCCTCTCTGCGACTGCTCCCGATCTGGTTCCTCTCTTCGAGAACACCCACGTTAGTTACGCCTGCTGGCAGGAAGAAGAGTCGCCCACGACTCGACGACGCCATTTGCAGGGGTATCTCCAATTGAAGGGGAAAAGAAGCTTTGCTCAGGTGAAATCTCTCTTTGGTGACTTGAACCCCCATTTGGAGAAACAACGTGCGCGTAAGACCGACGAAGCTCGGGATTATTGTATGAAAGAGGAAACTAGGGTTTCCGGCCCCTTTGAATTTGGGGATTATTGTCCTGCTGGTTCTCACAAACGCCGGCAACGAGAATCTGTAATTCGAAGTCCGGTGAGAATGGCTGAGGAAAATCCGTCTGTCTTCCGACGAGTTAAGGCAAAGATTGCAGAAGAAGATTTCCAGAAGAGCGCCAATGAGATTCAAATTTCAAATTTGAAATCTTGGCAATTGCGCCTGAAGACGCTCCTCGAACGGGACCCAGATGACCGCACTATCTTCTGGGTGTATGGACCTGATGGTGGGGAAGGAAAATCCACCTTTGCCAGAGACCTGTATAGAAGTGGGTCCTGGTTCTATACACGTGGAGGATCTGCAGATAATGTAGCTTACCAGTATATAGGATGTTTAGGAAATAATATTGTATTTGATATCCCTCGTGATAAGAAGGATTATCTACAATACAGTTTAATAGAGATGTTTAAAGATAGGTTAATAGTTAGTAATAAGTATGAGCCTCTTATGGCTCCCTTAATTAATTGTATTCATGTTGTAGTTATGTCTAATTTTCTCCCAGACTTTGAGAAGATTAGTGTAGATAGAGTCCATGTAATCCCATGTATACCATGTGGTGTTTGTCTTAAACACCACAGTGCTGATGTAATGTGTGGCGAATATATGGAATAAAAAAATTTAATAAAAAAACAATCTCTCACATACAAACTATTTTTATGAAAATCAGGCCCCGCAGGGGCACAGATAAGTTAATTTTGCTTCTTGAAAACAAGAAGGAATGAAATGAAAATAAGAAATAAAAAAAACGTACCAATATATTGATGTGGGTCCCACATCTATACTGAAAAAAAATAAATATTAAAAGAAATAAAAAATATCACTGTTTACCTTGCGGAAGGACCTGATTGTAAATATTGAAAGTTTTGGTGTACGCGGTGTAATTTTAAAAGACCTTAAGGGTACGCTTGTAATTTGTCGGGATCCTAGGATATAAATAACACGTCACCGAGGCTGGTGTAGTATT------------------------------------------------------------------------------------
>CLCMulA-PK:Sand:Cotton:13].HG934803
ACCCAGCCTCGGTTCCCTCTCCTTGGTTCCCTCGTGCCTTTCACGTGCTCTCTCTCTTCTGTGTTCTTAAGCGAATATGCCTACTATTCAGTCACAATGGTGGTGTTTTACTGTCTTCTTCCTTTCTGCGACCGCTCCCGACCTAGTTCCTCTCTTCGAGAACACCCACGTTAGTTACGCCTGCTGGCAGGAAGAAGAGTCGCCGACGACTCGACGACGCCACTTGCAGGGCTACCTGCAATTGAAGGGGAAAAGAAGCTTTTCGCAGGTTAAGGCACTGTTCGGAGACCTGAACCCCCACCTGGAGAAACAACGTGCGCGTAAGACCGACGAAGCTCGGGATTACTGTATGAAAGAGGAAACTAGGGTTTCCGGTCCTTTTGAATTTGGGGATTACTGTCCTGCTGGTTCTCACAAACGACGACAGCGAGACTCTGTAATTCGAAGTCCGGTGAGAATGGCTGAGGAGAATCCGTCCGTCTTCCGACGAGTCAAGGCAAAGATTGCTGAGGAAGAATTCCAGAAGACCGCCAAGGAGATTCAAATTTCAAATTTGAAATCTTGGCAATCGCGCCTGAAGACGCTCCTCAAACGGGACCCAGATGACCGCACTATCTTCTGGGTTTACGGACCTGATGGTGGGGAAGGAAAATCCACCTTTGCCAGAGACCTGTACAGAAGTGGGTCCTGGTTCTATACACGTGGAGGATCTGCAGATAATGTAGCTTACCAGTACATAGGATGTTTAGGGAATAATATTGTATTTGACATTCCACGTGATAAGAAGGATTATCTACAGTACAGTTTAATAGAGATGTTTAAGGATAGATTAATAGTTAGTAATAAGTATGAGCCTCTGATGGCTCCCTTAATTAATTGTATCCATGTAGTTGTGATGTCTAATTTTCTCCCAGACTTTGAGAAGATTAGCGTAGATAGAGTCCATGTAATCCCATGTATTCCTTGTGGTGTTTGTCTTAAGCATCATGTTGGTGAAATAAAATGTGAGGAATATTTGGAATAATCTGAAATGTTTGCCGTATAATAGATTATATTAAAGAGAGAAGTGCCGCGCAGCGGCAATAACATGAGTAATTTTGCTTCTTGAAAACAAGAAGGAATGAAATGAAAAAAAGAAATAAAAAAAAATTGTAATATAAAGATGTGGGACCCACATTTATATTGAAATTAAAATAAATATAAAAATAACTAAATAAATATCACTATTCATTTTGCGGAAGGACATGATTGTAAATATTGAAAGTTTTGGGGTACGCGGTGCAATTTTAAAAGACTTTAAGGGGTACGCTTGTAATTTGCCGGGATCCTAGGATATAAATAACACGTCACCGAGGCTGGTGTAGTATT--------------------------------------------------------------------------------------------
>CLCMulA-PK:Sam:Cotton:15].LN829152
ACCCAGCCTCGGTTCCCTCTCCTTGGTTCCCTCGTGTTTTTCACGTGCTCTCTCTCTTCTGTGTTCTTAAGCGAAGATGCCTACTATTCAGTCACAATGGTGGTGTTTTACTGTCTTCTTCCTTTCTGCGACCGCTCCCGACCTGGTTCCTCTCTTCGAGAACACCCACGTTAGTTACGCCTGCTGGCAGGAAGAAGAGTCGCCGACGACTCGACGACGCCACTTGCAGGGCTACCTGCAATTGAAAGGGAAAAGAAGCTTTTCGCAGGTTAAGGCACTGTTCGGAGACCTGAACCCCCACCTGGAGAAACAACGTGCGCGTAAGACCGACGAAGCTCGGGATTACTGTATGAAAGAGGAAACTAGGGTTTCCGGTCCTTTTGAATTTGGGGATTACTGTCCTGCTGGTTCTCACAAACGACGACAACGAGAATCTGTAATTCGAAGTCCGGTGAGGATGGCTGAGGAGAATCCGTCCGTCTTCCGACGAGTCAAGGCAAAGATTGCTGAGGAAGAATTCCAGAAGACCGCCAAGGAGATTCAAATTTCAAATTTGAAATCTTGGCAATCGCGCCTGAAGACGCTCCTCGAACGGGACCCAGATGACCGCACTATCTTCTGGGTTTACGGACCTGATGGTGGGGAAGGAAAATCCACCTTTGCCAGAGACCTGTACAGAAGTGGGTCCTGGTTCTATACACGTGGAGGATCTGCAGATAATGTAGCTTACCAGTACATAGGATGTTTAGGGAATAATATTGTATTTGATATTCCTCGTGATAAGAAGGATTATCTACAGTACAGTTTAATAGAGATGTTTAAGGATAGATTAATAGTTAGTAATAAGTATGAGCCTCTGATGGCTCCCTTAATTAATTGTATCCATGTAGTTGTGATGTCTAATTTTCTCCCAGACTTTGAGAAGATTAGCGTAGATAGAGTCCATGTAATCCCATGTATTCCTTGTGGTGTTTGTCTTAAGCATCATGTTGGTGAAATAAAATGTGAGGAATATTTGGAATAATCTGAAGTGTTTGCCGTATAATATATTATATTAAAGAGAGACGTGCCGCGCAGCGGCAATAACATGAGTAATTTTGCTTCTTGAAAACAAGAAGGAATGAAATGAAAAAAAGAAATAAAAAAAAATTGTAATATAAATGTGGATCCCACATTTATATTGAAATAAAGATAAATATAAAAATAACTAAATAAATATCACTATTCATTTTGCGGAAGGACATAATTGTAAATAATGAAAGTTTTGGGTAACGCGATGTAATTTTAAAATACTTTAGGGTGTGCGCTTGCAATTTGCCGGGATCCTAGGATATAAATAACACGTCACCGAGGCTGGTGTAGTATT----------------------------------------------------------------------------------------------
>CLCMulA-PK:Sam:Cotton:15].LN829144
ACCCAGCCTCGGTTCCCTCTCCTTGGTTCCCTCGTGCTTTTCACGTGCTCTCTCTCTTCTGTGTTCTTAAGCGAAGATGCCTACTATTCAGTCACAATGGTGGTGTTTTACTGTCTTCTTCCTTTCTGCGACCGCTCCCGACCTGGTTCCTCTCTTCGAGAACACCCACGTTAGTTACGCCTGCTGGCAGGAAGAAGAGTCGCCGACGACTCGACGACGCCACTTGCAGGGCTACCTGCAATTGAAGGGGAAAAGAAGCTTTTCGCAGGTTAAGGCACTGTTCGGAGACTTGAACCCCCATTTGGAGAAACAACGTGCGCGTAAGACCGACGAAGCTCGGGATTACTGTATGAAAGAGGAAACTAGGGTTTCCGGTCCTTTTGAATTTGGGGATTACTGTCCTGCTGGTTCTCACAAACGACGACAACGAGAATCTGTAATTCGAAGTCCGGTGAGAATGGCTGAGGAGAATCCGTCCGTCTTCCGACGAGTCAAGGCAAAGATTGCTGAGGAAGAATTCCAGAAGACCGCCAAGGAGATTCAAATTTCAAATTTGAAATCTTGGCAATCGCGCCTGAAGACGCTCCTCGACCGGGACCCAGATGACCGCACTATTTTCTGGGTTTACGGACCTGATGGTGGGGAAGGAAAATCCACCTTTGCCAGAGACCTGTACAGAAGTGGGTCCTGGTTCTATACACGTGGAGGATCTGCAGATAATGTAGCTTACCAGTACATAGGATGTTTAGGGAATAATATTGTATTTGATATTCCTCGTGATAAGAAGGATTATCTACAGTACAGTTTAATAGAGATGTTTAAGGATAGATTAATAGTTAGTAATAAGTATGAGCCTCTGATGGCTCCCTTAATTAATTGTATCCATGTAGTTGTGATGTCTAATTTTCTCCCAGACTTTGAGAAGATTAGCGTAGATAGAGTCCATGTAATCCCATGTATTCCTTGTGGTGTTTGTCGTAAGCATCATGTTGGTGAAATAAAATGTGAGGAATATTTGGAATAATCTGAAATGTTTGCCGTATAATAGATTATATTAAAGAGAGAAGTGCCGCGCAGCGGCAATAACATGAGTAATTTTGCTTCTTGAAAACAAGAAGGAATGAAATGAAAAAAAGAAATAAAAAAATTGTAATATAAAGATGTGGGACCCACATTTATATTGAAATAAAAATAAATATAAAAATAACTAAATAAATATCACTATTCATTTTGCGGAAGGACATAATTGTAAATAATGAAAGTTTTGGGTAACGCGGTGTAATTTTAAAAGACTTTAGGGTGTGCGCTTGCAATTTGCCGGGATCCTAGGATATAAATAACACGTCACCGAGGCTGGTGTAGTATT----------------------------------------------------------------------------------------------
>CLCMulA-PK:Roshanwala:Cotton:15].LN829145
ACCCAGCCTCGGTTCCCTCTCCTTGGTTCCCTCGTGCCTTTCACGTGCTCTCTCTCTTCTGTGTTCTTAAGCGAATATGCCTACTATTCAGTCACAATGGTGGTGTTTTACTGTCTTCTTCCTTTCTGCGACCGCTCCCGACCTGGTTCCTCTCTTCGAGAACACCCACGTTAGTTACGCCTGCTGGCAGGAAGAAGAGTCGCCGACGACTCGACGACGCCACTTGCAGGGCTACCTGCAATTGAAGGGGAAAAGAAGCTTTTCGCAGGTTAAGGCACTTTTCGGAGACTTGAACCCCCACCTGGAGAAACAACGTGCGCGTAAGACCGACGAAGCTCGGGATTACTGTATGAAAGAGGAAACTAGGGTTTCCGGTCCTTTTGAATTTGGGGATTACTGTCCTGCTGGTTCTCACAAACGACGACAACGAGATTCTGTAATTCGAAGTCCGGTGAGAATGGCTGAGGAGAATCCGTCCGTCTTCCGACGAGTCAAGGCAAAGATTGCTGAGGAAGAATTCCAGAAGACCGCCAAGGAGATTCAAATTTCAAATTTGAAATCTTGGCAATCGCGCCTGAAGACGCTCCTCGAGCGGGACCCAGATGACCGCACTATCTTCTGGGTTTACGGACCTGATGGTGGGGAAGGAAAATCCACCTTTGCCAGAGACCTGTACAGAAGTGGGTCCTGGTTCTATACACGTGGAGGATCTGCAGATAATGTAGCTTACCAGTACATAGGATGTTTAGGGAATAATATTGTATTTGATATTCCTCGTGATAAGAAGGATTATCTACAGTACAGTTTAATAGAGATGTTTAAGGATAGATTAATAGTTAGTAATAAGTATGAGCCTCTGATGGCTCCCTTAATTAATTGTATCCATGTAGTTGTGATGTCTAATTTTCTCCCAGACTTTGAGAAGATTAGCGTAGATAGAGTCCATGTAATCCCATGTATTCCTTGTGGTGTTTGTCTTAAGCATCATGTTGGTGAAATAAAATGTGAGGAATATTTGGAATAATCGGAAATGTCTGCCGTATAATAGATTATATTAAAGAGAGAAGTGCCGCGCAGCGGCAATAACATGAGTAATTTTGCTTCTTGAAAACAAGAAGGAATGAAATGAAAAAAGAAATAAAAAAAAATTGTAATATATAGATGTGGGACCCACATTTATATTGAAATAAAAATAAATATAAAAATAACTAAATAAATATCACTATTCATTTTGCGGAAGGACATGATTGTAAATATTGAAAGTTTTGGGGTACGCGGTGTAATTTTAAAAGACTTTAAGGGGTACGCTTGTAATTTGCCGGGATCCTAGGATATAAATAACACGTCACCGAGGCTGGTGTAGTATT---------------------------------------------------------------------------------------------
>CLCMulA-PK:Roshanwala:Cotton:15].LN829143
ACCCAGCCTCGGTTCCCTCTCCTTGGTTCCCTCGTGCCTTTCACGTGCTCTCTCTCTTCTGTGTTCTTAAGCGAATATGCCTACTATTCAGTCACAATGGTGGTGTTTTACTGTCTTCTTCCTTTCTGCGACCGCTCCCGACCTGGTTCCTCTCTTCGAGAACACCCACGTTAGTTACGCCTGCTGGCAGGAAGAAGAGTCGCCGACGACTCGACGACGCCACTTGCAGGGCTACCTGCAATTGAAGGGGAAAAGAAGCTTTTCGCAGGTTAAGGCACTTTTCGGAGACCTGAACCCCCACCTGGAGAAACAACGTGCGCGTAAGACCGACGAAGCTCGGGATTACTGTATGAAAGAGGAAACTAGGGTTTCCGGTCCTTTTGAATTTGGGGATTACTGTCCTGCTGGTTCTCACAAACGACGACAACGAGATTCTGTAATTCGAAGTCCGGTGAGAATGGCTGAGGAGAATCCGTCCGTCTTCCGACGAGTCAAGGCAAAGATTGCTGAGGAAGAATTCCAGAAGACCGCCAAGGAGATTCAAATTTCAAATTTGAAATCTTGGCAATCGCGCCTGAAGACGCTCCTCGAGCGGGACCCAGATGACCGCACTATCTTCTGGGTCTACGGACCTGATGGTGGGGAAGGAAAATCCACCTTTGCCAGAGACCTGTACAGAAGTGGGTCCTGGTTCTATACACGTGGAGGATCTGCAGATAATGTAGCTTACCAGTACATAGGATGTTTAGGGAATAATATTGTATTTGATATTCCTCGTGATAAGAAGGATTATCTACAGTACAGTTTAATAGAGATGTTTAAGGATAGATTAATAGTTAGTAATAAGTATGAGCCTCTGATGGCTCCCTTAATTAATTGTATCCATGTAGTTGTGATGTCTAATTTTCTCCCAGACTTTGAGAAGATTAGCGTAGATAGAGTCCATGTAATCCCATGTATTCCTTGTGGTGTTTGTCTTAAGCATCATGTTGGTGAAATAAAATGTGAGGAATATTTGGAATAATCGGAAATGTCTGCCGTATAATAGATTATATTAAAGAGAGAAGTGCCGCGCAGCGGCAATAACATGAGTAATTTTGCTTCTTGAAAACAAGAAGGAATGAAATGAAAAAAGAAATAAAAAAAAATTGTAATATATAGATGTGGGACCCACATTTATATTGAAATAAAAATAAATATAAAAATAACTAAATAAATATCACTATTCATTTTGCGGAAGGACATGATTGTAAATATTGAAAGTTTTGGGGTACGCGGTGTAATTTTAAAAGACTTTAAGGGGTACGCTTGTAATTTGCCGGGATCCTAGGATATAAATAACACGTCACCGAGGCTGGTGTAGTATT---------------------------------------------------------------------------------------------
>CLCMulA-PK:Roshanwala:Cotton:15].LN829142
ACCCAGCCTCGGTTCCCTCTCCTTGGTTCCCTCGTGCCTTTCACGTGCTCTCTCTCTTCTGTGTTCTTAAGCGAATATGCCTACTATTCAGTCACAATGGTGGTGTTTTGCTGTCTTCTTCCTTTCTGCGACCGCTCCCGACCTGGTTCCTCTCTTCGAGAACACCCACGTTAGTTACGCCTGCTGGCAGGAAGAAGAGTCGCCGACGACTCGACGACGCCACTTGCAGGGCTACCTGCAATTGAAGGGGAAAAGAAGCTTTTCGCAGGTTAAGGCACTTTTCGGAGACCTGAACCCCCACCTGGAGAAACAACGTGCGCGTAAGACCGACGAAGCTCGGGATTACTGTATGAAAGAGGAAACTAGGGTTTCCGGTCCTTTTGAATTTGGGGATTACTGTCCTGCTGGTTCTCACAAACGACGACAACGAGATTCTGTAATTCGAAGTCCGGTGAGAATGGCTGAGGAGAATCCGTCCGTCTTCCGACGAGTCAAGGCAAAGATTGCTGAGGAAGAATTCCAGAAGACCGCCAAGGAGATTCAAATTTCAAATTTGAAATCTTGGCAATCGCGCCTGAAGACGCTCCTCGAGCGGGACCCAGATGACCGCACTATCTTCTGGGTTTACGGACCTGATGGTGGGGAAGGAAAATCCACCTTTGCCAGAGACCTGTACAGAAGTGGGTCCTGGTTCTATACACGTGGAGGATCTGCAGATAATGTAGCTTACCAGTACATAGGATGTTTAGGGAATAATATTGTATTTGATATTCCTCGTGATAAGAAGGATTATCTACAGTACAGTTTAATAGAGATGTTTAAGGATAGATTAATAGTTAGTAATAAGTATGAGCCTCTGATGGCTCCCTTAATTAATTGTATCCATGTAGTTGTGATGTCTAATTTTCTCCCAGACTTTGAGAAGATTAGCGTAGATAGAGTCCATGTAATCCCATGTATTCCTTGTGGTGTTTGTCTTAAGCATCATGTTGGTGAAATAAAATGTGAGGAATATTTGGAATAATCGGAAATGTCTGCCGTATAATAGATTATATTAAAGAGAGAAGTGCCGCGCAGCGGCAATAACATGAGTAATTTTGCTTCTTGAAAACAAGAAGGAATGAAATGAAAAAAGAAATAAAAAAAAATTGTAATATATAGATGTGGGACCCACATTTATATTGAAATAAAAATAAATATAAAAATAACTAAATAAATATCACTATTCATTTTGCGGAAGGACATGATTGTAAATATTGAAAGTTTTGGGGTACGCGGTGTAATTTTAAAAGACTTTAAGGGGTACGCTTGTAATTTGCCGGGATCCTAGGATATAAATAACACGTCACCGAGGCTGGTGTAGTATT---------------------------------------------------------------------------------------------
>CLCMulA-PK:Raj:cotton:15].LN829147
ACCCAGCCTCGGTTCCCTCTCCTTGGTTCCCTCGTGCTTTTCACGTGCTCTCTCTCTTCTGTGTTTTTAAGCGAAGATGCCTACTACTCAGTCACAATGGTGGTGTTTTACTGTCTTCTTCCTTTCTGCGACCGCTCCCGACCTGGTTCCTCTCTTCGAGAACACCCACGTTAGTTACGCCTGCTGGCAGGAAGAAGAGTCGCCGACGACTCGACGACGCCACTTGCAGGGCTACCTGCAATTGAAGGGGAAAAGAAGCTTTTCGCAGGTTAAGGCACTGTTCGGAGATCTGAACCCCCACCTGGAGAAACAACGTGCGCGTAAGACCGACGAAGCTCGGGATTACTGTATGAAAGAGGAAACTAGGGTTTCCGGTCCTTTTGAATTTGGGGATTACTGTCCTGCTGGTTCTCACAAACGACGACAACGAGAATCTGTAATTCGAAGTCCGGTGAGAATGGCTGAGGAGAATCCGTCCGTCTTCCGACGAGTCAAGGCAAAGATTGCTGAGGAAGAATTCCAGAAGACCGCCAAGGAGATTCAAATTTCAAATTTGAAATCTTGGCAATCGCGCCTGAAGACGCTCCTCGAACGGGACCCAGATGACCGCACTATCTTCTGGGTTTACGGACCTGATGGTGGGGAAGGAAAATCCACCTTTGCCAGAGACCTGTACAGAAGTGGGTCCTGGTTCTATACACGTGGAGGATCTGCAGATAATGTAGCTTACCAGTACATAGGATGTTTAGGGAATAATATTGTATTTGATATTCCTCGTGATAAGAAGGATTATCTACAGTACAGTTTAATAGAGATGTTTAAGGATAGATTAATAGTTAGTAATAAGTATGAGCCTCTGATGGTTCCCTTAATTAATTGTATCCATGTAGTTGTTATGTCTAATTTTCTCCCAGACTTTGAGAAGATTAGCGTAGATAGAGTCCATGTAATCCCATGTATTCCTTGTGGTGTTTGTCTTAAGCATCATGTTGGTGAAATAAAATGTGAGGAATATTTGGAATAATCTGAAATGTTTGCCGTATAATAGATTATATTAAAGAGAGAAGGGCCGCGCAGCGGCAATAACATGAGTAATTTTGCTTCTTGAAAACAAGAAGGAATGAAATGAAAAAAAGAAATAAAAAAATTTGTAATATAAATGTGGGTCCCACATTTATATTGAAATAAAAATAAATATAAAAATAACTAAATAAATATCACTATTCATTTGCGGAAGGACATAATTGTAAATAAGGAAAGTTTTGGGTAACGCGGTGTAATTTTAAAAGACTTTAGGGTGTGCGCTTGCAATTTGCCGGGATCCTAGGATATAAATAACACGTCACCGAGGCTGGTGTAGTATT------------------------------------------------------------------------------------------------
>CLCMulA-PK:Raj:Cotton:15].LN829141
ACCCAGCCTCGGGTCCCTCTCCTTGGGTTCCCTCGTGCTTTTCACGTGCTCTCTCTCTTCTGTGTTCTTAAGCGAAGATGCCTACTATTCAGTCACAATGGTGGTGTTTTACTGTCTTCTTCCTTTCTGTGACCGCTCCCGACCTTGTTCCTCTCTTCGAGAACACCCACGTTAGTTACGCCTGCTGGCAGGAAGAAGAGTCGCCGACGACTCGACGACGCCACTTGCAGGGCTACCTGCAATTGAAGGGGAAAAGAAGCTTTTCGCAGGTTAAAGCACTGTTCGGAGACCTGAACCCCCACCTGGAGAAACAACGTGCGCGTAAGACCGATGAAGCTCGGGATTACTGTATGAAAGAGGAAACTAGGGTTTCCGGTCCTTTTGAATTTGGGGATTACTGTCCTGCTGGTTCTCACAAACGACGACAACGAGAATCTGTAATTCGAAGTCCGGTGAGAATGGCTGAGGAGAATCCGTCCGTCTTCCGACGAGTCAAGGCAAAGATTGCTGAGGAAGAATTCCAGAAGACCGCCAAGGAGATTCAAATTTCAAATTTGAAATCTTGGCAATCCCGCCTGAAGACGCTCCTCGAACGGGACCCAGATGACCGCACTATCTTCTGGGTTTACGGACCTGGTGGTGGGGAAGGAAAATCCACCTTTGCCAGGGACCTGTACAGAAGTGGGTCCTGGTTCTATACACGTGGAGGATCTGCAGATAATGTAGCTTACCAGTACATAGGATGTTTAGGGAATAATATTGTATTTGATATTCCTCGTGATAAGAAGGATTATCTACAGTACAGTTTAATAGAGATGTTTAAGGATAGATTAATAGTTAGTAATAAGTATGAGCCTCTGATGGCTCCCTTAATTAATTGTATCCATGTAGTTGTGATGTCTAATTTTCTCCCAGACTTTGAGAAGATTAGCGTAGATAGAGTCCATGTAATCCCTTGTATTCCTTGTGGTGTTTGTCTTAAGCATCATGTTGGTGAAATAAAATGTGAGGAATATTTGGAATAATCTGAAATGTTTGCCGTATAATAGATTATATTAAAGAGAGAAGGGCCGCGCAGCGGCAATAACATGAGTAATTTTGCTTCTTGAAAACAAGAAGGAATGAAATGAAAAAAAGAAATAAAAAAAAATTGTAATATAAATGTGGGTCCCACATTTATATTGAAATAACAATAAATATAAAAATAACTAAATAAATATCACTATTCATTTTGCGGAAGGACTTAATTGTAAATAATGAAAGTTTTGGGTAACGCGGTGTAATTTTAAAAGACTTTAGGGATGTGCGCTTGCAATTTGCCGGGGATCCCCAGGATATAAAATAACACGACACCGAGGCTGGTGTAGTATT-----------------------------------------------------------------------------------------
>CLCMulA-PK:Raj:Cotton:15].LN829140
ACCCAGCCTCGGTTCCCTCTCCTTGGTTCCCTCGTGCTTTTCACGTGCTCTCTCTCTTCTGTGTTCTTAAGCGAAGATGCCTACTATTCAGTCACAATGGTGGTGTTTTACTGTCTTCTTCCTTTCTGTGACCGCTCCCGACCTTGTTCCTCTCTTCGAGAACACCCACGTTAGTTACGCCTGCTGGCAGGAAGAAGAGTCGCCGACGACTCGACGACGCCACTTGCAGGGCTACCTGCAATTGAAGGGGAAAAGAAGCTTTTCGCAGGTTAAAGCACTGTTCGGAGACCTGAACCCCCACCTGGAGAAACAACGTGCGCGTAAGACCGACGAAGCTCGGGATTACTGTATGAAAGAGGAAACTAGGGTTTCCGGTCCTTTTGAATTTGGGGATTACTGTCCTGCTGGTTCTCACAAACGACGACAACGAGAATCTGTAATTCGAAGTCCGGTGAGAATGGCTGAGGAGAATCCATCCGTCTTCCGACGAGTCAAGGCAAAGATTGCTGAGGAAGAATTCCAGAAGACCGCCAAGGAGATTCAAATTTCAAATTTGAAATCTTGGCAATCCCGCCTGAAGACGCTCCTCGAACGGGACCCAGATGACCGCACTATCTTCTGGGTTTACGGACCTGATGGTGGGGAAGGAAAATCCACCTTTGCCAGAGACCTGTACAGAAGTGGGTCCTGGTTCTATACACGTGGAGGATCTGCAGATAATGTAGCTTACCAGTACATAGGATGTTTAGGGAATAATATTGTATTTGATATTCCTCGTGATAAGAAGGATTATCTACAGTACAGTTTAATAGAGATGTTTAAGGATAGATTAATAGTTAGTAATAAGTATGAGCCTCTGATGGCTCCCTTAATTAATTGTATCCATGTAGTTGTGATGTCTAATTTTCTCCCAGACTTTGAGAAGATTAGCGTAGATAGAGTCCATGTAATCCCTTGTATTCCTTGTGGTGTTTGTCTTAAGCATCATGTTGGTGAAATAAAATGTGAGGAATATTTGGAATAATCTGAAATGTTTGCCGTATAATAGATTATATTAAAGAGAGAAGGGCCGCGCAGCGGCAATAACATGAGTAATTTTGCTTCTTGAAAACAAGAAGGAATGAAATGAAAAAAAGAAATAAAAAAAAATTGTAATATAAATGTGGGTCCCACATTTATATTGAAATAAAAATAAATATAAAAATAACTAAATAAATATCACTATTCATTTTGCGGAAGGACTTAATTGTAAATAATGAAAGTTTTGGGTAACGCGGTGTAATTTTAAAAGACTTTAGGATGTGCGCTTGCAATTTGCCGGGATCCTAGGATATAAATAACACGTCACCGAGGCTGGTGTAGTATT----------------------------------------------------------------------------------------------
>CLCMulA-PK:Fsd:Cotton:13].HG934802
ACCCAGCCTCGGTTCCCTCTCCTTGGTTCCCTCGTGCCTTTCACGTGCTCTCTCTCTTCTGTGTTCTTAAGCGAATATGCCTACTATTCAGTCACAATGGTGGTGTTTTACTGTCTTCTTCCTTTCTGCGACCGCTCCCGACCTGGTTCCTCTCTTCGAGAACACCCACGTTAGTTACGCCTGCTGGCAGGAAGAAGAGTCGCCGACGACTCGACGACGCCACTTGCAGGGCTACCTGCAATTGAAGGGGAAAAGAAGCTTTTCGCAGGTTAAGGCACTGTTCGGAGACCTGAACCCCCACCTGGAGAAACAACGTGCGCGTAAGACCGACGAAGCTCGGGATTACTGTATGAAAGAGGAAACTAGGGTTTCCGGTCCTTTTGAATTTGGGGATTACTGTCCTGCTGGTTCTCACAAACGACGACAGCGAGACTCTGTAATTCGAAGTCCGGTGAGAATGGCTGAGGAGAATCCGTCCGTCTTCCGACGAGTCAAGGCAAAGATTGCTGAGGAAGAATTCCAGAAGACCGCCAAGGAGATTCAAATTTCAAATTTGAAATCTTGGCAATCGCGCCTGAAGACGCTCCTCGAACGGGACCCAGATGACCGCACTATCTTCTGGGTTTACGGACCTGATGGTGGGGAAGGAAAATCCACCTTTGCCAGAGACCTGTACAGAAGTGGGTCCTGGTTCTATACACGTGGAGGATCTGCAGATAATGTAGCTTACCAGTACATAGGATGTTTAGGGAATAATATTGTATTTGATATTCCTCGTGATAAGAAGGATTATCTACAGTACAGTTTAATAGAGATGTTTAAGGATAGATTAATAGTTAGTAATAAGTATGAGCCTCTGATGGCTCCCTTAATTAATTGTATCCATGTAGTTGTGATGTCTAATTTTCTCCCAGACTTTGAGAAGATTAGCGTAGATAGAGTCCATGTAATCCCATGTATTCCTTGTGGTGTTTGTCTTAAGCATCATGTTGGTGAAATAAAATGTGAGGAATATTTGGAATAATCTGAAATGTTTGCCGTATAATAGATTATATTAAAGAGAGAAGTGCCGCGCAGCGGCAATAACATGAGTAATTTTGCTTCTTGAAAACAAGAAGGAATGAAGTGAAAAAAAGAAATAAAAAAAAATTGTAATATAAAGATGTGGGACCCACATTTATATTGAAATTAAAATAAATATAAAAATAACTAAATAAATATCACTATTCATTTTGCGGAAGGACATGATTGTAAATATTGAAAGTTTTGGGGTACGCGGTGTAATTTTAAAAGACTTTAAGGGGTACGCTTGTAATTTGCCGGGATCCTAGGATATAAATAACACGTCACCGAGGCTGGTGTAGTATT--------------------------------------------------------------------------------------------
>CLCMulA-PK:Fsd:Cotton:13].HG934801
ACCCAGCCTCGGTTCCCTCTCCTTGGTTCCCTCGTGCTTTTCACGTGCTCTCTCTCTTCTGTGTTCTTAAGCGAAGATGCCTACTATTCAGTCACAATGGTGGTGTTTTACTGTCTTCTTCCTTTCTGTGACCGCTCCCGACCTTGTTCCTCTCTTCGAGAACACCCACGTTAGTTACGCCTGCTGGCAGGAAGAAGAGTCGCCGACGACTCGACGACGCCACTTGCAGGGCTACCTGCAATTGAAGGGGAAAAGAAGCTTTTCGCAGGTTAAAGCACTGTTCGGAGACCTGAACCCCCATCTGGAGAAACAACGTGCGCGTAAGACCGACGAAGCTCGGGATTACTGTATGAAAGAGGAAACTAGGGTTTCCGGTCCTTTTGAATTTGGGGATTACTGTCCTGCTGGTTCTCACAAACGACGACAACGAGAATCTGTAATTCGAAGTCCGGTGAGAATGGCTGAGGAGAATCCGTCCGTCTTCCGACGAGTCAAGGCAAAGATTGCTGAGGAAGAATTCCAGAAGACCGCCAAGGAGATTCAAATTTCAAATTTGAAATCTTGGCAATCCCGCCTGAAGACGCTCCTCGAACGGGACCCAGATGACCGCACTATCTTCTGGGTTTACGGACCTGATGGTGGAGAAGGAAAATCCACCTTTGCCAGAGACCTGTACAGAAGTGGGTCCTGGTTCTATACACGTGGAGGATCTGCAGATAATGTAGCTTACCAGTACATAGGATGTTTAGGGAATAATATTGTATTTGATATTCCTCGTGATAAGAAGGATTATCTACAGTACAGTTTAATAGAGATGTTTAAGGATAGATTAATAGTTAGTAATAAGTATGAGCCTCTTATGGCTCCCTTAATTAATTGTATCCATGTAGTTGTGATGTCTAATTTTCTCCCAGACTTTGAGAAGATTAGCGTAGATAGAGTCCATGTAATCCCATGTATTCCTTGTGGTGTTTGTCTTAAGCATCATGTTGGTGAAATAAAATGTGAGGAATATTTGGAATAATCTGAAATGTTTGCCGTATAATAGATTATATTAAAGAGAGAAGGGCCGCGCAGCGGCAATAACATGAGTAATTTTGCTTCTTGAAAACAAGAAGGAATGAAATGAAAAAAAGAAATAAAAAAAAATTGTAATATAAATGTGGGTCCCACATTTATATTGAAATAAAAATAAATATAAAAATAACTAAATAAATATCACTATTCATTTTGCGGAAGGACTTAATTGTAAATAATGAAAGTTTTGGGTAACGCGGTGTAATTTTAAAAGACTTTAGGATGTGCGCTTGCAATTTGCCGGGATCCTAGGATATAAATAACACGTCACCGAGGCTGGTGTAGTATT----------------------------------------------------------------------------------------------
>CLCMulA-PK:Fsd:Cotton:13].HG934800
ACCCAGCCTCGGTTCCCTCTCCTTGGTTCCCTCGTGCTTTTCACGTGCTCTCTCTCTTCTGTGTTCTTAAGCGAAGATGCCTACTATTCAGTCACAATGGTGGTGTTTTACTGTCTTCTTCCTTTCTGTGACCGCTCCCGACCTTGTTCCTCTCTTCGAGAACACCCACGTTAGTTACGCCTGCTGGCAGGAAGAAGAGTCGCCGACGACTCGACGACGCCACTTGCAGGGCTACCTGCAATTGAAGGGGAAAAGAAGCTTTTCGCAGGTTAAAGCACTGTTCGGAGACCTGAACCCCCATCTGGAGAAACAACGTGCGCGTAAGACCGACGAAGCTCGGGATTACTGTATGAAAGAGGAAACTAGGGTTTCCGGTCCTTTTGAATTTGGGGATTACTGTCCTGCTGGTTCTCACAAACGACGACAACGAGAATCTGTAATTCGAAGTCCGGTGAGAATGGCTGAGGAGAATCCGTCCGTCTTCCGACGAGTCAAGGCAAAGATTGCTGAGGAAGAATTCCAGAAGACCGCCAAGGAGATTCAAATTTCAAATTTGAAATCTTGGCAATCCCGCCTGAAGACGCTCCTCGAACGGGACCCAGATGACCGCACTATCTTCTGGGTTTACGGACCTGATGGTGGAGAAGGAAAATCCACCTTTGCCAGAGACCTGTACAGAAGTGGGTCCTGGTTCTATACACGTGGAGGATCTGCAGATAATGTAGCTTACCAGTACATAGGATGTTTAGGGAATAATATTGTATTTGATATTCCTCGTGATAAGAAGGATTATCTACAGTACAGTTTAATAGAGATGTTTAAGGATAGATTAATAGTTAGTAATAAGTATGAGCCTCTTATGGCTCCCTTAATTAATTGTATCCATGTAGTTGTGATGTCTAATTTTCTCCCAGACTTTGAGAAGATTAGCGTAGATAGAGTCCATGTAATCCCATGTATTCCTTGTGGTGTTTGTCTTAAGCATCGTGTTGGTGAAATAAAATGTGAGGAATATTTGGAATAATCTGAAATGTTTGCCGTATAATAGATTATATTAAAGAGAGAAGGGCCGCGCAGCGGCAATAACATGAGTAATTTTGCTTCTTGAAAACAAGAAGGAATGAAATGAAAAAAAGAAATAAAAAAAAATTGTAATATAAATGTGGGTCCCACATTTATATTGAAATAAAAATAAATATAAAGATAACTAAATAAATATCACTATTCATTTTGCGGAAGGACTTAATTGTAAATAATGAAAGTTTTGAGTAACGCGGTGTAATTTTAAAAGACCTTAGGATGTGCGCTTGCAATTTGCCGGGATCCTAGGATATAAATAACACGTCACCGAGGCTGGTGTAGTATT----------------------------------------------------------------------------------------------
>CLCMulA-PK:Raj:Cotton:12].HG530126
ACCCAGCCTCGGTTCCCTCTCCTTGGTTCCCTCGTGCTTTTCACGTGCTCTCTCTCTTCTGTGTTCTTAAGCGAGGATGCCTACTATTCAGTCACAATGGTGGTGTTTTACTGTCTTCTTCCTTTCTGCGACCGCTCCCGACCTGGTTCCTCTCTTCGAGAACACCCACGTTAGTTACGCCTGCTGGCAGGAAGAAGAGTCGCCGACGACTCGACGACGCCACTTGCAGGGCTACCTGCAATTGAAGGGGAAAAGAAGCTTTTCGCAGGTTAAAGCACTGTTCGGAGACCTGAACCCCCACCTGGAGAAACAACGTGCGCGTAAGACCGACGAAGCTCGGGATTACTGTATGAAAGAGGAAACTAGGGTTTCCGGTCCTTTTGAATTTGGGGATTACTGTCCTGCTGGTTCTCACAAACGACGACAACGAGAATCTGTAATTCGAAGTCCGGTGAGAATGGCTGAGGAGAATCCGTCCGTCTTCCGACGAGTCAAGGCAAAGATTGCTGAGGAAGAATTCCAGAAGACCGCCAAGGAGATTCAAATTTCAAATTTGAAATCTTGGCAATCGCGCCTGAAGACGCTCCTCGAACGGGACCCAGATGACCGCACTATCTTCTGGGTTTACGGACCTGATGGTGGGGAGGGAAAATCCACCTTTGCCAGAGACCTGTACAGAAGTGGGTCCTGGTTCTATACACGTGGAGGATCTGCAGATAATGTAGCTTACCAGTACATAGGATGTTTAGGGAATAATATTGTATTTGATATTCCTCGTGATAAGAAGGATTATCTACAGTACAGTTTAATAGAGATGTTTAAGGATAGATTAATAGTTAGTAATAAGTATGAGCCTCTGATGGCCCCCTTAATTAATTGTATCCATGTAGTTGTGATGTCTAATTTTCTCCCAGACTTTGAGAAGATTAGCGTAGATAGAGTCCATGTAATCCCATGTATTCCTTGTGGTGTTTGTCTTAAGCATCATGTTGGTGAAATAAAATGTGAGGGATATTTGGAATAATCTGAAATGTTTGCCGTATAATAGATTATATTAAAGAGAGAAGGGCCGCGCAGCGGCAATAACATGAGTAATTTTGCTTCTTGAAAACAAGAAGGAATGAAATGAAAAAAAGAAATAAAAAAAAATGTAATATAAAGATGTGGGACCCATATTTATATTGAAATAAAAATAAATATAAAAATAACTAAATAAATATCACTATTCATTTTGCGGAAGGACATAATTGTAAATAATGAAAGTTTTGGGTAACGCGGTGTAATTTTAAAAGACTATAGGGTGTGCGCTTGCAATTTGTCGGGATCCTAGGATATAAATAACACGTCACCGAGGCTGGTGTAGTATT---------------------------------------------------------------------------------------------
>CLCMulA-PK:PM:Cotton:13].HG934797
ACCCAGCCTCGGTTCCCTCTCCTTGGTTCCCTCGTGCTTTTCACGTGCTCTCTCTCTTCTGTGTTCTTAAGCGAAGATGCCTACTATTCAGTCACAATGGTGGTGTTTTACTGTCTTCTTCCTTTCTGTGACCGCTCCCGACCTTGTTCCTCTCTTCGAGAACACCCACGTTAGTTACGCCTGCTGGCAGGAAGAAGAGTCGCCGACGACTCGACGACGCCACTTGCAGGGCTACCTGCAATTGAAGGGGAAAAGAAGCTTTTCGCAGGTTAAAGCACTGTTCGGAGACCTGAACCCCCATCTGGAGAAACAACGTGCGCGTAAGACCGACGAAGCTCGGGATTACTGTATGAAAGAGGAAACTAGGGTTTCCGGTCCTTTTGAATTTGGGGATTACTGTCCTGCTGGTTCTCACAAACGACGACAACGAGAATCTGTAATTCGAAGTCCGGTGAGAATGGCTGAGGAGAATCCGTCCGTCTTCCGACGAGTCAAGGCAAAGATTGCTGAGGAAGAATTCCAGAAGACCGCCGAGGAGATTCAAATTTCAAATTTGAAATCTTGGCAATCCCGCCTGAAGACGCTCCTCGAACGGGACCCAGATGACCGCACTATCTTCTGGGTTTACGGACCTGATGGTGGAGAAGGAAAATCCACCTTTGCCAGAGACCTGTACAGAAGTGGGTCCTGGTTCTATACACGTGGAGGATCTGCAGATAATGTAGCTTACCAGTACATAGGATGTTTAGGGAATAATATTGTATTTGATATTCCTCGTGATAAGAAGGATTGTCTACAGTACAGTTTAATAGAGATGTTTAAGGATAGATTAATAGTTAGTAATAAGTATGAGCCTCTTATGGCTCCCTTAATTAATTGTATCCATGTAGTTGTGATGTCTAATTTTCTCCCAGACTTTGAGAAGATTAGCGTAGATAGAGTCCATGTAATCCCATGTATTCCTTGTGGTGTTTGTCTTAAGCATCATGTTGGTGAAATAAAATGTGAGGAATATTTGGAATAATCTGAAATGTTTGCCGTATAATAGATTATATTAAAGAGAGAAGGGCCGCGCAGCGGCAATAACATGAGTAATTTTGCTTCTTGAAAACAAGAAGGAATGAAATGAAAAAAAGAAATAAAAAAAAATTGTAATATAAATGTGGGTCCCACATTTATATTGAAATAAAAATAAATATAAAAATAACTAAATAAATATCACTATTCATTTTGCGGAAGGACTTAATTGTAAATAATGAAAGTTTTGGGTAACGCGGTGTAATTTTAAAAGACTTTAGGATGTGCGCTTGCAATTTGCCGGGATCCTAGGATATAAATAACACGTCACCGAGGCTGGTGTAGTATT----------------------------------------------------------------------------------------------
>CLCMulA-PK:Mul:Cotton:15].LN870408
ACCCAGCCTCGGTTCCCTCTCCTTGGTTCCCTCGTGCCTTTCACGTGCTCTCTCTCTTCTGTGTTTTTAATCGAAGATGCCTACTATTCAGTCACAATGGTGGTGTTTTACTGTTTTCTTCCCCTCTGCGACTGCTCCCGATCTGGTTCCTCTCTTCGAGAACACCCACGTTAGTTACGCCTGCTGGCAGGAAGAAGAGTCGCCCACGACTCGACGACGCCATTTGCAGGGGTATCTCCAATTGAAGGGGAAAAGAGGCTTTGCTCAGGTGAAATCTCTCTTTGGTGACTTGAACCCCCATTTGGAGAAACAACGTGCGCGTAAGACCGACGAAGCTCGGGATTATTGTATGAAAGAGGAAACTAGGGTTTCCGGCCCCTTTGAATTTGGGGATTATTGTCCTGCTGGTTCTCACAAACGCCGGCAACGAGAATCTGTAATTCGAAGTCCGGTGAGAATGGCTGAGGAAAATCCGTCTGTCTTCCGACGAGTTAAGGCAAAGATTGCAGAAGAAGATTTCCAGAAGACCGCCAATGAGATTCAAATTTCAAATTTGAAATCTTGGCAATTGCGCCTGAAGACGCTCCTCGAACGGGACCCAGATGACCGCACTATCTTCTGGGTGTATGGACCTGATGGTGGGGAAGGAAAATCCACCTTTGCCAGAGACCTGTATAGAAGTGGGTCCTGGTTCTATACACGTGGAGGATCTGCAGATAATGTAGCTTACCAGTATATAGGATGTTTAGGAAATAATATTGTATTTGATATCCCTCGTGATAAGAAGGATTATCTACAATACAGTTTAATAGAGATGTTTAAAGATAGGTTAATAGTTAGTAATAAGTATGAGCCTCTTATGGCTCCCTTAATTAATTGTATTCATGCTGTAGTTATGTCTAATTTTCTACCAGACTTTGAGAAGATTAGTGTAGATAGAGTCCATGTAATCCCATGTATACCATGTGGTGTTTGTCTTAAACACCACAGTGCTGATGTAATGTGTGGCGAATATATGGAATAAAAAAAATTTAATAAAAAAACAATCTCTCACATACAAACTATTTTTATGAAAATCAGGCCCCGCAGGGGCACAGATAAGTTAATTTTGCTTCTTGAAAACAAGAAGGAATGAAATGAAAATAAGAAATAAAAAAACGTACCAGTATATAGATGTGGGTCCCACATCTATAATGAAAGAAAATAAATAGTAAAAGAAATAAAAAAATATCACTGTTCACCTTGCGGAAGGACCTGATTGTAAATATTGAAAGTTTTGGTGTACGCGGTGTAATTTTAAAAGACTTTAAGGGGTACGCTTGTAATTTGTCGGGATCCTAGGATATAAATAACACGTCACCGAGGCTGGTGTAGTATT----------------------------------------------------------------------------------
>CLCMulA-PK:Mul:Cotton:15].LN870407
ACCCAGCCTCGGTTCCCTCTCCTTGGTTCCCTCGTGCCTTTCACGTGCTCTCTCTCTTCTGTGTTTTTAATCGAAGATGCCTACTATTCAGTCACAATGGTGGTGTTTTACTGTTTTCTTCCTCTCTGCGACTGCTCCCGATCTGGTTCCTCTCTTCGAGAACACCCACGTTAGTTACGCCTGCTGGCAGGAAGAAGAGTCGCCCACGACTCGACGACGCCATTTGCAGGGGTATCTCCAATTGAAGGGGAAAAGAAGCTTTGCTCAGGTGAAATCTCTCTTTGGTGACTTGAACCCCCATTTGGAGAAACAACGTGCGCGTAAGACCGACGAAGCTCGGGATTATTGTATGAAAGAGGAAACTAGGGTTTCCGGCCCCTTTGAATTTGGGGATTATTGTCCTGCTGGTTCTCACAAACGCCGGCAACGAGAATCTGTAATTCGAAGTCCGGTGAGAATGGCTGAGGAAAATCCGTCTGTCTTCCGACGAGTTAAGGCAAAGATTGCAGAAGAAGATTTCCAGAAGACCGCCAATGAGACTCAAATTTCAAATTTGAAATCTTGGCAATTGCGCCTGAAGACGCTCCTCGAACGGGACCCAGATGACCGCACTATCTTCTGGGTGTATGGACCTGATGGTGGGGAAGGAAAATCCACCTTTGCCAGAGACCTGTATAGAGGTGGGTCCTGGTTCTATACACGTGGAGGATCTGCAGATAATGTAGCTTACCAGTATATAGGATGTTTAGGAAATAATATTGTATTTGATATCCCTCGTGATAAGAAGGATTATCTACAATACAGTTTAATAGAGATGTTTAAAGATAGGTTAATAGTTAGTAATAAGTATGAGCCTCTTATGGCTCCCTTAATTAATTGTATTCATGTTGTAGTTATGTCTAATTTTCTACCAGACTTTGAGAAGATTAGTGTAGATAGAGTCCATGTAATCCCATGTATACCATGTGGTGTTTGTCTTAAACACCACAGTGCTGATGTAATGTGTGGCGAATATATGGAATAAAAAAAAAATTTAATAAAAAAACAATCTCTCACATACAAACTATTTTTATGAAAATCAGGCCCCGCAGGGGCACAGATAAGTTAATTTTGCTTCCTGAAAACAAGAAGGAATGAAATGAAAATAAGAAATAAAAAAAACGTACCAATATATAGATGTGGGTCCCACATCTATAATGAAAGAAAATAAATAGTAAAAGAAATAAAAAAATATCACTGTTCACCTTGCGGAAGGACCTGATTGTAAATATTGAAAGTTTTGGTGTACGCGGTGTAATTTTAAAAGACTTTAAGGGGTACGCTTGTAATTTGTCGGGATCCTAGGATATAAATAACACGTCACCGAGGCTGGTGTAGTATT-------------------------------------------------------------------------------
>CLCMulA-PK:Mul:Cotton:15].LN870406
ACCCAGCCTCGGTTCCCTCTCCTTGGTTCCCTCGTGCCTTTCACGTGCTCTCTCTCTTCTGTGTTTTTAATCGAAGATGCCTACTATTCAGTCACAATGGTGGTGTTTTACTGTTTTCTTCCTCTCTGCGACTGCTCCCGATCTGGTTCCTCTCTTCGAGAACACCCACGTTAGTTACGCCTGCTGGCAGGAAGAAGAGTCGCCCACGACTCGACGACGCCATTTGCAGGGGTATCTCCAATTGAAGGGGAAAAGAAGCTTTGCTCAGGTGAAATCTCTCTTTGGTGACTTGAACCCCCATTTGGAGAAACAACGTGCGCGTAAGACCGACGAAGCTCGGGATTATTGTATGAAAGAGGAAACTAGGGTTTCCGGCCCCTTTGAATTTGGGGATTATTGTCCTGCTGGTTCTCACAAACGCCGGCAACGAGAATCTGTAATTCGAAGTCCGGTGAGAATGGCTGAGGAAAATCCGTCTGTCTTCCGACGAGTTAAGGCAAAGATTGCAGAAGAAGATTTCCAGAAGACCGCCAATGAGATTCAAATTTCAAATTTGAAATCTTGGCAATTGCGCCTGAAGACGCTCCTCGAACGGGACCCAGATGACCGCACTATCTTCTGGGTGTATGGACCTGATGGTGGGGAAGGAAAATCCACCTTTGCCAGAGACCTGTATAGAAGTGGGTCCTGGTTCTATACACGTGGAGGATCTGCAGATAATGTAGCTTACCAGTATATAGGATGTTTAGGAAATAATATTGTATTTGATATCCCTCGTGATAAGAAGGATTATCTACAATACAGTTTAATAGAGATGTTTAAAGATAGGTTAATAGTTAGTAATAAGTATGAGCCTCTTATGGCTCCCTTAATTAATTGTATTCATGTTGTAGTTATGTCTAATTTTCTACCAGACTTTGAGAAGATTAGTGTAGATAGAGTCCATGTAATCCCATGTATACCATGTGGTGTTTGTCTTAAACACCACAGTGCTGATGTAATGTGTGGCGAATATATGGAATAAAAAAAAAATTTAATAAAAAAACAATCTCTCACATACAAACTATTTTTATGAAAATCAGGCCCCGCAGGGGCACAGATAAGTTAATTTTGCTTCTTGAAAACAAGAAGGAATGAAATGAAAATAAGAAATAAAAAAAACGTACCAATATATAGATGTGGGTCCCACATCTATAATGAAAGAAAATAAATAGTAAAAGAAATAAAAAAATATCACTGTTCACCTTGCGGAAGGACCTGATTGTAAATATTGAAAGTTTTGGTGTACGCGGTGTAATTTTAAAAGACTTTAAGGGGTACGCTTGTAATTTGTCGGGATCCTAGGATATAAATAACACGTCACCGAGGCTGGTGTAGTATT-------------------------------------------------------------------------------
>CLCMulA-PK:Mul:Cotton:15].N870405
ACCCAGCCTCGGTTCCCTCTCCTTGGTCCCCTCGTGCCTTTCACGTGCTCTCTCTCTTCTGTGTTTTTAATCGAAGATGCCTACTATTCAGTCACAATGGTGGTGTTTTACTGTTTTCTTCCTCTCTGCGACTGCTCCCGATCTGGTTCCTCTCTTCGAGAACACCCACGTTAGTTACGCCTGCTGGCAGGAAGAAGAGTCGCCCACGACTCGACGACGCCATTTGCAGGGGTATCTCCAATTGAAGGGGAAAAGAAGCTTTGCTCAGGTGAAATCTCTCTTTGGTGACTTGAACCCCCATTTGGAGAAACAACGTGCGCGTAAGACCGACGAAGCTCGGGATTATTGTATGAAAGAGGAAACTAGGGTTTCCGGCCCCTTTGAATTTGGGGATTATTGTCCTGCTGGTTCTCACAAACGCCGGCAACGAGAATCTGTAATTCGAAGTCCGGTGAGAATGGCTGAGGAAAATCCGTCTGTCTTCCGACGAGTTAAGGCAAAGATTGCAGAAGAAGATTTCCAGAAGACCGCCAATGAGATTCAAATTTCAAATTTGAAATCTTGGCAATTGCGCCTGAAGACGCTCCTCGAACGGGACCCAGATGACCGCACTATCTTCTGGGTGTATGGACCTGATGGTGGGGAAGGAAAATCCACCTTTGCCAGAGACCTGTATAGAAGTGGGTCCTGGTTCTATACACGTGGAGGATCTGCAGATAATGTAGCTTACCAGTATATAGGATGTTTAGGAAATAATATTGTATTTGATATCCCTCGTGATAAGAAGGATTATCTACAATACAGTTTAATAGAGATGTTTAAAGATAGGTTAATAGTTAGTAATAAGTATGAGCCTCTTATGGCTCCCTTAATTAATTGTATTCATGTTGTAGTTATGTCTAATTTTCTACCAGACTTTGAGAAGATTAGTGTAGATAGAGTCCATGTAATCCCATGTATACCATGTGGTGTTTGTCTTAAACACCACAGTGCTGATGTAATGTGTGGCGAATATATGGAATAAAAAAAAAATTTAATAAAAAAACAATCTCTCACATACAAACTATTTTTATGAAAATCAGGCCCCGCAGGGGCACAGATAAGTTAATTTTGCTTCTTGAAAACAAGAAGGAATGAAATGAAAATAAGAAATAAAAAAACGTACCAATATATAGATGTGGGTCCCACATCTATAATGAAAGAAAATAAATAGTAAAAGAAATAAAAAAATATCACTGTTCACCTTGCGGAAGGACCTGATTGTAAATATTGAAAGTTTTGGTGTACGCGGTGTAATTTTAAAAGACTTTAAGGGGTACGCTTGTAATTTGTCGGGATCCTAGGATATAAATAACACGTCACCGAGGCTGGTGTAGTATT--------------------------------------------------------------------------------
>CLCMulA-PK:Mul:Cotton:15].LN870404
ACCCAGCCTCGGTTCCCTCTCCTTGGTTCCCTCGTGCCTTTCACGTGCTCTCTCTCTTCTGTGTTTTTAATCGAAGATGCCTACTATTCAGTCACAATGGTGGTGTTTTACTGTTTTCTTCCTCTCTGCGACTGCTCCCGATCTGGTTCCTCTCTTCGAGAACACCCACGTTAGTTACGCCTGCTGGCAGGAAGAAGAGTCGCCCACGACTCGACGACGCCATTTGCAGGGGTATCTCCAATTGAAGGGGAAAAGAAGCTTTGCTCAGGTGAAATCTCTCTTTGGTGACTTGAACCCCCATTTGGAGAAACAACGTGCGCGTAAGACCGACGAAGCTCGGGATTATTGTATGAAAGAGGAAACTAGGGTTTCCGGCCCCTTTGAATTTGGGGATTATTGTCCTGCTGGTTCTCACAAACGCCGGCAACGAGAATCTGTAATTCGAAGTCCGGTGAGAATGGCTGAGGAAAATCCGTCTGTCTTCCGACGAGTTAAGGCAAAGATTGCAGAAGAAGATTTCCAGAAGACCGCCAATGAGATTCAAATTTCAAATTTGAAATCCTGGCAATTGCGCCTGAAGACGCTCCTCGAACGGGACCCAGATGACCGCACTATCTTCTGGGTGTATGGACCTGATGGTGGGGAAGGAAAATCCACCTTTGCCAGAGACCTGTATAAAAGTGGGTCCTGGTTCTATACACGTGGAGGATCTGCAGATAATGTAGCTTACCAGTATATAGGATGTTTAGGAAATAATATTGTATTTGATATCCCTCGTGATAAGAAGGATTATCTACAATACAGTTTAGTAGAGATGTTTAAAGATAGGTTAATAGTTAGTAATAAGTATGAGCCTCTTATGGCTCCCTTAATTAATTATATTCATGTTGTAGTTATGTCTAATTTTCTACCAGACTTTGAGAAGATTAGTGTAGATAGAGTCCATGTAATCCCATGTATACCATGTGGTGTTTGTCTTAAACACCACAGTGCTGATGTAATGTGTGGCGAATATATGGAATAAAAAAAAAATTTAATAAAAAAACAATCTCTCACATACAAACTATTTTTATGAAAATCAGGCCCCGCAGGGGCACGGAAAAGTTAATTTTGCTTCTTGAAAACAAGAAGGAATGAAATGAAAATAAGAAATAAAAAAAACGTACCAATATATAGATGTGGGTCCCACATCTATAATGAAAGAAAATAAATAGTAAAAGAAATAAAAAAATATCACTGTTCACCTTGCGGAAGGACCTGATTGTAAATATTGAAAGTTTTGGTGTACGCGGTGTAATTTTAAAAGACTTTAAGGGGTACGCTTGTAATTTGTCGGGATCCTAGGATATAAATAACACGTCACCGAGGCTGGTGTAGTATT-------------------------------------------------------------------------------
>CLCMulA-PK:Mul:Cotton:15].LN870403
ACCCAGCCTCGGTTCCCTCTCCTTGGTTCCCTCGTGCCTTTCACGTGCTCTCTCTCTTCTGTGTTTTTAATCGAAGATGCCTACTATTCAGTCACAATGGTGGTGTTTTACTGTTTTCTTCCTCTCTGCGACTGCTCCCGATCTGGTTCCTCTCTTCGAGAACACCCACGTTAGTTACGCCTGCTGGCAGGAAGAAGAGTCGCCCACGACTCGACGACGCCATTTGCAGGGGTATCTCCAATTGAAGGGGAAAAGAAGCTTTGCTCAGGTGAAATCTCTCTTTGGTGACTTGAACCCCCATTTGGAGAAACAACGTGCGCGTAAGACCGACGAAGCTCGGGATTATTGTATGAAAGAGGAAACTAGGGTTTCCGGCCCCTTTGAATTTGGGGATTATTGTCCTGCTGGTTCTCACAAACGCCGGCAACGAGAATCTGTAATTCGAAGTCCGGTGAGAATGGCTGAGGAAAATCCGTCTGTCTTCCGACGAGTTAAGGCAAAGATTGCAGAAGAAGATTTCCAGAAGACCGCCAATGAGATTCAAATTTCAAATTTGAAATCTTGGCAATTGCGCCTGAAGACGCTCCTCGAACGGGACCCAGATGACCGCACTATCTTCTGGGTGTATGGACCTGATGGTGGGGAAGGAAAATCCACCTTTGCCAGAGACCTGTATAGAAGTGGGTCCTGGTTCTATACACGTGGAGGATCTGCAGATAATGTAGCTTACCAGTATATAGGATGTTTAGGAAATAATATTGTATTTGATATCCCTCGTGATATGAAGGATTATCTACAATACAGTTTAATAGAGATGTTTAAAGATAGGTTAATAGTTAGTAATAAGTATGAGCCTCTTATGGCTCCCTTAATTAATTATATTCATGTTGTAGTTATGTCTAATTTTCTACCAGACTTTGAGAAGATTAGTGTAGATAGAGTCCATGTAATCCCATGTATACCATGTGGTGTTTGTCTTAAACACCACAGTGCTGATGTAATGTGTGGCGAATATATGGAATAAAAAAAAAATTTAATATAAAAACAATCTCTCACATACAAACTATTTTTATGAAAATCAGGCCCCGCAGGGGCACAGATAAGTTAATTTTGCTTCTTGAAAACAAGAAGGAATGAAATGAACATAAGAAATAAAAAAAACGTACCAATATATAGATGTGGGTCCCACATCTATAATGAAAGAAAATAAATAGTAAAAGAAATAAAAAAATATCACCGTTCACCTTGCGGAAGGACCTGATTGTAAATATTGAAAGTTTTGGTGTACGCGGTGTAATTTTAAAAGACTTTAAGGGGTACGCTTGTAATTTGTCGGGATCCTAGGATATAAATAACACGTCACCGAGGCTGGTGTAGTATT-------------------------------------------------------------------------------
>CLCMulA-PK:W.fly:12].MH510283
ACCCAGCCTCGGTTCCCTCTCCTTGGTTCCCTTGTGCTTTTCACGTGCTCTCTCTCTTCTGTGTATTTAATCGAAGATGCCTACTATTCAGTCACAATGGTGGTGTTTTACTGTCTTCTTCCTCTCTGCGACTGCTCCCGATCTGGTTCCTCTCTTCGAGAACACCCACGTTAGTTACGCCTGCTGGCAGGAAGAAGGGTCTCCCACGACTCGACGACGTCATTTGCAGGGGTATCTCCAATTGAAGGGGAAAAGAAGCCTTGCTCAGGTGAAATCTCTCTTCGGTGACCTGAACCCCCATTTGGAGAAACAACGTGCGCGTAAGACCGACGAAGCTCGGGATTATTGTATGAAAGAGGAAACTAGGGTTTCCGGCCCCTTTGAATTTGGGGATTATTGTCCTGCTGGTTCTCACAAACGCCGGCAACGAGAATCTGTAATTCGAAGTCCGGTGAGAATGTCTGAGGAAAATCCGTCCGTCTTCCGACGAGTTAAGGCAAAGATTGCAGAAGAAGATTTCCAGAAGACCGCCAAGGAGATTCAAATTTCAAATTTGAAATCTTGGCAATTGCGCCTGAAGACGCTCCTCGAACGGGACCCAGATGACCGCACTATCTTCTGGGTGTATGGACCTAATGGTGGGGAAGGAAAATCCACCTTTGCCAGAGACCTGTATAGAAGTGGGTCCTGGTTCTATACACGTGGAGGATCTGCAGATAATGTAGCTTACCAGTATATAGGATGTTTAGGAAATAATATTGTATTTGATATCCCTCGTGATAAGAAGGATTATCTACAATACAGTTTAATAGAGATGTTTAAGGATAGGTTAATAGTTAGTAATAAGTATGAGCCTCTTATGGCTCCCTTAATTAATTGTATTCATGTTGTAGTTATGTCTAATTTTCTCCCAGACTTTGAGAAGATTAGTGTTGATAGAGTCCATGTGATCCCATGTATACCATGTGGTGTTTGTCTTAAACACCATAGTGCTGATGTAATGTGTGGCGAATATATGGAATAAAAAATTAGAAAAAAATTAATCTCTCACATACAACTATTCATTTAAAAAATCAGGCCCCGCAGGGGAATATATAAAATAATTTTGCTTCTTGAAAACAAGAAGGAATGAAATGAAAATAAGAAATAGAAAAAGTAATAATATGTAAATGTGGGACCCACATTTATATTGAAAAAAAAATAAATAGAAAAATAACTAAATAAATATCACTGTTTACTTTGCGGAATGGCCTGAATGTAAATAATAAAAGTTTTGGGGTACGCGGTGTAATTGTAAAAGACTATAAGGGGTACGCTTGTAATTTGTCGGGATCCTAGGATATAAATAACACGTCACCGAGGCTGGTGTAGTATT-------------------------------------------------------------------------------------
>CLCMulA-PK:Fsd:S.officinarum:15].LN886537
ACCCAGCCTCGGTTCCCTCTCCTTGGTTCCCTCGTGCCTTTCACGTGCTCTCTCTCTTCTGTGTTTTTAAACGAAGATGCCTACTATTCAGTCACAATGGTGGTGTTTTACTGTTTTCTTCCTCTCTGCGACTGCTCCCGATCTAGTTCCTCTCTTCGAGAACACTCACGTTAGTTACGCCTGCTGGCAGGAAGAAGAGTCTCCCACGACTCGACGACGCCATTTGCAGGGGTATCTCCAATTGAAGGGGAAAAGAAGCCTTGCTCAGGTGAAATCTCTCTTTGGTGACTTGAACCCCCATTTGGAGAAACAACGTGCGCGTAAGACCGACGAAGCTCGGGATTATTGTATGAAAGAGGAAACTAGGGTTTCCGGCCCCTTTGAATTTGGGGATTATTGTCCTGCTGGTTCGCACAAACGCCGGCAACGAGAATCTGTAATTCGAAGTCCGGTGAGAATGGCTGAGGAAAATCCGTCTGTTTTCCGACGAGTTAAGGCAAAGATTGCAGAAGAAGAATTCCAGAAGACCGCCAACGAGATTCAAAATTCAAATTTGAAATCTTGGCAATCGCGCCTGAAGACGCTCCTCGAACGGGACCCAGATGACCGCACTATCTTCTGGGTTTACGGACCTGATGGTGGGGAAGGAAAATCCACCTTTGCCAGAGACCTGTACAGAAGTGGGTCCTGGTTCTATACACGTGGAGGATCTGCAGATAATGTAGCTTACCAGTACATAGGACGTTTAGGAAATAATATTGTATTTGATATCCCTCGTGATAAGAAGGATTATCTACAATACAGTTTAATAGAGATGTTTAAAGATAGGTTAATAGTTAGTAATAAGTATGAGCCTCTTATGGCTCCCTTAATTAATTGTATTCATGTTGTAGTTATGTCTAATTTTCTTCCAGACTTTGAGAAGATTAGCGTAGATAGGGTTCATGTAATCCCATGTATACCATGTGGTGTTTGTCTTAAACACCACAGTGTTGATGTAATGTGTGGCGAATATATGGAATAAAAAATTAAAAAAAAAACAATCTCTCACATACAAACTATTCTTTTCAAAAATCAGGCCCCGCAGGGGCATATATAAAATAATTTTGCTTCTTGAAAACAAGAAGGAATGAAATGAAAATAAGAAATAAAAGGAAATAAACTGATATATAAATGTGGGTCCCACATATATATTGAAATAAAAATAAAAGAAAAAGAAATTAATAAACATCACAGTTCACTTTGTGGAAGGACCTGGTTGTAAATATTGAAAGTTTTGGGGTACGCGGTGTAATTTTAAAAGACTTTAAGGGGTACGCTTGTAATTTGTCGGGATCCTAGGATATAAATAACACGTCACCGAGGCTGGTGTAGTATT----------------------------------------------------------------------------------
>CLCMulA-PK:Mul:Cotton:15].LN870402
ACCCAGCCTCGGTTCCCTCTCCTTGGTTCCCTCGTGCCTTTCATGTGCTCTCTCTCTTCTGTGTTCTTAAATGCCTACTATTCAGTCACAATGGTGGTGTTTTACTGTTTTCTTCCTCTCTGCGACTGCTCCCGATCTAGTTCCTCTCTTCGAGAACACTCACGTTAGTTACGCCTGCTGGCAGGAAGAAGAGTCTCCCACGACTCGACGACGCCATTTGCAGGGGTATCTCCAATTGAAGGGGAAAAGAAGCCTTGCTCAGGTGAAATCTCTCTTTGGTGACTTGAACCCCCATTTGGAGAAACAACGTGCGCGTAAGACCGACGAAGCTCGGGATTATTGTATGAAAGAGGAAACTAGGGTTTCCGGCCCCTTTGAATTTGGGGATTATTGTCCTGCTGGTTCGCACAAACGCCGGCAACGAGAATCTGTAATTCGAAGTCCGGTGAGAATGGCTGAGGAAAATCCGTCTGTCTTCCGACGAGTTAAGGCAAAGATTGCAGAAGAAGAATTCCAGAAGACCGCCAACGAGATTCAAATTTCAAATTTGAAATCTTGGCAATCGCGCCTGAAGACGCTCCTCGAACGGGACCCAGATGACCGCACTATCTTCTGGGTTTACGGACCTGATGGTGGGGAAGGAAAATCCACCTTTGCCAGAGACCTGTACAGAAGTGGGTCCTGGTTCTATACACGTGGAGGATCTGCAGATAATGTAGCTTACCAGTACATAGGATGTTTAGGAAATAATATTGTATTTGATATTCCTCGTGATAAGAAGGATTATCTACAATATAGTTTAATAGAGATGTTTAAAGATAGGTTAATAGTTAGTAATAAGTATGAGCCTCTTATGGCTCCCTTAATTAATTGTATTCATGTTGTAGTTATGTCTAATTTTCTTCCAGACTTTGAGAAGATTAGCGTAGATAGGGTCCATGTAATCCCATGTATACCATGTGGTGTTTGTCTTAAACACCACAGTGCTGATGTAATGTGTGGCGAATATATGGAATAAAAAATTAAAAAAAAACAATCTCTCACATACAAACTATTCTTTTCAAAAATCAGGCCCCGCAGGGGCCTATATAAAATAATTTTGCTTCTTGAAAACAAGAAGGAATGAAATGAAAATAAGAAATAAAAGAAAATAAACTGATATATAGATGTGGGTCCCACATTTATATTGAAATAAAAATAAAAGAAAAAGAAATAAATAAACATCACTGTTCACTTTGTGGAAGGACCTGATTGTAAATATTGAAAGTTTAGGGGTACGCGGTGTAATTTTAAAAGACTTTAAGGGGTACGCTTGTAATTTGTCGGGATCCTAGGATATAAATAACACGTCACCGAGGCTGGTGTAGTATT-----------------------------------------------------------------------------------------
>CLCMulA-PK:Mul:cotton:15].LN870390
ACCCAGCCTCGGTTCCCTCTCCTTGGTTCCCTCGTGCCTTTCACGTGCTCTCTCTCTTCTGTGTTTTTAATCGAAGATGCCTACTATTCAGTCACAATGGTGGTGTTTTACTGTTTTCTTCCTCTCTGCGACTGCTCCCGATCTGGTTCCTCTCTTCGAGAACACCCACGTTAGTTACGCCTGCTGGCAGGAAGAAGAGTCGCCCACGACTCGACGACGCCATTTGCAGGGGTATCTCCAATTGAAGGGGAAAAGAAGCTTTGCTCAGGTGAAATCTCTCTTTGGTGACTTGAACCCCCATTTGGAGAAACAACGTGCGCGTAAGACCGACGAAGCTCGGGATTATTGTATGAAAGAGGAAACTAGGGTTTCCGGCCCCTTTGAATTTGGGGATTATTGTCCTGCTGGTTCGCACAAACGCCGGCAACGAGAATCTGTAATTCGAAGTCCGGTGAGAATGGCTGAGGAAAATCCGTCTGTCTTCCGACGAGTTAAGGCAAAGATTGCAGAAGAAGATTTCCAGAAGACCGCCAATGAGATTCAAATTTCAAATTTGAAATCTTGGCAATCGCGCCTGAAGACGCTCCTCGAACGGGACCCAGATGACCGCACTATCTTCTGGGTTTACGGACCTGATGGTGGGGAAGGAAAATCCACCTTTGCCAGAGACCTGTACAGAAGTGGGTCCTGGTTCTATACACGTGGAGGATCTGCAGATAATGTAGCTTACCAGTATATAGGATGTTTAGGAAATAATATTGTATTTGATATCCCTCGTGATAAGAAGGGTTATCTACAATACAGTTTAATAGAGATGTTTAAAGATAGGTTAATAGTTAGTAATAAGTATGAGCCTCTTATGGCTCCCTTAATTAATTGTATTCATGTTGTAGTTATGTCTAATTTTCTACCAGACTTTGAGAGGATTAGTGTAGATAGAGTCCATGTAATCCCATGTATACCATGTGGTGTTTGTCTTAAACACCACAGTGCTGATGTAATGTGTGGCGAATATATGGAATAAAAAAAAAATTTAATAAAAAAACAATCTCTCACATACAAACTATTCTTTTCAAAAATCAGGCCCCGCAGGGGCCTATATAAAATAATTTTGCTTCTTGAAAACAAGAAGGAATGAAATGAAAATAAGAAATAAAAGAAAATAAACTGATATATAGATGTGGGTCCCACATTTATATTGAAATAAAAATAAAAGAAAAAGAAATAAATAAACATCACTGTTCACTTTGTGGAAGGACCTGATTGTAAATATTGAAAGTTTAGGGGTACGCGGTGTAATTTTAAAAGACTTTAAGGGGTACGCTTGTAATTTGTCGGGATCCTAGGATATAAATAACACGTCACCGAGGCTGGTGTAGTATT-----------------------------------------------------------------------------
>CLCMulA-PK:Mul:cotton:15].LN870388
ACCCAGCCTCGGTTCCCTCTCCTTGGTTCCCTCGTGCCTTTCATGTGCTCTCTCTCTTCTGTGTTCTTAAATGCCTACTATTCAGTCACAATGGTGGTGTTTTACTGTTTTCTTCCTCTCTGCGACTGCTCCCGATCTAGTTCCTCTCTTCGAGAACACTCACGTTAGTTACGCCTGCTGGCAGGAAGAAGAGTCTCCCACGACTCGACGACGCCATTTGCAGGGGTATCTCCAATTGAAGGGGAAAAGAAGCCTTGCTCAGGTGAAATCTCTCTTTGGTGACTTGAACCCCCATTTGGAGAAACAACGTGCGCGTAAGACCGACGAAGCTCGGGATTATTGTATGAAAGAGGAAACTAGGGTTTCCGGCCCCTTTGAATTTGGGGATTATTGTCCTGCTGGTTCGCACAAACGCCGGCAACGAGAATCTGTAATTCGAAGTCCGGTGAGAATGGCTGAGGAAAATCCGTCTGTCTTCCGACGAGTTAAGGCAAAGATTGCAGAAGAAGAATTCCAGAAGACCGCCAACGAGATTCAAATTTCAAATTTGAAATCTTGGCAATCGCGCCTGAAGACGCTCCTCGAACGGGACCCAGATGACCGCACTATCTTCTGGGTTTACGGACCTGATGGTGGGGAAGGAAAATCCACCTTTGCCAGAGACCTGTACAGAAGTGGGTCCTGGTTCTATACACGTGGAGGATCTGCAGATAATGTAGCTTACCAGTACATAGGATGTTTAGGAAATAATATTGTATTTGATATTCCTCGTGATAAGAAGGATTATCTACAATATAGTTTAATAGAGATGTTTAAAGATAGGTTAATAGTTAGTAATAAGTATGAGCCTCTTATGGCTCCCTTAATTAATTGTATTCATGTTGTAGTTATGTCTAATTTTCTTCCAGACTTTGAGAAGATTAGCGTAGATAGGGTCCATGTAATCCCATGTATACCATGTGGTGTTTGTCTTAAACACCACAGTGCTGATGTAATGTGTGGCGAATATATGGAATAAAAAATTAAAAAAAAACAATCTCTCACATACAAACTATTCTTTTCAAAAATCAGGCCCCGCAGGGGCCTATATAAAATAATTTTGCTTCTTGAAAACAAGAAGGAATGAAATGAAAATAAGAAATAAAAGAAAATAAACTGATATATAGATGTGGGTCCCACATTTATATTGAAATAAAAATAAAAGAAAAAGAAATAAATAAACATCACTGTTCACTTTGTGGAAGGACCTGATTGTAAATATTGAAAGTTTAGGGGTACGCGGTGTAATTTTAAAAGACTTTAAGGGGTACGCTTGTAATTTGTCGGGATCCTAGGATATAAATAACACGTCACCGAGGCTGGTGTAGTATT-----------------------------------------------------------------------------------------
>CLCMulA-PK:Mul:cotton:15].LN870387
ACCCAGCCTCGGTTCCCTCTCCTTGGTTCCCTCGTGCCTTTCATGTGCTCTCTCTCTTCTGTGTTCTTAAATGCCTACTATTCAGTCACAATGGTGGTGTTTTACTGTTTTCTTCCTCTCTGCGACTGCTCCCGATCTAGTTCCTCTCTTCGAGAACACTCACGTTAGTTACGCCTGCTGGCAGGAAGAAGAGTCTCCCACGACTCGACGACGCCATTTGCAGGGGTATCTCCAATTGAAGGGGAAAAGAAGCCTTGCTCAGGTGAAATCTCTCTTTGGTGACTTGAACCCCCATTTGGAGAAACAACGTGCGCGTAAGACCGACGAAGCTCGGGATTATTGTATGAAAGAGGAAACTAGGGTTTCCGGCCCCTTTGAATTTGGGGATTATTGTCCTGCTGGTTCTCACAAACGCCGGCAACGAGACTCTGTAATTCGAAGTCCGGTGAGAATGGTTGAGGAAAATCCGTCTGTCTTCCGACGAGTTAAGGCAAAGATTGCAGAAGAAGATTTCCAGAAGACCGCCAAGGAGATTCAAATTTCAAATTTGAAATCTTGGCAATTGCGCCTGAAGACGCTCCTCGAACGGGACCCAGATGACCGCACTATCTTCTGGGTGTATGGACCTGATGGTGGGGAAGGAAAATCCACCTTTGCCAGAGACCTGTATAGAAGTGGGTCCTGGTTCTATACACGTGGAGGATCTGCAGATAATGTAGCTTACCAGTACATAGGATGTTTAGGAAATAATATTGTATTTGATATTCCTCGTGATAAGAAGGATTATCTACAATATAGTTTAATAGAGATGTTTAAAGATAGGTTAATAGTTAGTAATAAGTATGAGCCTCTTATGGCTCCCTTAATTAATTGTATTCATGTTGTAGTTATGTCTAATTTTCTTCCAGACTTTGAGAAGATTAGCGTAGATAGGGTCCATGTAATCCCATGTATACCATGTGGTGTTTGTCTTAAACACCACAGTGCTGATGTAATGTGTGGCGAATATATGGAATAAAAAATTAAAAAAAAACAATCTCTCACATACAAACTATTCTTTTCAAAAATCAGGCCCCGCAGGGGCCTATATAAAATAATTTTGCTTCTTGAAAACAAGAAGGAATGAAATGAAAATAAGAAATAAAAGAAAATAAACTGATATATAGATGTGGGTCCCACATTTATATTGAAATAAAAATAAAAGAAAAAGAAATAAATAAACATCACTGTTCACTTTGTGGAAGGACCTGATTGTAAATATTGAAAGTTTAGGGGTACGCGGTGTAATTTTAAAAGACTTTAAGGGGTACGCTTGTAATTTGTCGGGATCCTAGGATATAAATAACACGTCACCGAGGCTGGTGTAGTATT-----------------------------------------------------------------------------------------
>CLCMulA-PK:Mul:Cotton:15].LN870401
ACCCAGCCTCGGTTCCCTCTCCTTGGTTCCCTCGTGCCTTTCACGTGCTCTCTCTCTTCTGTGTTTTTAATCGAAGATGCCTACTATTCAGTCACAATGGTGGTGTTTTACTGTTTTCTTCCTCTCTGCGACTGCTCCCGATCTGGTTCCTCTCTTCGAGAACACCCACGTTAGTTACGCCTGCTGGCAGGAAGAAGAGTCGCCCACGACTCGACGACGCCATTTGCAGGGGTATCTCCAATTGAAGGGGAAAAGAAGCTTTGCTCAGGTGAAATCTCTCTTTGGTGACTTGAACCCCCATTTGGAGAAACAACGTGCGCGTAAGACCGACGAAGCTCGGGATTATTGTATGAAAGAGGAAACTAGGGTTTCCGGCCCCTTTGAATTTGGGGATTATTGTCCTGCTGGTTCTCACAAACGCCGGCAACGAGAATCTGTAATTCGAAGTCCGGTGAGAATGGCTGAGGAAAATCCGTCTGTCTTCCGACGAGTTAAGGCAAAGATTGCAGAAGAAGATTTCCAGAAGACCGCCAATGAGATTCAAATTTCAAATTTGAAATCTTGGCAATTGCGCCTGAAGACGCTCCTCGAACGGGACCCAGATGACCGCACTATCTTCTGGGTGTATGGACCTGATGGTGGGGAAGGAAAATCCACCTTTGCCAGAGACCTGTATAGAAGTGGGTCCTGGTTCTATACACGTGGAGGATCTGCAGATAATGTAGCTTACCAGTACATAGGATGTTTAGGAAATAATATTGTATTTGATATTCCTCGTGATAAGAAGGATTATCTACAATATAGTTTAATAGAGATGTTTAAAGATAGGTTAATAGTTAGTAATAAGTATGAGCCTCTTATGGCTCCCTTAATTAATTGTATTCATGTTGTAGTTATGTCTAATTTTCTTCCAGACTTTGAGAAGATTAGCGTAGATAGGGTCCATGTAATCCCATGTATACCATGTGGTGTTTGTCTTAAACACCACAGTGCTGATGTAATGTGTGGCGAATATATGGAATAAAAAATTAAAAAAAAACAATCTCTCACATACAAACTATTCTTTTCAAAAATCAGGCCCCGCAGGGGCCTATATAAAATAATTTTGCTTCTTGAAAACAAGAAGGAATGAAATGAAAATAAGAAATAAAAGAAAATAAACTGATATATAGATGTGGGTCCCACATTTATATTGAAATAAAAATAAAAGAAAAAGAAATAAATAAACATCACTGTTCACTTTGTGGAAGGACCTGATTGTAAATATTGAAAGTTTTGGTGTACGCGGTGTAATTTTAAAAGACTTTAAGGGGTACGCTTGTAATTTGTCGGGATCCTAGGATATAAATAACACGTCACCGAGGCTGGTGTAGTATT-----------------------------------------------------------------------------------
>CLCMulA-PK:Mul:Cotton:15].LN870394
ACCCAGCCTCGGTTCCCTCTCCTTGGTTCCCTCGTGCCTTTCACGTGCTCTCTCTCTTCTGTGTTTTTAATCGAAGATGCCTACTATTCAGTCACAATGGTGGTGTTTTACTGTTTTCTTCTTCTCTGCGACTGCTCCCGATCTGGTTCCTCTCTTCGAGAACACCCACGTTAGTTACGCCTGCTGGCAGGAAGAAGAGTCGCCCACGACTCGACGACGCCATTTGCAGGGGTATCTCCAATTGAAGGGGAAAAGAAGCTTTGCTCAGGTGAAATCTCTCTTTGGTGACTTGAACCCCCATTTGGAGAAACAACGTGCGCGTAAGACCGACGAAGCTCGGGATTATTGTATGAAAGAGGAAACTAGGGTTTCCGGCCCCTTTGAATTTGGGGATTATTGTCCTGCTGGTTCTCACAAACGCCGGCAACGAGAATCTGTAATTCGAAGTCCGGTGAGAATGGCTGAGGAAAATCCGTCTGTCTTCCGACGAGTTAAGGCAAAGATTGCAGAAGAAGATTTCCAGAAGACCGCCAATGAGATTCAAATTTCAAATTTGAAATCTTGGCAATTGCGCCTGAAGACGCTCCTCGAACGGGACCCAGATGACCGCACTATCTTCTGGGTGTATGGACCTGATGGTGGGGAAGGAAAATCCACCTTTGCCAGAGACCTGTATAGAAGTGGGTCCTGGTTCTATACACGTGGAGGATCTGCAGATAATGTAGCTTACCAGTATATAGGATGTTTAGGAAATAATATTGTATTTGATATCCCTCGTGATAAGAAGGATTATCTACAATACAGTTTAATAGAGATGTTTAAAGATAGGTTAATAGTTAGTAATAAGTATGAGCCTCTTATGGCTCCCTTAATTAATTGTATTCATGTTGTAGTTATGTCTAATTTTCTCCCAGACTTTGAGAAGATTAGTGTAGATAGAGTCCATGTAATCCCATGTATACCATGTGGTGTTTGTCTTAAACACCACAGTGCTGATGTAATGTGTGGCGAATATATGGAATAAAAACATTGAATAAAAAAATAATCTCTCACATACAAACTATTTTTATGAAAATCAGGCCCCGCAGGGGCACAGATAAGTTAATTTTGCTTCTTGAAAACAAGAAGGAATGAAATGAAAATAAGAAATAAAAAAAACGTACCAATATATTGATGTGGGTCCCACATCTATAATGAAAAAAAATAAATAATAAAAGAAATAAAAAAATATAACTGTTCACCTTGCGGAAGGACCTGATTGTAAATATTGAAAGTTTTGGTGTACGCGGTGTAATTTTAAAAGACCTTAAGGGGTACGCTTGTAATTTGTCGGGATCCTAGGATATAAATAACACGTCACCGAGGCTGGTGTAGTATT----------------------------------------------------------------------------------
>CLCMulA-PK:Mul:Cotton:15].LN870393
ACCCAGCCTCGGTTCCCTCTCCTTGGTTCCCTCGTGCCTTTCACGTGCTCTCTCTCTTCTGTGTTTTTAATCGAAGATGCCTACTATTCAGTCACAATGGTGGTGTTTTACTGTTTTCTTCCTCTCTGCGACTGCTCCCGATCTGGTTCCTCTCTTCGAGAACACCCACGTTAGTTACGCCTGCTGGCAGGAAGAAGAGTCGCCCACGACTCGACGACGCCATTTGCAGGGGTATCTCCAATTGAAGGGGAAAAGAAGCTTTGCTCAGGTGAAATCTCTCTTTGGTGGCTTGAACCCCCATTTGGAGAAACAACGTGCGCGTAAGACCGACGAAGCTCGGGATTATTGTATGAAAGAGGAAACTAGGGTTTCCGGCCCCTTTGAATTTGGGGATTATTGTCCTGCTGGTTCTCACAAACGCCGGCAACGAGAATCTGTAATTCGAAGTCCGGTGAGAATGGCTGAGGAAAATCCGTCTGTCTTCCGACGAGTTAAGGCAAAGATTGCAGAAGAAGATTTCCAGAAGACCGCCAATGAGATTCAAATTTCAAATTTGAAATCTTGGCAATTGCGCCTGAAGACGCTCCTCGAACGGGACCCAGATGACCGCACTATCTTCTGGGTGTATGGACCTGATGGTGGGGAAGGAAAATCCACCTTTGCCAGAGACCTGTATAGAAGTGGGTCCTGGTTCTATACACGTGGAGGATCTGCAGATAATGTAGCTTACCAGTATATAGGATGTTTAGGAGATAATATTGTATTTGATATCCCTCGTGATAAGAAGGATTATCTACAATACAGTTTAATAGAGATGTTTAAAGATAGGTTAATAGTTAGTAATAAGTATGAGCCTCTTATGGCTCCCTTAATTAATTGTATTCATGTTGTAGTTATGTCTAATTTTCTACCAGACTTTGAGAAGATTAGTGTAGATAGAGTCCATGTAATCCCATGTATACCATGTGGTGTTTGTCTTAAACACCACAGTGCTGATGTAATGTGTGGCGAATATATGGAATAAAAAAAAAATTTAATAAAAAAACAATCTCTCACATACAAACTATTTTTATGAAAATCAGGCCCCGCAGGGGCACAGATAAGTTAATTTTGCTTCTTGAAAACAAGAAGGAATGAAATGAAAATAAGAAATAAAAAAAACGTACCAATATATAGATGTGGGTCCCACATCTATAATGAAAGAAAATAAATAGTAAAAGAAATAAAAAAATATCACTGTTCACCTTGCGGAAGGACCTGATTGTAAATATTGAAAGTTTTGGTGTACGCGGTGTAATTTTAAAAGACTTTAAGGGGTACGCTTGTAATTTGTCGGGATCCTAGGATATAAATAACACGTCACCGAGGCTGGTGTAGTATT-------------------------------------------------------------------------------
>CLCMulA-PK:Mul:Cotton:15].LN870392
ACCCAGCCTCGGTTCCCTCTCCTTGGTTCCCTCGTGCCTTTCATGTGCTCTCTCTCTTCTGTGTTCTTAAATGCCTACTATTCAGTCACAATGGTGGTGTTTTACTGTTTTCTTCCTCTCTGCGACTGCTCCCGATCTAGTTCCTCTCTTCGAGAACACTCACGTTAGTTACGCCTGCTGGCAGGAAGAAGAGTCTCCCACGACTCGACGACGCCATTTGCAGGGGTATCTCCAATTGAAGGGGAAAAGAAGCCTTGCTCAGGTGAAATCTCTCTTTGGTGACTTGAACCCCCATTTGGAGAAACAACGTGCGCGTAAGACCGACGAAGCTCGGGATTATTGTATGAAAGAGGAAACTAGGGTTTCCGGCCCCTTTGAATTTGGGGATTATTGTCCTGCTGGTTCTCACAAACGCCGGCAACGAGAATCTGTAATTCGAAGTCCGGTAAGAATGGCTGAGGAAAATCCGTCTGTCTTCCGACGAGTTAAGGCAAAGATTGCAGAAGAAGATTTCCAGAAGACCGCCAATGAGATTCAAATTTCAAATTTGAAATCTTGGCAATTGCGCCTGAAGACGCTCCTCGAACGGGACCCAGATGACCGCACTATCTTCTGGGTGTATGGACCTGATGGTGGGGAAGGAAAATCCACCTTTGCCAGAGACCTGTATAGAAGTGGGTCCTGGTTCTATACACGTGGAGGATCTGCAGATAATGTAGCTTACCAGTACATAGGATGTTTAGGAAATAATATTGTATTTGATATTCCTCGTGATAAGAAGGATTATCTACAATATAGTTTAATAGAGATGTTTAAAGATAGGTTAATAGTTAGTAATAAGTATGAGCCTCTTATGGCTCCCTTAATTAATTGTATTCATGTTGTAGTTATGTCTAATTTTCTTCCAGACTTTGAGAAGATTAGCGTAGATAGGGTCCATGTAATCCCATGTATACCATGTGGTGTTTGTCTTAAACACCACAGTGCTGATGTAATGTGTGGCGAATATATGGAATAAAAAATTAAAAAAAAAACAATCTCACGCATACAAACTATTCTTTTCAAAAATCAGGCCCCGCAGGGGCCTATATAAAATAATTTTGCTTCTTGAAAACAAGAAGGAATGAAATGAAAATAAGAAATAAAAGAAAATAAACTGATATATAGATGTGGGTCCCACATTTATATTGAAATAAAAATAAAAGAAAAAGAAATAAATAAACATCACTGTTCACTTTGTGGAAGGACCTGATTGTAAATATTGAAAGTTTAGGGGTACGCGGTGTAATTTTAAAAGACTTTAAGGGGTACGCTTGTAATTTGTCGGGATCCTAGGATATAAATAACACGTCACCGAGGCTGGTGTAGTATT----------------------------------------------------------------------------------------
>CLCMulA-PK:Mul:Cotton:15].LN831972
ACCCAGCCTCGGTTCCCTCTCCTTGGTTCCCTCGTGCTTTTCACGTGCTCTCTCTCTTCTGTGTTCTTAAGCGAAGATGCCTACTATTCAGTCACAATGGTGGTGTTTTACTGTCTTCTTCCTCTCTGCGACTGCTCCCGATCTGGTTCCTCTCTTTGAGAACACCCACGTTAGTTACGCCTGCTGGCAGGAAGAAGAGTCTCCCACGACTCGACGACGCCATTTGCAGGGGTATCTCCAATTGAAGGGTAAAAGAAGCCTAGCTCAGGTGAAATCTCTCTTCGGTGACCTAAACCCCCATTTGGAGAAACAACGTGCGCGTAAGACCGACGAAGCTCGGGATTATTGTATGAAAGAGGAAACTAGGGTTTCCGGCCCCTTTGAATTTGGGGATTATTGTCCTGCTGGTTCTCACAAACGCCGGCAACGAGAATCTGTAATTCGAAGTCCGGTGAGAATGGCAGAGGAAAATCCGTCCGTCTTCCGACGAGTCAAGGCAAAGATTGCTGAGGAAGAATTCCAGAAGAGCGCGCCTGAGATTCAAATTTCAAATTTGAAATCTTGGCAATCGCGCCTGAAGACGCTCCTCGAACGGGACCCAGATGACCGCACTATCTTCTGGGTGTATGGACCTGATGGTGGGGAAGGAAAATCCACCTTTGCCAGAGACCTGTACAGAAGTGGGTCCTGGTTCTATACACGTGGAGGATCTGCAGATAATGTAGCTTACCAGTACATAGGATGTTTAGGGAATAATATTGTATTTGATATTCCTCGTGGTAAGAAGGATTATCTACAGTACAGTTTAATAGAGATGTTTAAGGATAGATTAATAGTTAGTAATAAGTATGAGCCTCTGATGGCTCCCTTAATTAATTGTATCCATGTAGTTGTGATGTCTAATTTTCTCCCAGACTTTGAGAAGATTAGCGTAGATAGAGTCCATGTAATCCCATGTATTCCTTGTGGTGTTTGTCTTAAGCATCATGTTGGTGAAATAAAATGTGAGGAATATTTGGAATAATCTGAAATGTTTGCCGTATAATAGATTATATTAAAGAGAGAAGGGCCGCGCAGCGGCAATAACATGAGTAATTTTGCTTCTTGAAAACAAGAAGGAATGAAATGAAAAAAAGAAATAAAAAAAAATTGTAATATAAATGTGGGTCCCACATTTATATTGAAATAAAAATAAATATAAAAATAACTAAATAAATATCACTATTCATTTTGCGGAAGGACTTAATTGTAAATAATGAAAGTTTTGGGTAACGCGGTGTAATTTTAAAAGACTTTAGGATGTGCGCTTGCAATTTGCCGGGATCCTAGGATATAAATAACACGTCACCGAGGCTGGTGTAGTATT----------------------------------------------------------------------------------------------
>CLCMulA-PK:Mul:Cotton:15].LN831971
ACCCAGCCTCGGTTCCCTCTCCTTGGTTCCCTCGTGCTTTTCACGTGCTCTCTCTCTTCTGTGTTCTTAAGCGAAGATGCCTACTATTCAGTCACAATGGTGGTGTTTTACTGTCTTCTTCCTCTCTGCGACTGCTCCCGATCTGGTTCCTCTCTTTGAGAACACCCACGTTAGTTACGCCTGCTGGCAGGAAGAAGAGTCTCCCACGACTCGACGACGCCATTTGCAGGGGTATCTCCAATTGAAGGGTAAAAGAAGCCTAGCTCAGGTGAAATCTCTCTTCGGTGACCTAAACCCCCATTTGGAGAAACAACGTGCGCGTAAGACCGACGAAGCTCGGGATTATTGTATGAAAGAGGAAACTAGGGTTTCCGGCCCCTTTGAATTTGGGGATTATTGTCCTGCTGGTTCTCACAAACGCCGGCAACGAGAATCTGTAATTCGAAGTCCGGTGAGAATGGCAGAGGAAAATCCGTCCGTCTTCCGACGAGTCAAGGCAAAGATTGCTGAGGAAGAATTCCAGAAGAGCGCGCCTGAGATTCAAATTTCAAATTTGAAATCTTGGCAATCGCGCCTGAAGACGCTCCTCGAACGGGACCCAGATGACCGCACTATCTTCTGGGTGTATGGACCTGATGGTGGGGAAGGAAAATCCACCTTTGCCAGAGACCTGTACAGAAGTGGGTCCTGGTTCTATACACGTGGAGGATCTGCAGATAATGTAGCTTACCAGTACATAGGATGTTTAGGGAATAATATTGTATTTGATATTCCTCGTGATAAGAAGGATTATCTACAGTACAGTTTAATAGAGATGTTTAAGGATAGATTAATAGTTAGTAATAAGTATGAGCCTCTGATGGCTCCCTTAATTAATTGTATCCATGTAGTTGTGATGTCTAATTTTCTCCCAGACTTTGAGAAGATTAGCGTAGATAGAGTCCATGTAATCCCATGTATTCCTTGTGGTGTTTGTCTTAAGCATCATGTTGGTGAAATAAAATGTGAGGAATATTTGGAATAATCTGAAATGTTTGCCGTATAATAGATTATATTAAAGAGAGAAGGGCCGCGCAGCGGCAATAACATGAGTAATTTTGCTTCTTGAAAACAAGAAGGAATGAAATGAAAAAAAGAAATAAAAAAAAATTGTAATATAAATGTGGGTCCCACATTTATATTGAAATAAAAATAAATATAAAAATAACTAAATAAATATCACTATTCATTTTGCGGAAGGACTTAATTGTAAATAATGAAAGTTTTGGGTAACGCGGTGTAATTTTAAAAGACTTTAGGATGTGCGCTTGCAATTTGCCGGGATCCTAGGATATAAATAACACGTCACCGAGGCTGGTGTAGTATT----------------------------------------------------------------------------------------------
>CLCMulA-PK:Mul:Cotton:15].LN831970
ACCCAGCCTCGGTTCCCTCTCCTTGGTTCCCTCGTGCTTTTCACGTGCTCTCTCTCTTCTGTGTTCTTAAGCGAAGATGCCTACTATTCAGTCACAATGGTGGTGTTTTACTGTCTTCTTCCTCTCTGCGACTGCTCCCGATCTGGTTCCTCTCTTTGAGAACACCCACGTTAGTTACGCCTGCTGGCAGGAAGAAGAGTCTCCCACGACTCGACGACGCCATTTGCAGGGGTATCTCCAATTGAAGGGTAAAAGAAGCCTAGCTCAGGTGAAATCTCTCTTCGGTGACCTAAACCCCCATTTGGAGAAACAACGTGCGCGTAAGACCGACGAAGCTCGGGATTATTGTATGAAAGAGGAAACTAGGGTTTCCGGCCCCTTTGAATTTGGGGATTATTGTCCTGCTGGTTCTCACAAACGCCGGCAACGAGAATCTGTAATTCGAAGTCCGGTGAGAATGGCAGAGGAAAATCCGTCCGTCTTCCGACGAGTCAAGGCAAAGATTGCTGAGGAAGAATTCCAGAAGAGCGCGCCTGAGATTCAAATTTCAAATTTGAAATCTTGGCAATCGCGCCTGAAGACGCTCCTCGAACGGGACCCAGATGACCGCACTATCTTCTGGGTGTATGGACCTGATGGTGGGGAAGGAAAATCCACCTTTGCCAGAGACCTGTACAGAAGTGGGTCCTGGTTCTATACACGTGGAGGATCTGCAGATAATGTAGCTTACCAGTACATAGGATGTTTAGGGAATAATATTGTATTTGATATTCCTCGTGATAAGAAGGATTATCTACAGTACAGTTTAATAGAGATGTTTAAGGATAGATTAATAGTTAGTAATAAGTATGAGCCTCTGATGGCTCCCTTAATTAATTGTATCCATGTAGTTGTGATGTCTAATTTTCTCCCAGACTTTGAGAAGATTAGCGTAGATAGAGTCCATGTAATCCCATGTATTCCTTGTGGTGTTTGTCTTAAGCATCATGTTGGTGAAATAAAATGTGAGGAATATTTGGAATAATCTGAAATGTTTGCCGTATAATAGATTATATTAAAGAGAGAAGGGCCGCGCAGCGGCAATAACATGAGTAATTTTGCTTCTTGAAAACAAGAAGGAATGAAATGAAAAAAAGAAATAAAAAAAAATTGTAATATAAATGTGGGTCCCACATTTATATTGAAATAAAAATAAATATAAAAATAACTAAATAAATATCACTATTCATTTTGCGGAAGGACTTAATTGTAAATAATGAAAGTTTTGGGTAACGCGGTGTAATTTTAAAAGACTTTAGGATGTGCGCTTGCAATTTGCCGGGGATCCTAGGATATAAATAACACGTCACCGAGGCTGGGTGTAGTATT--------------------------------------------------------------------------------------------
>CLCMulA-PK:Mul:Cotton:15].LN831969
ACCCAGCCTCGGTTCCCTCTCCTTGGTTCCCTCGTGCTTTTCACGTGCTCTCTCTCTTCTGTGTTCTTAAGCGAAGATGCCTACTATTCAGTCACAATGGTGGTGTTTTACTGTCTTCTTCCTCTCTGCGACTGCTCCCGATCTGGTTCCTCTCTTTGAGAACACCCACGTTAGTTACGCCTGCTGGCAGGAAGAAGAGTCTCCCACGACTCGACGACGCCATTTGCAGGGGTATCTCCAATTGAAGGGTAAAAGAAGCCTAGCTCAGGTGAAATCTCTCTTCGGTGACCTAAACCCCCATTTGGAGAAACAACGTGCGCGTAAGACCGACGAAGCTCGGGATTATTGTATGAAAGAGGAAACTAGGGTTTCCGGCCCCTTTGAATTTGGGGATTATTGTCCTGCTGGTTCTCACAAACGCCGGCAACGAGAATCTGTAATTCGAAGTCCGGTGAGAATGGCAGAGGAAAATCCGTCCGTCTTCCGACGAGTCAAGGCAAAGATTGCTGAGGAAGAATTCCAGAAGAGCGCGCCTGAGATTCAAATTTCAAATTTGAAATCTTGGCAATCGCGCCTGAAGACGCTCCTCGAACGGGACCCAGATGACCGCACTATCTTCTGGGTGTATGGACCTGATGGTGGGGAAGGAAAATCCACCTTTGCCAGAGACCTGTACAGAAGTGGGTCCTGGTTCTATACACGTGGAGGATCTGCAGATAATGTAGCTTACCAGTACATAGGATGTTTAGGGAATAATATTGTATTTGATATTCCTCGTGATAAGAAGGATTATCTACAGTACAGTTTAATAGAGATGTTTAAGGATAGATTAATAGTTAGTAATAAGTATGAGCCTCTGATGGCTCCCTTAATTAATTGTATCCATGTAGTTGTGATGTCTAATTTTCTCCCAGACTTTGAGAAGATTAGCGTAGATAGAGTCCATGTAATCCCATGTATTCCTTGTGGTGTTTGTCTTAAGCATCATGTTGGTGAAATAAAATGTGAGGAATATTTGGAATAATCTGAAATGTTTGCCGTATAATAGATTATATTAAAGAGAGAAGGGCCGCGCAGCGGCAATAACATGAGTAATTTTGCTTCTTGAAAACAAGAAGGAATGAAATGAAAAAAAGAAATAAAAAAAAATTGGAATATAAATGTGGGTCCCACATTTATATTGAAATAAAAATAAATATAAAAACAACTAAATAAATATCACTATTCATTTTGCGGAAGGACTTAATTGTAAATAATGAAAGTTTTGGGTAACGCGGTGTAATTTTAAAAGACTTTAGGATGTGCGCTTGCAATTTGCCGGGATCCTAGGATATAAATAACACGTCACCGAGGCTGGTGTAGTATT----------------------------------------------------------------------------------------------
>CLCMulA-PK:Mul:Cotton:15].LN831968
ACCCAGCCTCGGTTCCCTCTCCTTGGTTCCCTCGTGCTTTTCACGTGCTCTCTCTCTTCTGTGTTCTTAAGCGAAGATGCCTACTATTCAGTCACAATGGTGGTGTTTTACTGTCTTCTTCCTCTCTGCGACTGCTCCCGATCTGGTTCCTCTCTTTGAGAACACCCACGTTAGTTACGCCTGCTGGCAGGAAGAAGAGTCTCCCACGACTCGACGACGCCATTTGCAGGGGTATCTCCAATTGAAGGGTAAAAGAAGCCTAGCTCAGGTGAAATCTCTCTTCGGTGACCTAAACCCCCATTTGGAGAAACAACGTGCGCGTAAGACCGACGAAGCTCGGGATTATTGTATGAAAGAGGAAACTAGGGTTTCCGGCCCCTTTGAATTTGGGGATTATTGTCCTGCTGGTTCTCACAAACGCCGGCAACGAGAATCTGTAATTCGAAGTCCGGTGAGAATGGCAGAGGAAAATCCGTCCGTCTTCCGACGAGTCAAGGCAAAGATTGCTGAGGAAGAATTCCAGAAGAGCGCGCCTGAGATTCAAATTTCAAATTTGAAATCTTGGCAATCGCGCCTGAAGACGCTCCTCGAACGGGACCCAGATGACCGCACTATCTTCTGGGTGTATGGACCTGATGGTGGGGAAGGAAAATCCACCTTTGCCAGAGACCTGTACAGAAGTGGGTCCTGGTTCTATACACGTGGAGGATCTGCAGATAATGTAGCTTACCAGTACATAGGATGTTTAGGGAATAATATTGTATTTGATATTCCTCGTGATAAGAAGGATTATCTACAGTACAGTTTAATAGAGATGTTTAAGGATAGATTAATAGTTAGTAATAAGTATGAGCCTCTGATGGCTCCCTTAATTAATTGTATCCATGTAGTTGTGATGTCTAATTTTCTCCCAGACTTTGAGAAGATTAGCGTAGATAGAGTCCATGTAATCCCATGTATTCCTTGTGGTGTTTGTCTTAAGCATCATGTTGGTGAAATAAAATGTGAGGAATATTTGGAATAATCTGAAATGTTTGCCGTATAATAGATTATATTAAAGAGAGAAGGGCCGCGCAGCGGCAATAACATGAGTAATTTTGCTTCTTGAAAACAAGAAGGAATGAAATGAAAAAAAGAAATAAAAAAAAATTGTAATATAAATGTGGGTCCCACATTTATATTGAAATAAAAATAAATATAAAAATAACTAAATAAATATCACTATTCATTTTGCGGAAGGACTTAATTGTAAATAATGAAAGTTTTGGGTAACGCGGTGTAATTTTAAAAGACTTTAGGATGTGCGCTTGCAATTTGCCGGGATCCTAGGATATAAATAACACGTCACCGAGGCTGGTGTAGTATT----------------------------------------------------------------------------------------------
>CLCMulA-PK:Mul:Cotton:15].LN831967
ACCCAGCCTCGGTTCCCTCTCCTTGGTTCCCTCGTGCTTTTCACGTGCTCTCTCTCTTCTGTGTTCTTAAGCGAAGATGCCTACTATTCAGTCACAATGGTGGTGTTTTACTGTCTTCTTCCTCTCTGCGACTGCTCCCGATCTGGTTCCTCTCTTTGAGAACACCCACGTTAGTTACGCCTGCTGGCAGGAAGAAGAGTCTCCCACGACTCGACGACGCCATTTGCAGGGGTATCTCCAATTGAAGGGTAACAGAAGCCTAGCTCAGGTGAAATCTCTCTTCGGTGACCTAAACCCCCATTTGGAGAAACAACGTGCGCGTAAGACCGACGAAGCTCGGGATTATTGTATGAAAGAGGAAACTAGGGTTTCCGGCCCCTTTGAATTAGGGGATTACTGTCCTGCTGGTTCTCACAAACGCCGGCAACGAGAATCTGTAATTCGAAGTCCGGTGAGAATGGCAGAGGAAAATCCGTCCGTCTTCCGACGAGTCAAGGCAAAGATTGCTGAGGAAGAATTCCAGAAGAGCGCGCCTGAGATTCAAATTTCAAATTTGAAATCTTGGCAATCGCGCCTGAAGACGCTCCTCGAACGGGACCCAGATGACCGCACTATCTTCTGGGTGTATGGGCCTGATGGTGGGGAAGGAAAATCCACCTTTGCCAGAGACCTGTACAGAAGTGGGTCCTGGTTCTATACACGTGGAGGATCTGCAGATAATGTAGCTTACCAGTACATAGGATGTTTAGGGAATAATATTGTATTTGATATTCCTCGTGATAAGAAGGATTATCTACAGTACAGTTTAATAGAGATGTTTAAGGATAGATTAATAGTTAGTAATAAGTATGAGCCTCTGATGGCTCCCTTAATTAATTGTATCCATGTAGTTGTGATGTCTAATTTTCTCCCAGACTTTGAGAAGATTAGCGTAGATAGAGTCCATGTAATCCCATGTATTCCTTGTGGTGTTTGTCTTAAGCATCATGTTGGTGAAATAAAATGTGAGGAATATTTGGAATAATCTGAAATGTTTGCCGTATAATAGATTATATTAAAGAGAGAAGGGCCGCGCAGCGGCAATAACATGAGTAATTTTGCTTCTTGAAAACAAGAAGGAATGAAATGAAAAAAAGAAATAAAAAAAAATTGTAATATAAATGTGGGTCCCACATTTATATTGAAATAAAAATAAATATAAAAATAACTAAATAAATATCACTATTCATTTTGCGGAAGGACTTAATTGTAAATAATGAAAGTTTTGGGTAACGCGGTGTAATTTTAAAAGACTTTAGGATGTGCGCTTGCAATTTGCCGGGATCCTAGGATATAAATAACACGTCACCGAGGCTGGTGTAGTATT----------------------------------------------------------------------------------------------
>CLCMulA-PK:Koo:cotton:13].HG934815
ACCCAGCCTCGGTTCCCTCTCCTTGGTTCCCTCGTGCTTTTCACGTGCTCTCTCTCTCCTGTGTTCTTAATCGAAGATGCCTACTATTCAGTCACAATGGTGGTGTTTTACTGTCTTTTTCCTCTCTGCGACTGCTCCCGATCTGGTTCCTCTCTTCGAGAACACCCACGTTAGTTACGCCTGCTGGCAGGAAGAAGAGTCTCCCACGACTCGACGACGCCATTTGCAGGGGTATCTCCAATTGAAGGGGAAAAGAAGCTTTGCTCAGGTGAAATCTCTCTTCGGTGACCTGAACCCCCATTTGGAGAAACAACGTGCGCGTAAGACCGACGAAGCTCGGGATTATTGTATGAAAGAGGAAACTAGGGTTTCCGGCCCCTTTGAATTTGGGGATTATTGTCCTGCTGGTTCTCACAAACGCCGGCAACGAGAATCTGTAATTCGAAGTCCGGTGAGAATGGCTGAGGAAAATCCGTCCGTCTTCCGGCGAGTTAAGGCAAAGATTGCAGAAGAAGATTTCCAGAAGACCGCCAAGGAGATTCAAATTTCAAATTTGAAATCTTGGCAATTGCGCCTGAAGACGCTCCTCGAACGGGACCCAGATGACCGCACTATCTTCTGGGTGTATGGACCTGATGGTGGGGAAGGAAAATCCACCTTTGCCAGAGACCTGTATAGAAGTGGGTCCTGGTTCTATACACGTGGAGGATCTGCAGATAATGTAGCTTACCAGTACATAGGATGTTTAGGGAATAATATTGTATTTGATATTCCTCGTGATAAGAAGGATTATCTACAGTACAGTTTAATAGAGATGTTTAAGGATATATTAATAGTTAGTAATAAGTATGAGCCTCTGATGGCTCCCTTAATTAATTGTATCAATGTAGTTGTGATGTCTAATTTTCTCCCAGACTTTGAGAAGATTAGCGTAGATAGAGTCCATGTAATCCCATGTATTCCTTGTGGTGTTTGTCTTAAGCATCATGTTGGTGAAATAAAATGTGAGGAATATTTGGAATAATCTGAAATGTTTGCCGTATAATAGATTATATTAAAGAGAGAAGGGCCGCGCAGCGGCAATAACATGAGTAATTTTGCTTCTTGAAAACAAGAAGGAATGAAATGAAAAAAGAAATAAAAAAAAATTGTAATATAAATGTGGGTCCCACATTTATATTGAAATAAAAATAAATATAAAAATAACTAAATAAATATCACTATTCATTTTGCGGAAGGACTTAATTGTAAATAATGAAAGTTTTGGGTAACGCGGTGTAATTTTAAAAGACTTTAGGATGTGCGCTTGCAATTTGCCGGGATCCTAGGATATAAATAACACGTCACCGAGGCTGGTGTAGTATT-----------------------------------------------------------------------------------------------
>CLCMulA-PK:Mul:Cotton:15].LN831966
ACCCAGCCTCGGTTCCCTCTCCTTGGTTCCCTCGTGCGTTTCACGTGCTCTCTCTCTTCTGTGTTCTTAAACGAAGATGCCTACTATTCAGTCACAATGGTGGTGTTTTACTGTTTTCTTCCTCTCTGCGACTGCTCCCGATCTAGTTTCTCTGTTCGAGAACACTCACGTTAGTTACGCCTGCTGGCAGGAAGAAGAGTCTCCCACGACTCGACGACGCCATTTGCAGGGGTATCTCCAATTGAAGGGGAAAAGAAGCCTTGCTCAGGTGAAATCTCTCTTTGGTGACTTGAACCCCCATTTGGAGAAACAACGTGCGCGTAAGACCGACGAAGCTCGGGATTATTGTATGAAAGAGGAAACTAGGGTTTCCGGCCCCTTTGAATTTGGGGATTATTGTCCTGCTGGTTCGCACAAACGCCGGCAACGAGAATCTGTAATTCGAAGTCCGGTGAGAATGGCTGAGGAAAATCCGTCTGTTTTCCGACGAGTTAAGGCAAAGATTGCAGAAGAAGAATTCCAGAAGACCGCCAACGAGATTCAAATTTCAAATTTGAAATCTTGGCAATCGCGCCTGAAGACGCTCCTCGAACGGGACCCAGATGACCGCACTATCTTCTGGGTTTACGGACCTGATGGTGGGGAAGGAAAATCCACCTTTGCCAGAGACCTGTACAGAAGTGGGTCCTGGTTCTATACACGTGGAGGATCTGCAGATAATGTAGCTTACCAGTACATAGGATGTTTAGGAAATAATATTGTATTTGATATCCCTCGTGATAAGAAGGATTATCTACAATACAGTTTAATAGAGATGTTTAAAGATAGGTTAATAGTTAGTAATAAGTATGAGCCTCTTATGGCTCCCTTAATTAATTGTATTCATGTTGTAGTTATGTCTAATTTTCTCCCAGACTTTGAGAAGATTAGCGTAGATAGGGTCCATGTAATCCCATGTATTCCTTGTGGTGTTTGTCTTAAGCATCATGTTGGTGAAATAAAATGTGAGGAATATTTGGAATAATCTGAAATGTTTGCCGTATAATAGATTATATTAAAGAGAGAAGGGCCGCGCAGCGGCAATAACATGAGTAATTTTGCTTCTTGAAAACAAGAAGGAATGAAATGAAAAAAAGAAATAAAAATATTTTGTAATATAAACGTGGGTCCCACATTTATATTGAAATAAAAATAAATTAAAAAATAACTAAATAAATATCACTATTCATTTTGCGGAAGGACTTAATTGTAAATAATGAAAGTTTTGGGTAACGCGGTGTAATTTTAAAAGACTTTAGGATGTACGCTTGCAATTTGCCGGGATCCTAGGATATAAATAACACGTCACCGAGGCTGGTGTAGTATT----------------------------------------------------------------------------------------------
>CLCMulA-PK:Mul:Cotton:15].LN810541
ACCCAGCCTCGGTTCCCTCTCCTTGGTTCCCTCGTGCTTTTCACGTGCTCTCTCTCTTCTGTGTTCTTAAGCGAAGATGCCTACTATTCAGTCACAATGGTGGTGTTTTACTGTCTCCTTCCTCTCTGCGACTGCTCCCGATCTGGTTCCTCTCTTTGAGAACACCCACGTTAGTTACGCCTGCTGGCAGGAAGAAGAGTCTCCCACGACTCGACGACGCCATTTGCAGGGGTATCTCCAATTGAAGGGTAAAAGAAGCCTAGCTCAGGTGAAATCTCTCTTCGGTGACCTAAACCCCCATTTGGAGAAACAACGTGCGCGTAAGACCGACGAAGCTCGGGATTATTGTATGAAAGAGGAAACTAGGGTTTCCGGCCCCTTTGAATTTGGGGATTATTGTCCTGCTGGTTCTCACAAACGCCGGCAACGAGAATCTGTAATTCGAAGTCCGGTGAGAATGGCAGAGGAAAATCCGTCCGTCTTCCGACGAGTCAAGGCAAAGATTGCTGAGGAAGAATTCCAGAAGAGCGCGCCTGAGATTCAAATTTCAAATTTGAAATCTTGGCAATCGCGCCTGAAGACGCTCCTCGAACGGGACCCAGATGACCGCACTATCTTCTGGGTGTATGGACCTGATGGTGGGGAAGGAAAATCCACCTTTGCCAGAGACCTGTACAGAAGTGGGTCCTGGTTCTATACACGTGGAGGATCTGCAGATAATGTAGCTTACCAGTACATAGGATGTTTAGGGAATAATATTGTATTTGATATTCCTCGTGATAAGAAGGATTATCTACAGTACAGTTTAATAGAGATGTTTAAGGATAGATTAATAGTTAGTAATAAGTATGAGCCTCTGATGGCTCCCTTAATTAATTGTATCCATGTAGTTGTGATGTCTAATTTTCTCCCAGACTTTGAGAAGATTAGCGTAGATAGAGTCCATGTAATCCCATGTATTCCTTGTGGTGTTTGTCTTAAGCATCATGTTGGTGAAATAAAATGTGAGGAATATTTGGAATAATCTGAAATGTTTGCCGTATAATAGATTATATTAAAGAGAGAAGGGCCGCGCAGCGGCAATAACATGAGTAATTTTGCTTCTTGAAAACAAGAAGGAATGAAATGAAAAAAAGAAATAAAAAAAAATTGTAATATAAATGTGGGTCCCACATTTATATTGAAATAAAAATAAATATAAAAATAACTAAATAAATATCACTATTCATTTTGCGGAAGGACTTAATTGTAAATAATGAAAGTTTTGGGTAACGCGGTGTAATTTTAAAAGACTTTAGGATGTGCGCTTGCAATTTGCCGGGATCCTAGGATATAAATAACACGTCACCGAGGCTGGTGTAGTATT----------------------------------------------------------------------------------------------
>CLCMulA-PK:Mul:Cotton:11].LN874307
ACCCAGCCTCGGTTCCCTCTCCTTGGTTCCCTCGTGCTTTTCACGTGCTCTCTCTCTTCTGTGTTTTTAAGCGAAGATGCCTACTATTCAGTCACAATGGTGGTGTTTTACTGTCTTCTTCCTTTCTGCGACCGCTCCCGACCTGGTTCCTCTCTTCGAGAACACCCACGTTAGTTACGCCTGCTGGCAGGAAGAAGAGTCGCCGACGACTCGACGACGCCACTTGCAGGGCTACCTGCAATTGAAGGGGAGAAGAAGCTTTTCGCAGGTTAAGGCACTGTTCGGAGACCTGAACCCCCACCTGGAGAAACAACGTGCGCGTAAGACCGACGAAGCTCGGGATTACTGTATGAAAGAGGAAACTAGGGTTTCCGGTCCTTTTGAATTTGGGGATTACTGTCCTGCTGGTTCTCATAAACGACGACAACGAGAATCTGTAATTCGAAGTCCGGTGAGAATGGCTGAGGAGAATCCGTCCGTCTTCCGACGAGTCAAGGCAAAGATTGCTGAGGAAGAATTCCAGAAGACCGCCAAGGAGATTCAAATTTCAAATTTGAAATCTTGACAATCGCGCCTGAAGACGCTCCTCGAACGGGACCCAGATGACCGCACTATCTTCTGGGTTTACGGACCTGATGGTGGGGAAGGAAAATCCACCTTTGCCAGAGACCTGTACAGAAGTGGGTCCTGGTTCTATACACGTGGAGGATCTGCAGATAATGTAGCTTACCAGTACATAGGATGTTTAGGGAATAATATTGTATTTGATATTCCTCGTGATAAGAAGGATTATCTACAGTACAGTTTAATAGAGATGTTTAAGGATAGATTAATAGTTAGTAATAAGTATGAGCCTCTGATGGCTCCCTTAATTAATTGTATCCATGTAGTTGTGATGTCTAATTTTCTCCCAGACTTTGAGAAGATTAGCGTAGATAGAGTCCATGTAATCCCATGTATTCCTTGTGGTGTTTGTCTTAAGCATCATGTTGGTGAAATAAAATGTGAGGAATATTTGGAATAATCTGAAATGTTTGCCGTGTAATAGATTATATTAAGTAGAGAAGTGCCGCGCAGCGGCAATAACATGAGTAATTTTGCTTCTTGAAAACAAGAAGGAATGAAATGAAAAAAAGAAATAAAAAAAAAATTGTAATATAAAGATGTGGGACCCACATTTATATTGAAATAAAAATAAATATAAAAATAACTAAATAAATATCACTATTCATTTTGCGGAAGGACATAATTGTAAATAATGAACGTTTTGGGTAACGCGGTGTAATTTTAAAAGACTTTAGGGTGTGCGCTTGCAATTTGCCGGGATCCTAGGATATAAATAACACGTCACCGAGGCTGGTGTAGTATT-------------------------------------------------------------------------------------------
>CLCMulA-PK:Mul:Cotton:11].LN874306
ACCCAGCCTCGGTTCCCTCTCCTTGGTTCCCTCGTGTTTTTCACGTGCTCTCTCTCTTCTGTGTTCTTAAGCGAAGATGCCTACTATTCAGTCACAATGGTGGTGTTTTACTGTCTTCTTCCTTTCCGCGACCGCTCCCGACCTGGTTCCTCTCTTCGAGAACACCCACGTTAGTTACGCCTGCTGGCAGGAAGAAGAGTCGCCGACGACTCGACGACGCCACTTGCAGGGCTACCTGCAATTGAAGGGGAAAAGAACCTTTTCGCAGGTTAAGGCACTGTTCGGAGACCTGAACCCCCACCTGGAGAAACAACGTGCGCGTAAGACCGACGAAGCTCGGGATTACTGTATGAAAGAGGAAACTAGGGTTTCCGGTCCTTTTGAATTTGGGGATTACTGTCCTGCTGGTTCTCACAAACGACGACAACGAGAATCTGTAATTCGAAGTCCGGTGAGAATGGCTGAGGAGAATCCGTCCGTCTTCTGACGAGTCAAGGCAAAGATTGCTGAGGAAGAATTCCAGAAGACCGCCAAGGAGATTCAAATTTCAAATTTGAAATCTTGGCAATCGCGCCTGAAGACGCTCCTCGAACGGGACCCAGATGACCGCACTATCTTCTGGGTTTACGGACCTGATGGTGGGGAAGGAAAATCCACCTTTGCCAGAGACCTGTACAGAAGTGGGTCCTGGTTCTATACACGTGGAGGATCTGCAGATAATGTAGCTTACCAGTACATAGGATGTTTAGGGAATAATATTGTATTTGATATTCCTCGTGATAAGAAGGATTATCTACAGTACAGTTTAATAGAGATGTTTAAGGATAGATTAATAGTTAGTAATAAGTATGAGCCTCTGATGGCTCCCTTAATTAATTGTATCCATGTAGTTGTGATGTCTAATTTTCTCCCGGACTTTGAGAAGATTAGCGTAGATAGAGTCCATGTAATCCCATGTATTCCTTGTGGTGTTTGTCTTAAGCATCATGTTGGTGAAATAAAATGTGAGGAATATTTGGAATAATCTGAAATGTTTGCCGTATAATATATTATATTAAAGAGAGAAGTGCCGCGCAGCGGCAATAACATGAGTAATTTTGCTTCTTGAAAACAAGAAGGAATGAAATGAAAAAAAGAAATAAAAAAAAATTGTAATATAAATGTGGATCCCACATTTATATTGAAATAAAGATAAATATAAAAATAACTAAATAAATATCACTATTCATTTTGCGGAAGGACATAATTGTAAATAATGAAAGTTTTGGGTAACGCGATGTAATTTTAAAATACTTTAGGGTGTGCGCTTGCAATTTGCCGGGATCCTAGGATATAAATAACACGTCACCGAGGCTGGTGTAATATT----------------------------------------------------------------------------------------------
>CLCMulA-PK:Mul:Cotton:09].FR877532
ACCCAGCCTCGGTTCCCTCTCCTTGGTTCCCTCGTGCCTTTCACGTGCTCTCTCTCTTCTGTGTTTTTAATCGAAGATGCCTACTATTCAGTCACAATGGTGGTGTTTTACTGTTTTCTTCCTCTCTGCGACTGCTCCCGATCTGGTTCCTCTCTTCGAGAACACCCACGTTAGTTACGCCTGCTGGCAGGAAGAAGAGTCGCCCACGACTCGACGACGCCATTTGCAGGGGTATCTCCAATTGAAGGGGAAAAGAAGCTTTGCTCAGGTGAAATCTCTCTTTGGTGACTTGAACCCCCATTTGGAGAAACAACGTGCGCGTAAGACCGACGAAGCTCGGGATTATTGTATGAAAGAGGAAACTAGGGTTTCCGGCCCCTTTGAATTTGGGGATTATTGTCCTGCTGGTTCTCACAAACGCCGGCAACGAGAATCTGTAATTCGAAGTCCGGTGAGAATGGCTGAGGAAAATCCGTCTGTCTTCCGACGAGTTAAGGCAAAGATTGCAGAAGAAGATTTCCAGAAGACCGCCAATGAGATTCAAATTTCAAATTTGAAATCTTGGCAATTGCGCCTGAAGACGCTCCTCGAACGGGACCCAGATGACCGCACTATCTTCTGGGTGTATGGACCTGATGGTGGGGAAGGAAAATCCACCTTTGCCAGAGACCTGTATAGAAGTGGGTCCTGGTTTTATACACGTGGTGGCTCTGCAGATAATGTTAGCTACCAGTATATAGGATGTTTAGGAAATAATATTGTATTTGATATTCCTCGTGATAAGAAGGATTATCTACAATACAGTTTAATAGAGATGTTTAAAGATAGGTTAATAGTTAGTAATAAGTATGAGCCTCTTATGGCTCCCTTAATTAATTGTATTCATGTTGTAGTTATGTCTAATTTTCTCCCAGACTTTGAGAAGATTAGTGTAGATAGAGTCCATGTAATCCCATGTATACCATGTGGTGTTTGTCTTAAACACCACAGTGCTGATGTAATGTGTGGCGAATATATGGAATAAAAAAATTTAATAAAAAAACAATATCTCACATACAAACTATTTTTATGAAAATCAGGCCCCGCAGGGGCACAGATAAGTTAATTTTGCTTCTTGAAAACAAGAAGGAATGAAATGAAAATAAGAAATAAAAAAACATCCAATATATTGATGTGGGTCCCACATCTATAATAAAAAAAAATAAATAGTAAAAGAAATAAAAAAATATCACTGTTCACCTTGCGGAAGGACCTGATTGTAAATATTGAAAGTTTTGGTGTACGCGGTGTAATTTTAAAATACTTTAAGGGGTACGCTTGTAATTTGTCGGGATCCCAGGATATAAATAACACGTCACCGAGGCTGGTGTAGTATT------------------------------------------------------------------------------------
>CLCMulA-PK:Mul:Cotton:09].FR873571
ACCCAGCCTCGGTTCCCTCTCCTCGGTTCCCTCGTGCTTTTCACGTGCTCTCTCTCTTCTGTGTTTTTAAGCGAAGATGCCTACTATTCAGTCACAATGGTGGTGTTTTACTGTCTTCTTCCTTTCTGCGACCGCTCCCGATCTGGTTCATCTCTTCGAGAACACCCACGTTAGTTACGCCTGCTGGCAGGAAGAAGAGTCGCCCACGACTCGACGACGCCACTTGCAGGGGTATCTCCAATTGAAGGGGAAAAGAAGCTTTGCGCAGGTTAAGGCACTGTTCGGAGACCTGAACCCCCACCTGGAGAAACAACGTGCGCGTAAGACCGACGAAGCTCGGGATTATTGTATGAAAGAGGAAACTAGGGTTTCCGGCCCTTTTGAATTTGGGGAATATACGGCTGCAGGTTCTCACAAACGCCGCCAACGAGAATCTGTAATTCGAAGTCCGGTGAGAATGTCTGAGGAGAATCCGTCCGTTTTCCGACGAGTCAAGGCAAAGATTGCAGAAGAAGATTTCCAGAAGACCGCCAAAGAGATTCAAATTTCAAATTTGAAATCTTGGCAATCGCGCCTGAAGACGCTCCTCGAAAGGGACCCAGATGACCGCACTATCTTCTGGGTTTACGGACCAGATGGTGGGGAAGGAAAATCCACCTTTGCCAGAGACCTGTACAGAAGTGGGTCCTGGTTCTATACACGTGGTGGCTCTGCAGATAATGTTAGCTACCAGTATATAGGATGTTTAGGCAATAATATTGTATTTGATATTCCTCGTGATAAGAAGGATTATCTACAGTACAGTTTAATAGAGATGTTTAAGGATAGATTAATAGTTAGTAATAAGTATGAGCCCCTTATGGCCCCTTTAATTAATTGTATCCATGTAGTTGTGATGTCTAATTTTCTCCCAGACTTCGAGAAGATTAGCGTAGATAGAGTCCATGTAATCCCTTGTAGACCATGTAGTGTTTGTCTTAAACACCATGGTTCTGATGTAATGTGTGAGGAATATATTGAATAAAAAAAATTAAATTAAAACAATCTCCCATATACAAACTATTCTTGAGAAAATCCGGCCCCGCAGGGGCCATACAAACTAATTTTGCTTCTTGAAAACAAGAAGGAATGAAATGAAAATAAAATATAAAAGAAAACATATTGATTTATAGATGTGGGTCCCACATCTATATTGAAATAAAAATAAATAGAAAAAGAAATAAATAAATATCACTGTTCATTTTGCGGAAGGACCTATTTGTAAATAATGAAAGTTTTGGGTAATGCGGAGTAATTTTAGAATTCGAGCTCGGTACCTCGCGAATGCATCTAGATATCGGATCCTAGGTTATAAATAACACGTCACCGAGGCTGGTGTAGTATT----------------------------------------------------------------------------
>CLCMulA-PK:Koohi:Cotton:13].HG934816
ACCCAGCCTCGGTTCCCTCTCCTTGGTTCCCTCGTGCTTTTCACGTGCTCTCCCTCTTCTGTGTTCTTAAGCGAAGATGCCTACTATTCAGTCACAATGGTGGTGTTTTACTGTCTTCTTCCTTTCTGCGACCGCTCCCGACCTTGTTCCTCTCTTCGAGAACACCCACGTTAGTTACGCCTGCTGGCAGGAAGAAGAGTCGCCGACGACTCGACGACGCCACTTGCAGGGCTACCTGCAATTGAAGGGGAAAAGAAGCTTTTCGCAGGTTAAGGCACTGTTCGGAGACCTGAACCCCCACCTGGAGAAACAACGTGCGCGTAAGACCGACGAAGCTCGGGATTACTGTATGAAAGAGGAAACTAGGGTTTCCGGTCCTTTTGAATTTGGGGATTACTGTCCTGCTGGTTCTCACAAACGACGACAACGAGAATCTGTAATTCGAAGTCCGGTGAGAATGGCTGAGGAGAATCCGTCTGTCTTCCGACGAGTCAAGGCAAAGATTGCTGAGGAAGAACTCCAGAATACCGCCAAGGAGATTCAAATTTCAAATTTGAAATCTTGGCAATCGCGCCTGAAGACGCTCCTCGAACGGGACCCAGATGACCGCACTATCTTCTGGGTTTACGGACCTGATGGTGGGGAAGGAAAATCCACCTTTGCCAGAGACCTGTACAGAAGTGGGTCCTGGTTCTATACACGTGGAGGATCTGCAGATAATGTAGCTTACCAGTACATAGGATGTTTAGGGAATAATATTGTATTTGATATTCCTCGTGATAAGAAGGATTATCTACAGTACAGTTTAATAGAGATGTTTAAGGATAGATTAATAGTTAGTAATAAGTATGAGCCTCTGATGGCTCCCTTAATTAATTGTATCAATGTAGTTGTGATGTCTAATTTTCTCCCAGACTTTGAGAAGATTAGCGTAGATAGAGTCCATGTAATCCCATGTATTCCTTGTGGTGTTTGTCTTAAGCATCATGTTGGTGAAATAAAATGTGAGGAATATTTGGAATAATCTGAAATGTTTGCCGTATAATAGATTATATTAAAGAGAGAAGGGCCGCGCAGCGGCAATAACATGAGTAATTTTGCTTCTTGAAAACAAGAAGGAATGAAATGAAAAAAAGAAATAAAAAAAAATTGTAATATAAATGTGGGTCCCACATTTATATTGAAATAAAAATAAATATAAAAATAACTAAATAAATATCACTATTCATTTTGCGGAAGGACTTAATTGTAAATAATGAAAGTTTTGGGTAACGCGGTGTAATTTTAAAAGACTTTAGGATGTGCGCTTGCAATTTGCCGGGATCCTAGGATATAAATAACACGTCACCGAGGCTGGTGTAGTATT----------------------------------------------------------------------------------------------
>CLCMulA-PK:Khw:Cotton:13].HG934814
ACCCAGCCTCGGTTCCCTCTCCTTGGTTCCCTCGTGCTTTTCACGTGCTCTCTCTCTTCTGTGTTCTTAAGCGAAGATGCCTACTATTCAGTCACAATGGTGGTGTTTTACTGTCTTCTTCCTTTCTGCGACCGCTCCCGACCTTGTTCCTCTCTTCGAGAACACCCACGTTAGTTACGCCTGCTGGCAGGAAGAAGAGTCGCCGACGACTCGACGACGCCACTTGCAGGGCTACCTGCAATTGAAGGGGAAAAGAAGCTTTTCGCAGGTTAAGGCACTGTTCGGAGACCTGAACCCCCACCTGGAGAAACAACGTGCGCGTAAGACCGACGAAGCTCGGGATTACTGTATGAAAGAGGAAACTAGGGTTTCCGGTCCTTTTGAATTTGGGGATTACTGTCCTGCTGGTTCTCACAAACGACGACAACGAGAATCTGTAATTCGAAGTCCGGTGAGAATGGCTGAGGAGAATCCGTCCGTCTTCCGACGAGTCAAGGCAAAGATTGCTGAGGAAGAATTCCAGAAGACCGCCAAGGAGATTCAAATTTCAAATTTGAAATCTTGGCAATCGCGCCTGAAGACGCTCCTCGAACGGGACCCAGATGACCGCACTATCTTCTGGGTTTACGGACCTGATGGTGGGGAAGGAAAATCCACCTTTGCCAGAGACCTGTACAGAAGTGGGTCCTGGTTCTATACACGTGGAGGATCTGCAGATAATGTAGCTTACCAGTACATAGGATGTTTAGGGAATAATATTGTATTTGATATTCCTCGTGATAAGAAGGATTATCTACAGTACAGTTTAATAGAGATGTTTAAGGATAGATTAATAGTTAGTAATAAGTATGAGCCTCTGATGGCTCCCTTAATTAATTGTATCCATGTAGTTGTGATGTCTAATTTTCTCCCAGACTTTGAGAAGATTAGCGTAGATAGAGTCCATGTAATCCCATGTATTCCTTGTGGTGTTTGTCTTAAGCATCATGTTGTTGAAATAAAATGTGAGGAATATTTGGAATAATCTGAAATGTTTGCCGTATAATAGATTATATTAAAGAGAGAAGGGCCGCGCAGCGGCAATAACATGAGTAATTTTGCTTCTTGAAAACAAGAAGGAATGAAATGAAAAAAAAGAAATAAAAAAAATTGTAATATAAATGTGGGTCCCACATTTATATTGAAATAAAAATAAATATAAAAATAACTAAATAAATATCACTATTCATTTTACGGAAGGACATAATTGTAAATAATGAAAGTTTTGGGTAACGCGGTGTAATTTTAAAAGACTATAGGGTGTGCGCTTGCAATTTGCCGGGATCCTAGGATATAAATAACACGTCACCGAGGCTGGTGTAGTATT----------------------------------------------------------------------------------------------
>CLCMulA-PK:Khw:Cotton:13].HG934812
ACCCAGCCTCGGTTCCCTCTCCTTGGTTCCCTCGTGCTTTTCACGTGCTCTCTCTCTTCTGCGTTCTTAAGCGAAGATGCCTACTATTCAGTCACAATGGTGGTGTTTTACTGTCTTCTTCCTTTCTGCGACCGCTCCCGACCTGGTTCCTCTCTTCGAGAACACCCACGTTAGTTACGCCTGCTGGCAGGAAGGAGAGTCGCCGACGACTCGACGACGCCACTTGCAGGGCTACCTGCGATTGAAGGGGAAAAGAAGCTTTTCGCAGGTTAAGGCACTGTTTGGAGACCTGAACCCCCACCTGGAGAAACAACGTGCGCGTAAGACCGACGAAGCTCGGGATTACTGTATGAAAGAGGAAACTAGGGTTTCCGGTCCTTTTGAATTTGGGGATTACTGTCCTGCTGGTTCTCACAAACGACGACAACGAGAATCTGTAATTCGAAGTCCGGTGAGAATGGCTGAGGAGAATCCGTCCGTCTTCCGACGAGTCAAGGCAAAGATTGCTGAGGAAGAATTCCAGAAGACCGCCAAGGAGATTCAAATTTCAAATTTGAAATCTTGGCAATCGCGCCTGAAGACGCTCCTCGAACGGGACCCAGATGACCGCACTATCTTCTGGGTTTACGGACCTGATGGTGGGGAAGGAAAATCCACCTTTGCCAGAGACCTGTACAGAAGTGGGTCCTGGTTCTATACACGTGGAGGATCTGCAGATAATGTAGCTTACCAGTACATAGGATGTTTAGGGAATAATATTGTATTTGATATTCCTCGTGATAAGAAAGATTATCTACAGTACAGTTTAATAGAGATGTTTAAGGATAGATTAATAGTTAGTAATAAGTATGAGCCTTTGATGGCTCCCTTAATTAATTGTATCCATGTAGTTGTTATGTCTAATTTTCTCCCAGACTTTGAGAAGATTAGCGTAGATAGAGTCCATGTAATCCCATGTATTCCTTGTGGTGTTTGTCTTAAGCATCATGTTGGTGAAATAAAATGTGAGGAATATTTGGAATAATCTGAAATGTTTGCCGTATAATAGATTATATTAAAGAGAGAAGGGCCGCGCAGCGGCAATAACATGAGTAATTTTGCTTCTTGAAAACAAGAAGGAATGAAATGAAAAAAAGAAATAAAAAAAAATTGTAATATAAGGATGTGGGACCCACATTTATATTGAAATAAAAATAAATATAAAAATAACTAAATAAATATCACTATTCATTTTGCGGAAGGACATAATTGTAAATAATGAAAGTTTTGGGTAACGCGGTGTAGTTTTAAAAGACTTTAGGGTGTGCGCTTGCAATTTGCCGGGATCCTAGGATATAAATAACACGTCACCGAGGCTGGTGTAGTATT--------------------------------------------------------------------------------------------
>CLCMulA-PK:Khnw:Cotton:15].LN845925
ACCCAGCCTCGGTTCCCTCTCCTTGGTTCCCTCGTGCTTTTCACGTGCTCTCTCTCTTCTGTGTTCTTAAGCGAAGATGCCTACTATTCAGTCACAATGGTGGTGTTTTACTGTCTTCTTCCTTTCTGCGACCGCTCCCGACCTGGTTTCTCTCTTCGAGAACACCCACGTTAGTTACGCCTGCTGGCAGGAAGAAGAGTCGCCGACGACTCGACGACGCCACTTGCAGGGCTACCTGCAATTGAAGGGGAAAAGAAGCTTTTCGCAGGTTAAGGCACTGTTCGGAGACCTGAACCCCCACCTGGAGAAACAACGTGCGCGTAAGACCGACGAAGCTCGGGATTACTGTATGAAAGAGGAAACTAGGGTTTCCGGTCCTTTTGAATTTGGGGATTACTGTCCTGCTGGTTCTCACAAACGACGACAACGAGAATCTGTAATTCGAAGTCCGGTGAGAATGGCTGAGGAGAATCCGTCCGTCTTCCGACGAGTCAAGGCAAAGATTGCTGAGGAAGAATTCCAGAAGACCGCCAAGGAGATTCAAATTTCAAATTTGAAATCTTGGCAATCGCGCCTGAAGACGCTCCTCGAACGGGACCCAGATGACCGCACTATCTTCTGGGTTTACGGACCTGATGGTGGGGAAGGAAAATCCACCTTTGCCAGAGACCTGTACAGAAGTGGGTCCTGGTTCTATACACGTGGAGGATCTGCAGATAATGTAGCTTACCAGTACATAGGATGTTTAGGGAATAATATTGTATTTGATATTCCTCGTGATAAGAAGGATTATCTACAGTACAGTTTAATAGAGATGTTTAAGGATAGATTAATAGTTAGTAATAAGTATGAGCCTCTGATGGCTCCCTTAATTAATTGTATCCATGTAGTTGTGATGTCTAATTTTCTCCCAGACTTTGAGAAGATTAGCGTAGATAGAGTCCATGTAATCCCATGTATTCCTTGTGGTGTTTGTCTTAAGCATCATGTTGGTGAAATAAAATGTGAGGAATATTTGGAATAATCTGAAATGTTTGCCGTATAATAGATTATATTAAAGAGAGAAGGGCCGCGCAGCGGCAATAACATGATTAATTTTGCTTCTTGAAAACAAGAAGGAATGAAATGAAAAAAAAAAATAAAAAAAAATTGTAATATAAATGTGGGTCCCATATTTATATTGAAATAAAAATAAATATAAAAATAACTAAATAAATATCACTATTCATTTTGCGGAAGGACATAATTGTAAATAATGAAAGTTTTGGGTAACGCGGTGTAATTTTAAAAGACTTTAGGGTGTGCGCTTGCAATTTGCCGGGATCCTAGGATATAAATAACACGTCACCGAGGCTGGTGTAGTATT----------------------------------------------------------------------------------------------
>CLCMulA-PK:Khnw:Cotton:14].HG934813
ACCCAGCCTCGGTTCCCTCTCCTTGGTTCCCTCGTGCTTTTCACGTGCTCTCTCTCTTCTGTGTTCTTAAGCGAAGATGCCTACTATTCAGTCACAATGGTGGTGTTTTACTGTCTTCTTCCTTTCTGCGACCGCTCCCGACCTTGTTCCTCTCTTCGAGAACACCCACGTTAGTTACGCCTGCTGGCAGGAAGAAGAGTCGCCGACGACTCGACGACGCCACTTGCAGGGCTACCTGCAATTGAAGGGGAAAAGAAGCTTTTCGCAGGTTAAGGCACTGTTCGGAGACCTGAACCCCCACCTGGAGAAACAACGTGCGCGTAAGACCGACGAAGCTCGGGATTACTGTATGAAAGAGGAAACTAGGGTTTCCGGCCCTTTTGAATTTGGGGATTACTGTCCTGCTGGTTCTCACAAACGACGACAACGAGAATCTGTAATTCGAAGTCCGGTGAGAATGGCTGAGGAGAATCCGTCCGTCTTCCGACGAGTCAAGGCAAAGATTGCTGAGGAAGAATTCCAGAAGACCGCCAAGGAGATTCAAATTTCAAATTTGAAATCTTGGCAATCGCGCCTGAAGACGCTCCTCGAACGGGACCCAGATGACCGCACTATCTTCTGGGTTTACGGACCTGATGGTGGGGAAGGAAAATCCACCTTTGCCAGAGACCTGTACAGAAGTGGGTCCTGGTTCTATACACGTGGAGGATCTGCAGATAATGTAGCTTACCAGTACATAGGATGTTTAGGGAATAATATTGTATTTGATATTCCTCGTGATAAGAAGGATTATCTACAGTACAGTTTAATAGAGATGTTTAAGGATAGATTAATAGTTAGTAATAAGTATGAGCCTCTGATGGCTCCCTTAATTAATTGTATCCATGTAGTTGTGATGTCTAATTTTCTCCCAGACTTTGAGAAGATTAGCGTAGATAGAGTCCATGTAATCCCATGTATTCCTTGTGGTGTTTGTCTTAAGCATCATGTTGTTGAAATAAAATGTGAGGAATATTTGGAATAATCTGAAATGTTTGCCGTATAATAGATTATATTAAAGAGAGAAGGGCCGCGCAGCGGCAATAACATGAGTAATTTTGCTTCTTGAAAACAAGAAGGAATGAAATGAAAAAAAAGAAATAAAAAAAATTGTAATATAAATGTGGGTCCCACATTTATATTGAAATAAAAATAAATATAAAAATAACTAAATAAATATCACTATTCATTTTACGGAAGGACATAATTGTAAATAATGAAAGTTTTGGGTAACGCGGTGTAATTTTAAAAGACTATAGGGTGTGCGCTTGCAATTTGCCGGGATCCTAGGATATAAATAACACGTCACCGAGGCTGGTGTAGTATT----------------------------------------------------------------------------------------------
>CLCMulA-PK:Khnw:Cotton:13].LN845921
ACCCAGCCTCGGTTCCCTCTCCTTGGTTCCCTCGTGCTTTTCACGTGCTCTCTCTCTTCTGTGTTCTTAAGCGAAGATGCCTACTATTCAGTCACAATGGTGGTGTTTTACTGTCTTCTTCCTTTCTGCGACCGCTCCCGACCTGGTTTCTCTCTTCGAGAACACCCACGTTAGTTACGCCTGCTGGCAGGAAGAAGAGTCGCCGACGACTCGACGACGCCACTTGCAGGGCTACCTGCAATTGAAGGGGAAAAGAAGCTTTTCGCAGGTTAAGGCACTGTTCGGAGACCTGAACCCCCACCTGGAGAAACAACGTGCGCGTAAGACCGACGAAGCTCGGGATTACTGTATGAAAGAGGAAACTAGGGTTTCCGGTCCTTTTGAATTTGGGGATTACTGTCCTGCTGGTTCTCACAAACGACGACAACGAGAATCTGTAATTCGAAGTCCGGTGAGAATGGCTGAGGAGAATCCGTCCGTCTTCCGACGAGTCAAGGCAAAGATTGCTGAGGAAGAATTCCAGAAGACCGCCAAGGAGATTCAAATTTCAAATTTGAAATCTTGGCAATCGCGCCTGAAGACGCTCCTCGAACGGGACCCAGATGACCGCACTATCTTCTGGGTTTACGGACCTGATGGTGGGGAAGGAAAATCCACCTTTGCCAGAGACCTGTACAGAAGTGGGTCCTGGTTCTATACACGTGGAGGATCTGCAGATAATGTAGCTTACCAGTACATAGGATGTTTAGGGAATAATATTGTATTTGATATTCCTCGTGATAAGAAGGATTATCTACAGTACAGTTTAATAGAGATGTTTAAGGATAGATTAATAGTTAGTAATAAGTATGAGCCTCTGATGGCTCCCTTAATTAATTGTATCCATGTAGTTGTGATGTCTAATTTTCTCCCAGACTTTGAGAAGATTAGCGTAGATAGAGTCCATGTAATCCCATGTATTCCTTGTGGTGTTTGTCTTAAGCATCATGTTGGTGAAATAAAATGTGAGGAATATTTGGAATAATCTGAAATGTTTGCCGTATAATAGATTATATTAAAGAGAGAAGGGCCGCGCAGCGGCAATAACATGATTAATTTTGCTTCTTGAAAACAAGAAGGAATGAAATGAAAAAAAAAAATAAAAAAAATTGTAATATAAATGTGGGTCCCATATTTATATTGAAATAAAAATAAATATAAAAATAACTAAATAAATATCACTATTCATTTTGCGGAAGGACATAATTGTAAATAATGAAAGTTTTGGGTAACGCGGTGTAATTTTAAAAGACTTTAGGGTGTGCGCTTGCAATTTGCCGGGATCCTAGGATATAAATAACACGTCACCGAGGCTGGTGTAGTATT-----------------------------------------------------------------------------------------------
>CLCMulA-PK:Kam:Cotton:15].LN829146
ACCCAGCCTCGGTTCCCTCTCCTTGGTTCCCTCGTGCTTTTCACGTGCTCTCTCTCTTCTGTGTTCTTAAGCGAAGATGCCTACTATTCAGTCACAATGGTGGTGTTTTACTGTCTTCTTCCTTTCTGTGACCGCTCCCGACCTTGTTCCTCTCTTCGAGAACACCCACGTTAGTTACGCCTGCTGGCAGGAAGAAGAGTCGCCGACGACTCGACGACGCCACTTGCAGGGCTACCTGCAATTGAGGGGGAAAAGAAGCTTTTCGCAGGTTAAAGCACTGTTCGGAGACCTGAACCCCCACCTGGAGAAACAACGTGCGCGTAAGACCGACGAAGCTCGGGATTACTGTATGAAAGAGGAAACTAGGGTTTCCGGTCCTTTTGAATTTGGGGATTACTGTCCTGCTGGTTCTCACAAACGACGACAACGAGAATCTGTAATTCGAAGTCCGGTGAGAATGGCTGAGGAGAATCCGTCCGTCTTCCGACGAGTCAAGGCAAAGATTGCTGAGGAAGAATTCCAGAAGACCGCCAAGGAGATTCAAATTTCAAATTTGAAATCTTGGCAATCCCGCCTGAAGACGCTCCTCGAACGGGACCCAGATGACCGCACTATCTTCTGGGTTTACGGACCTGATGGTGGGGAAGGAAAATCCACCTTTGCCAGAGACCTGTACAGAAGTGGGTCCTGGTTCTATACACGTGGAGGATCTGCAGATAATGTAGCTTACCAGTACATAGGATGTTTAGGGAATAATATTGTATTTGATATTCCTCGTGATAAGAAGGATTATCTACAGTACAGTTTAATAGAGATGTTTAAGGATAGATTAATAGTTAGTAATAATTATGAGCCTCTGATGGCTCCCTTAATTAATTGTATCCATGTAGTTGTGATGTCTAATTTTCTCCCAGACTTTGAGAAGATTAGCGTAGATAGAGTCCATGTAATCCCTTGTATTCCTTGTGGTGTTTGTCTTAAGCATCATGTTGGTGAAATAAAATGTGAGGAATATTTGGAATAATCTGAAATGTTTGCCGTATAATAGATTATATTAAAGAGAGAAGGGCCGCGCAGCGGCAATAACATGAGTAATTTTGCTTCTTGAAAACAAGAAGGAATGAAATGAAAAAAAGAAATAAAAAAAAATTGTAATATAAATGTGGGTCCCACATTTATATTGAAATAAAAATAAATATAAAAATAACTAAATAAATATCACTATTCATTTTGCGGAAGGACTTAATTGTAAATAATGAAAGTTTTGGGTAACGCGGTGTAATTTTAAAAGACTTTAGGATGTGCGCTTGCAATTTGCCGGGATCCTAGGATATAAATAACACGTCACCGAGGCTGGTGTAGTATT----------------------------------------------------------------------------------------------
>CLCMulA-PK:Fsd:Cotton:99].AJ132345
ACCCAGCCTCGGTTCCCTCTCCTTGGTTCCCTTGTGCCTTTCACGTGCTCTCTCTCTTCTGTGTTCTTAATCGAAGATGCCTACTATTCAGTCACAATGGTGGTGTTTTACTGTCTTTTTCCTCTCTGCGACTGCTCCTGATCTGGTTCCTTTCTTCGAGAACACCCACGTTAGTTACGCCTGCTGGCAGGAAGAAGAGTCGCCCACGACTCGACGACGCCATTTGCAGGGTTATCTCCAATTGAAGGGGAAAAGAAGCCTTGCTCAGGTGAAATCTCTCTTCGGTGACTTGAACCCCCATTTGGAGAAACAACGTGCGCGTAAGACCGACGAAGCTCGGGATTATTGTATGAAAGAGGAAACTAGGGTTTCCGGCCCCTTTGAATTTGGGGATTATTGTCCTGCTGGTTCTCACAAACGCCGGCAACGAGAATCTGTAATTCGAAGTCCGGTGAGAATGGCTGAGGAAAATCCGTCTGTCTTCCGACGAGTTAAGGCAAAGATTGCAGAAGAAGATTTCCAGAAGACCGCCAAGGAGATTCAAATTTCAAATTTGAAATCTTGGCAATTGCGCCTGAAGACGCTCCTCGAACGGGACCCAGATGACCGCACTATCTTCTGGGTGTATGGACCTGATGGTGGGGAAGGAAAATCTACCTTTGCCAGAGACCTGTATAGAAGTGGGTCCTGGTTCTATACACGTGGTGGCTCTGCAGATAATGTTAGCTACCAGTATATAGGATGTTTAGGAAATAATATTGTATTTGATATCCCTCGTGATAAGAAGGATTATCTACAATACAGTTTAATAGAGATGTTTAAAGATAGGTTAATAGTTAGTAATAAGTATGAGCCTCTTATGGCTCCCTTAATTAATTGTATTCATGTTGTAGTTATGTCTAATTTTCTCCCAGACTTTGAGAAGATTAGTGTTGATAGAGTCCATGTAATCCCATGTATACCATGTGGTGTTTGTGTTAAACACCATAGTGCTGATGTAATGTGTGGCGAATATATGGAATAAAAAATTTAATAAAAAAACAATCTCCCTCATACAAACTATTCGTATAAAAAATCTGGCCCCGCAGGGGTACAGATAAGTGAATTTTGCTTCTTGAAAACAAGAAGGAATGAAATGAAAATAAGAAATAAAAAAACCTACCAATATATTGATGTGGGTCCCACATCTATATTGAAAAAGAAAAATAGTAAAATAAATAAAAAATATCACTGTTCACCTTGCGGAAGGACCTGATTGTAAATATTGAAAGTTTTGGGGTACGCGGTGTAATTTTAAAAGACTTTAAGGGGTACGCTTGTAATTTGTCGGGATCCTAGGATATAAATAACACGTCACCGAGGCTGGTGTAGTATT-------------------------------------------------------------------------------------
>CLCMulA-IN:Wel:wheat:11].KC305093
ACCCAGCCTCGGTTCCCTCTCCTTGGTTCCCTCGTGCTTTTCACGTGCTCTCTCTCTTCTGTGTTTTTAAGCGAAGATGCCTACTATTCAGTCACAATGGTGGTGTTTTACTGTCTTCTTCCTTTCTGCGACCGCTCCCGATCTGGTTCCTCTCTTCGAGAACACCCACGTTAGTTACGCCTGCTGGCAGGAAGAAGAGTCGCCGACGACTCGACGACGCCACTTGCAGGGCTACCTGCAATTGAAGGGGAAAAGAAGCTTTTCGCAGGTTAAGGCACTGTTCGGAGACCTGAACCCCCACCTGGAGAAACAACGTGCGCGTAAGACCGACGAAGCTCGGGATTACTGTATGAAAGAGGAAACTAGGGTTTCCGGTCCTTTTGAATTTGGGGATTACTGTCCTGTTGGTTCTCACAAACGACGACAACGAGAATCTGTAATTCGAAGTCCGGTGAGAATGGCTGAGGAGAATCCGTCCGTCTTCCGACGAGTCAAGGCAAAGATTGCTGAGGAAGAATTCCAGAAGACCGCCAAGGAGATTCAAATTTCAAATTTGAAATCTTGGCAATCGCGCCTGAAGACGCTCCTCGAACGGGACCCAGATGACCGCACTATCTTCTGGGTTTACGGACCTGATGGTGGGGAAGGAAAATCCACCTTTGCCAGAGACCTGTACAGAAGTGGGTCCTGGTTCTATACACGTGGAGGATCTGCAGATAATGTAGCTTACCAGTACATAGGATGTTTAGGGAATAATATTGTATTTGATATTCCTCGTGATAAGAAGGATTATCTACAATACAGTTTAATAGAGATGTTTAAGGATAGATTAATAGTTAGTAATAAGTATGAGCCTCTGATGGCTCCCTTAATTAATTGTATCCATGTAGTTGTGATGTCTAATTTTCTCCCAGACTTTGAGAAGATTAGCGTAGATAGAGTCCATGTAATCCCATGTATTCCTTGTGGTGTTTGTCTTAAGCATCATGTTGGTGAAATAAAATGTGAGGAATATTTGGAATAATCTGAGATGTTTACCGTATAATAGATTATATTAAAGAGAGAAGGGCCGCGCAGCGGCAATAACATGAGTAATTTTGCTTCTTGAAAACAAGAAGGAATGAAATGAAAAAAGAAATAAAAAAAAATTGTAATATAAAGATGTGGGACCCACATTTATATTGAAATAAAAATAAATATAAAAATAACTAAATAAATATCACTATTCATTTTGCGGAAGGACATAATTGTAAATAATGAAAGTTTTGGGTAACGCGGTGTAATTTTAAAAGACTTTAGGGTGTGCGCTTGCAATTTGCCGGGATCCTAGGATATAAATAACACGTCACCGAGGCTGGTGTAGTATT---------------------------------------------------------------------------------------------
>CLCMulA-IN:Moh:wheat:11].KC305094
ACCCAGCCTCGGTTCCCTCTCCTTGGTTCCCTCGTGCTTTTCACGTGCTCTCTCTCTTCTGTGTTTTTAAGCGAAGATGCCTACTATTCAGTCACAATGGTGGTGTTTTACTGTCTTCTTCCTTTCTGCGACCGCTCCCGATCTGGTTCCTCTCTTCGAGAACACCCACGTTAGTTACGCCTGCTGGCAGGAAGAAGAGTCGCCGACGACTCGACGACGCCACTTGCAGGGCTACCTGCAATTGAAGGGGAAAAGAAGCTTTTCGCAGGTTAAGGCACTGTTCGGAGACCTGAACCCCCACCTGGAGAAACAACGTGCGCGTAAGACCGACGAAGCTCGGGATTACTGTATGAAAGAGGAAACTAGGGTTTCCGGTCCTTTTGAATTTGGGGATTACTGTCCTGCTGGTTCTCACAAACGACGACAACGAGAATCTGTAATTCGAAGTCCGGTGAGAATGGCTGAGGAGAATCCGTCCGTCTTCCGACGAGTCAAGGCAAAGATTGCTGAGGAAGAATTCCAGAAGACCGCCAAGGAGATTCAAATTTCAAATTTGAAATCTTGGCAATCGCGCCTGAAGACGCTCCTCGAACGGGACCCAGATGACCGCACTATCTTCTGGGTTTACGGACCTGATGGTGGGGAAGGAAAATCCACCTTTGCCAGAGACCTGTACAGAAGTGGGTCCTGGTTCTATACACGTGGAGGATCTGCAGATAATGTAGCTTACCAGTACATAGGATGTTTAGGGAATAATATTGTATTTGATATTCCTCGTGATAAGAAGGATTATCTACAATACAGTTTAATAGAGATGTTTAAGGATAGATTAATAGTTAGTAATAAGTATGAGCCTCTGATGGCTCCCTTAATTAATTGTATCCATGTAGTTGTGATGTCTAATTTTCTCCCAGACTTTGAGAAGATTAGCGTAGATAGAGTCCATGTAATCCCATGTATTCCTTGTGGTGTTTGTCTTAAGCATCATGTTGGTGAAATAAAATGTGAGGAATATTTGGAATAATCTGAGATGTTTACCGTATAATAGATTATATTAAAGAGAGAAGGGCCGCGCAGCGGCAATAACATGAGTAATTTTGCTTCTTGAAAACAAGAAGGAATGAAATGAAAAAAGAAATAAAAAAAAATTGTAATATAAAGATGTGGGACCCACATTTATATTGAAATAAAAATAAATATAAAAATAACTAAATAAATATCACTATTCATTTTGCGGAAGGACATAATTGTAAATAATGAAAGTTTTGGGTAACGCGGTGTAATTTTAAAAGACTTTAGGGTGTGCGCTTGCAATTTGCCGGGATCCTAGGATATAAATAACACGTCACCGAGGCTGGTGTAGTATT---------------------------------------------------------------------------------------------
>CLCMulA-PK:Fsd:Cotton:15].KY420166
ACCCAGCCTCGGTTCCCTCTCCCTTTGGTTCCCTTGTGCCTTTCACGTGCTCTCTCTCTTCTGTGTTATTAAGCGAATATGCCTACTATTCAGTCACAATGGTGGTGTTTTACTGTCTTCTTCCTTTCTGCGACCGCTCCCGACCTGGTTCCTCTCTTCGAGAACACCCACGTTAGTTACGCCTGCTGGCAGGAAGAAGAGTCGCCGACGACTCGACGACGCCACTTGCAGGGCTACCTGCAATTGAAGGGGAAAAGAAGCTTTTCGCAGGTTAAGGCACTGTTCGGAGACCTGAACCCCCACCTGGAGAAACAACGTGCGCGTAAGACCGACGAAGCTCGGGATTACTGTATGAAAGAGGAAACTAGGGTTTCCGGTCCTTTTGAATTTGGGGATTACTGTCCTGCTGGTTCTCACAAACGACGACAACGAGAATCTGTAATTCGAAGTCCGGTGAGAATGGCTGAGGAGAATCCGTCCGTCTTCCGACGAGTCAAGGCAAAGATTGCTGAGGAAGAATTCCAGAAGACCGCCAAGGAGATTCAAATTTCAAATTTGAAATCTTGGCAATCGCGCCTGAAGACGCTCCTCGAACGGGACCCAGATGACCGCACTATCTTCTGGGTTTACGGACCTGATGGTGGGGAAGGAAAATCCACCTTTGCCAGAGACCTGTACAGAAGTGGGTCCTGGTTCTATACACGTGGTGGCTCTGCAGATAATGTTAGCTACCAGTACATAGGATGTTTAGGGAATAATATTGTATTTGATATTCCTCGTGATAAGAAGGATTATCTACAGTACAGTTTAATAGAGATGTTTAAGGATAGATTAATAGTTAGTAATAAGTATGAGCCTCTGATGGCTCCCTTAATTAATTGTATCCATGTAGTTGTGATGTCTAATTTTCTCCCAGACTTTGAGAAGATTAGCGTAGATAGAGTCCATGTAATCCCATGTATTCCTTGTGGTGTTTGTCTTAAGCATCATGTTGGTGAAATAAAATGTGAGGAATATTTGGAATAATATGAAATGTTTGCCGTATAATAGATTATATTAAAGAGAGAAGTGCCGCGCAGCGGCAATAACATGAGTAATTTTGCTTCTTGAAAACAAGAAGGAATGAAATGAAAAAAAGAAATAAAAAAAATTGTAATATAAAGATGTGGGACCCACATTTATATTGAAATAAAAATAAATATAAAAATAACTAAATAAATATCACTATTCATTTGCGGAAGGACATGATTGTAAATATTGAAAGTTTTGGGGTACGCGGTGTAATTTTAAAAGACTTTAAGGGGTACGCTTGTAATTTGCCGGGATCCTAGGATATAAATAACACGTCACCGAGGCTGGTGTAGTATT--------------------------------------------------------------------------------------------
>CLCMulA-PK:Fsd:Cotton:13].HG934820
ACCCAGCCTCGGTTCCCTCTCCTTGGTTCCCTCGTGCTTTTCACGTGCTCTCTCTCTTCTGTGTTCTTAAGCGAAGATGCCTACTATTCAGTCACAATGGTGGTGTTTTACTGTCTTCTTCCTTTCTGCGACCGCTCCCGACCTGGTTTCTCTCTTCGAGAACACCCACGTTAGTTACGCCTGCTGGCAGGAAGAAGAGTCGCCGACGACTCGACGACGCCACTTGCAGGGCTACCTGCAATTGAAGGGGAAAAGAAGCTTTTCGCAGGTTAAGGCACTGTTCGGAGACCTGAACCCCCACCTGGAGAAACAACGTGCGCGTAAGACCGACGAAGCTCGGGATTACTGTATGAAAGAGGAAACTAGGGTTTCCGGTCCTTTTGAATTTGGGGATTACTGTCCTGCTGGTTCTCACAAACGACGACAACGAGAATCTGTAATTCGAAGTCCGGTGAGAATGGCTGAGGAGAATCCGTCCGTCTTCCGACGAGTCAAGGCAAAGATTGCTGAGGAAGAATTCCAGAAGACCGCCAAGGAGATTCAAATTTCAAATTTGAAATCTTGGCAATCGCGCCTGAAGACGCTCCTCGAACGGGACCCAGATGACCGCACTATCTTCTGGGTTTACGGACCTGATGGTGGGGAAGGAAAATCCACCTTTGCCAGAGACCTGTACAGAAGTGGGTCCTGGTTCTATACACGTGGAGGATCTGCAGATAATGTAGCTTACCAGTACATAGGATGTTTAGGGAATAATATTGTATTTGATATTCCTCGTGATAAGAAGGATTATCTACAGTACAGTTTAATAGAGATGTTTAAGGATAGATTAATAGTTAGTAATAAGTATGAGCCTCTGATGGCTCCCTTAATTAATTGTATCCATGTAGTTGTGATGTCTAATTTTCTCCCAGACTTTGAGAAGATTAGCGTAGATAGAGTCCATGTAATCCCATGTATTCCTTGTGGTGTTTGTCTTAAGCATCATGTTGGTGAAATAAAATGTGAGGAATATTTGGAATAATCTGAAATGTTTGCCGTATAATAGATTATATTAAAGAGAGAAGGGCCGCGCAGCGGCAATAACATGATTAATTTTGCTTCTTGAAAACAAGAAGGAATGAAATGAAAAAAAAAAATAAAAAAAAATTGTAATATAAATGTGGGTCCCATATTTATATTGAAATAAAGATAAATATAAAAATAACTAAATAAATATCACTATTCATTTTGCGGAAGGACATAATTGTAAATAATGAAAGTTTTGGGTAACGCGGTGTAACTTTAAAAGACTTTAGGGTGTGCGCTTGCAATTTGCCGGGATCCTAGGATATAAATAACACGTCACCGAGGCTGGTGTAGTATT----------------------------------------------------------------------------------------------
>CLCMulA-PK:Fsd:Cotton:13].HG934808
ACCCAGCCTCGGTTCCCTCTCCTTGGTTCCCTCGTGCTTTTCACGTGCTCTCTCTCTTCTGTGTTTTTAAGCGAAGATGCCTACTATTCAGTCACAATGGTGGTGTTTTACTGTCTTCTTCCTTTCTGCGACCGCTCCCGACCTTGTTCCTCTCTTCGAGAACACCCACGTTAGTTACGCCTGCTGGCAGGAAGAAGAGTCGCCGACGACTCGACGACGCCACTTGCAGGGCTACCTACAATTGAAGGGGAAAAGAAGCTTTTCGCAGGTTAAGGCACTGTTCGGAGACCTGAACCCCCACCTGGAGAAACAACGTGCGCGTAAGACCGACGAAGCTCGGGATTACTGTATGAAAGAGGAAACTAGGGTTTCCGGTCCTTTTGAATTTGGGGATTACTATCCTGCTGGTTCTCACAAACGACGACAACGAGAATCTGTAATTCGAAGTCCGGTGAGAATGGCTGAGGAGAATCCGTCCGTCTTCCGACGAGTCAAGGCAAAGATTGCTGAGGAAGAATTCCAGATGACCGCCAAGGAGATTCAAATTTCAAATTTGAAATCTTGGCAATCGCGCCTGAAGACGCTCCTCGAACGGGACCCAGATGACCGCACTATCTTCTGGGTTTACGGACCTGATGGTGGGGAAGGAAAATCCACCTTTGCCAGAGACCTGTACAGAAGTGGGTCCTGGTTCTATACACGTGGAGGATCTGCAGATAATGTAGCTTACCAGTACATAGGATGTTTAGGGAATGATATTGTATTTGATATTCCTCGTGATAAGAAGGATTATCTACAGTACAGTTTAATAGAGATGTTTAAGGATAGATTAATAGTTAGTAATAAGTATGAGCCTCTGATGGCTCCCTTAATTAATTGTATCCATGTAGTTGTGATGTCTAATTTTCTCCCAGACTTTGAGAAGATTAGCGTAGATAGAGTCCATGTAATCCCATGTATTCCTTGTGGTGTTTGTCTTAAGCATCATGTTGGTGAAATAAAATGTGAGGAATATTTGGAATAATCTGAAATGTTTGCCGTATAATAGATTATATTAAAGAGAGAAGGGCCGCGCAGCGGCAATAACATGAGTAATTTTGCTTCTTGAAAACAAGAAGGAATGAAATGAAAAAAAGAAATAAAAAAAAAATTGTAATATAAATGTGGGTCCCACATTCATATTGAAATAAAAATAAATATAAAAATAACTAAATAAATATCACTATTCATTTTGCGGAAGGACATAATTGTAAATAATGAAAGTTTTGGGTAACGCGGTGTAATTTTAAAAGACTTTAGGGTGTGCGCTTGCAATTTGCCGGGATCCTAGGATATAAATAACACGTCACCGAGGCTGGTGTAGTATT---------------------------------------------------------------------------------------------
>CLCMulA-PK:Fsd:Cotton:13].HG934806
ACCCAGCCTCGGTTCCCTCTCCTTGGTTCCCTCGTGCCTTTCACGTGCTCTCTCTCTTCTGTGTTCTTAAGCGAATATGCCTACTATTCAGTCACAATGGTGGTGTTTTACTGTCTTCTTCCTTTCTGCGACCGCTCCCGACCTGGTTCCTCTCTTCGAGAACATCCACGTTAGTTACGCCTGCTGGCAGGAAGAAGAGTCGCCGACGACTCGACGACGCCACTTGCAGGGCTACCTGCAATTGAAGGGGAAAAGAAGCTTTTCGCAGGTTAAGGCACTGTTCGGAGACCTGAACCCCCACCTGGAGAAACAACGTGCGCGTAAGACCGACGAAGCTCGGGATTACTGTATGAAAGAGGAAACTAGGGTTTCCGGTCCTTTTGAATTTGGGGATTACTGTCCTGCTGGTTCTCACAAACGACGACAACGAGACTCTGTAATTCGAAGTCCGGTGAGAATGGCTGAGGAGAATCCGTCCGTCTTCCGACGAGTCAAGGCAAAGATTGCTGAGGAAGAATTCCAGAAGACCGCCAAGGAGATTCAAATTTCAAATTTGAAATCTTGGCAATCGCGCCTGAAGACGCTCCTCGAACGGGACCCAGATGACCGCACTATCTTCTGGGTTTACGGACCTGATGGTGGGGAAGGAAAATCCACCTTTGCCAGAGACCTGTACAGAAGTGGTTCCTGGTTCTATACACGTGGAGGATCTGCAGATAATGTAGCTTACCAGTACATAGGATGTTTAGGGAATAATATTGTATTTGATATTCCTCGTGATAAGAAGGATTATCTACAGTACAGTTTAATAGAGATGTTTAAGGATAGATTAATAGTTAGTAATAAGTATGAGCCTCTGATGGCTCCCTTAATTAATTGTATCCATGTAGTTGTGATGTCTAATTTTCTCCCAGACTTTGAGAAGATTAGCGTAGATAGAGTCCATGTAATCCCATGTATTCCTTGTGGTGTTTGTCTTAAGCATCATGTTGGTGAAATAAAATGTGAGGAATATTTGGAATAATCTGAAATGTCTGCCGTATAATAGATTATATTAAAGAGAGAAGTGCCGCGCAGCGGCAATAACATGAGTAATTTTGCTTCTTGAAAACAAGAAGGAATGAAATGAAAAAAAGAAATAAAAAAAAAATTGTAATATAAAGATGTGGGACCCACATTTATATTGAAATAAAAATAAATATAAAAATAACTAAATAAATATCACTATTCATTTTGCGGAAGGACATGATTGTAAATATTGAAAGTTTTGGGGTACGCGGTGTAATTTTAAAAGACTTTAAGGGGTACGCTTGTAATTTGCCGGGATCCTAGGATATAAATAACACGTCACCGAGGCTGGTGTAGTATT-------------------------------------------------------------------------------------------
>CLCMulA-PK:Fsd:Cotton:13].HG934798
ACCCAGCCTCGGTTCCCTCTCCTTGGTTCCCTCGTGCTTTTCACGTGCTCTCTCTCTTCTGTGTTCTTAAGCGAAGATGCCTACTATTCAGTCACAATGGTGGTGTTTTACTGTCTTCTTCCTTTCTGTGACCGCTCCCGACCTTGTTCCTCTCTTCGAGAACACCCACGTTAGTTACGCCTGCTGGCAGGAAGAAGAGTCGCCGACGACTCGACGACGCCACTTGCAGGGCTACCTGCAATTGAAGGGGAAAAGAAGCTTTTCGCAGGTTAAAGCACTGTTCGGAGACCTGAACCCCCATCTGGAGAAACAACGTGCGCGTAAGACCGACGAAGCTCGGGATTACTGTATGAAAGAGGAAACTAGGGTTTCCGGTCCTTTTGAATTTGGGGATTACTGTCCTGCTGGTTCTCACAAACGACGACAACGAGAATCTGTAATTCGAAGTCCGGTGAGAATGGCTGAGGAGAATCCGTCCGTCTTCCGACGAGTCAAGGCAAAGATTGCTGAGGAAGAATTCCAGAAGACCGCCAAGGAGATTCAAATTTCAAATTTGAAATCTTGGCAATCCCGCCTGAAGACGCTCCTCGAACGGGACCCAGATGACCGCACTATCTTCTGGGTTTACGGACCTGATGGTGGAGAAGGAAAATCCACCTTTGCCAGAGACCTGTACAGAAGTGGGTCCTGGTTCTATACACGTGGAGGATCTGCAGATAATGTAGCTTACCAGTACATAGGATGTTTAGGGAATAATATTGTATTTGATATTCCTCGTGATAAGAAGGATTATCTACAGTACAGTTTAATAGAGATGTTTAAGGATAGATTAATAGTTAGTAATAAGTATGAGCCTCTTATGGCTCCCTTAATTAATTGTATCCATGTAGTTGTGATGTCTAATTTTCTCCCAGACTTTGAGAAGATTAGCGTAGATAGAGTCCATGTGATCCCATGTATTCCTTGTGGTGTTTGTCTTAAGCATCATGTTGGTGAAATAAAATGTGAGGAATATTTGGAATAATCTGAAATGTTTGCCGTATAATAGATTATATTAAAGAGAGAAGGGCCGCGCAGCGGCAATAACATGAGTAATTTTGCTTCTTGAAAACGAGAAGGAATGAAATGAAAAAAAGAAATAAAAAAAATTGTAATATAAATGTGGGTCCCACATTTATATTGAAATAAAAATAAATATAAAAATAACTAAATAAATATCACTATTCATTTTGCGGAAGGACTTAATTGTAAATAATGAAAGTTTTGGGTAACGCGGTGTAATTTTAAAAGACTTTAGGATGTGCGCTTGCAATTTGCCGGGATCCTAGGATATAAATAACACGTCACCGAGGCTGGTGTAGTATT-----------------------------------------------------------------------------------------------
>CLCMulA-PK:Fsd:Cotton:13].HG934796
ACCCAGCCTCGGTTCCCTCTCCTTGGTTCCCTCGTGCTTTTCACGTGCTCTCTCTCTTCTGTGTTCTTAAGCGAAGATGCCTACTATTCAGTCACAATGGTGGTGTTTTACTGTCTTCTTCCTTTCTGCGACCGCTCCCGACCTGGTTCCTCTCTTCGAGAACACCCACGTTAGTTACGCCTGCTGGCAGGAAGAAGAGTCGCCGACGACTCGACGACGCCACTTGCAGGGCTACCTGCAATTGAAGGGGAAAAGAAGCTTTTCGCAGGTTAAGGCACTGTTCGGAGACCTGAACCCCCACCTGGAGAAACAACGTGTGCGTAAGACCGACGAAGCTCGGGATTACTGTATGAAAGAGGAAACTAGGGTTTCCGGTCCTTTTGAATTTGGGGATTACTGTCCTGCTGGTTCTCACAAACGACGACAACGAGAATCTGTAATTCGAAGTCCGGTGAGAATGGCTGAGGAGAATCCGTCCGTCTTCCGACGAGTCAAGGCAAAGATTGCTGAGGAAGAATTCCAGAAGACCGCCAAGGAGATTCAAATTTCAAATTTGAAATCTTGGCAATCGCGCCTAAAGACGCTCCTCGAACGGGACCCAGATGACCGCACTATCTTCTGGGTTTACGGACCTGATGGTGGGGAAGGAAAATCCACCTTTGCCAGAGACCTGTACAGAAGTGGGTCCTGGTTCTATACACGTGGAGGATCTGCAGTTAATGTAGCTTACCAGTACATAGGATGTTTAGGGAATAATATTGTATTTGATATTCCTCGTGATAAGAAGGATTATCTACAGTACAGTTTAATAGAGATGTTTAAGGATAGATTAATAGTTAGTAATAAGTATGAGCCTCTTATGGCTCCCTTAATTAATTGTATCCATGTAGTTGTGATGTCTAATTTTCTCCCAGACTTTGAGAAGATTAGCGTAGATAGAGTCCATGTAATCCCATGTATTCCTTGTGGTGTTTGTCTTAAGCATCATGTTGGTGAAATAAAATGTGAGGAATATTTGGAATAATCTGAAATGTTTGCCGTATAATAGATTATATTAAAGAGAGAAGGGCCGCGCAGCGGCAATAACATGAGTAATTTTGCTTCTTGAAAACAAGAAGGAATGAAATGAAAAAAAGAAATAAAAAAAAATTGTAATACGAAGATGTGGGACCCACATTTATATTGAAATAAAAATAAATATAAAAATAACTAAATAAATATCACTATTCATTTTGCGGAAGGACATAATTGTAAATAATGAAAGTTTTGGGTAACGCGGTGTAATTTTAAAAGACTTTAGGGTGTGCGCTTGCAATTTGCCGGGATCCTAGGATATAAATAACACGTCACCGAGGCTGGTGTAGTATT--------------------------------------------------------------------------------------------
>CLCMulA-PK:Fsd:Cotton:13].HG934795
ACCCAGCCTCGGTTCCCTCTCCTTGGTTCCCTCGTGCTTTTCACGTGCTCTCTCTCTTCTGTGTTCTTAAGCGAAGATGCCTACTATTCAGTCACAATGGTGGTGTTTTACTGTCTTCTTCCTTTCTGCGACCGCTCCCGACCTGGTTCCTCTCTTCGAGAACACCCACGTTAGTTACGCCTGCTGGCAGGAAGAAGAGTCGCCGACGACTCGACGACGCCACTTGCAGGGCTACCTGCAATTGAAGGGGAAAAGAAGCTTTTCGCAGGTTAAGGCACTGTTCAGAGACCTGAACCCCCACCTGGAGAAACAACGTGCGCGTAAGACCGACGAAACTCGGGATTACTGTATGAAAGAGGAAACTAGGGTTTCCGGTCCTTTTGAATTTGGGGATTACTGTCCTGCTGGTTCTCACAAACGACGACAACGAGAATCTGTAATTCGAAGTCCGGTGAGAATGGCTGAGGAGAATCCGTCCGTCTTCCGACGAGTCAAGGCAAAGATTGCTGAGGAAGAATTCCAGAAGACCGCCAAGGAGATTCAAATTTCAAATTTGAAATCTTGGCAATTGCGCCTGAAGACGCTCCTCGAACGGGACCCAGATGACCGCACTATCTTCTGGGTTTACGGACCTGATGGTGGGGAAGGAAAATCCACCTTTGCCAGAGACCTGTACAGAAGTGGGTCCTGGTTCTATACACGTGGAGGATCTGCAGATAATGTAGCTTACCAGTACATAGGATGTTTAGGGAATAATATTGTATTTGATATTCCTCGTGATAAGAAGGATTATTTACAGTACAGTTTAATAGAGATGTTTAAGGATAGATTAATAGTTAGTAATAAGTATGAGCCTCTGATGGCTCTCTTAATTAATTGTATCCATGTCGTTGTGATGTCTAATTTTCTCCCAGACTTTGAGAAGATTAGCGTAGATAGAGTCCATGTAATCCCATGTATTCCTTGTGGTGTTTGTCTTAAGCATCATGTTGGTGAAATAAAATGTGAGGAATATTTGGAATAATCTGAAATGTTTGCCGTATAATAGATTATATTAAAGAGAGAAGGGCCGCGCAGCGGCAATAACATGAGTAATTTTGCTTCTTGAAAACAAGAAGGAATGAAATGAAAAAAAGAAATAAAAAAAAATTGTAATATAAAGATGTGGGACTCACATTTATATTGAAATAAAAATAAATATAAAAATAACTAAAGAAATATCACTATTCATTTTGCGGAAGGACATAATTGTAAATAATGAAAGTTTTGGGTAACGCGGTGTAATTTTAAAAGACTTTAGGGTGTGCGCTTGCAATTTGCCGGGATCCTAGGATATAAATAACACGTCACCGAGGCTGGTGTAGTATT--------------------------------------------------------------------------------------------
>CLCMulA-PK:Fsd:Cotton:13].HG934792
ACCCAGCCTCGGTTCCCTCTCCTTGGTTCCCTCGTGCTTTTCACGTGCTCTCTCTCTTCTGTGTTCTTAAGCGAAGATGCCTACTATTCAGTCACAATGGTGGTGTTTTACTGTCTTCTTCCTTTCTGCGACCGCTCCCGACCTGGTTCCTCTCTTCGAGAACACCCACGTTAGTTACGCCTGCTGGCAGGAAGAAGAGTCGCCGACGACTCGACGACGCCACTTGCAGGGCTACCTGCAATTGAAGGGGAAAAGAAGCTTTTCGCAGGTTAAGGCACTGTTCGGAGACCTGAACCCCCACCTGGAGAAACAACGTGCGCGTAAGACCGACGAAGCTCGGGATTACTGTATGAAAGAGGAAACTAGGGTTTCCGGTCCTTTTGAATTTGGGGATTACTGTCCTGCTGGTTCTCACAAACGACGACAACGAGAATCTGTAATTCGAAGTCCGGTGAGAATGGCTGAGGAGAATCCGTCCGTCTTCCGACGAGTCAAGGCAAAGATTGCTGAGGAAGAATTCCAGAAGACCGCCAAGGAGATTCAAATTTCAAATTTGAAATCTTGGCAATCGCGCCTGAAGACGCTCCTCGAACGGGACCCAGATGACCGCACTATCTTCTGGGTTTACGGACCTGATGGTGGGGAAGGAAAATCCACCTTTGCCAGAGACCTGTACAGAAGTGGGTCCTGGTTCTATACACGTGGAGGATCTGCAGATAATGTAGCTTACCAGTACATAGGATGTTTAGGGAATAATATTGTATTTGATATTCCTCGTGATAAGAAGGATTATCTACAGTACAGTTTAATAGAGATGTTTAAGGATAGATTAATAGTTAGTAATAAGTATGAGCCTCTGATGGCTCCCTTAATTAATTGTATCCATGTAGTTGTGATGTCTAATTTTCTCCCAGACTTTGAGAAGATTAGCGTAGATAGAGTCCATGTAATCCCATGTATTCCTTGTGGTGTTTGTCTTAAGCATCATGTTGGTGAAATAAAATGTGAGGAATATTTGGAATAATCTGAAATGTTTGCCGTATAATAGATTATATTAAAGAGAGAAGGGCCGCGCAGCGGCAATAACATGAGTAATTTTGCTTCTTGAAAACAAGAAGGAATGAAATGAAAAAAAGAAATAAAAAAAAATTGTAATATAAATGTGGGTCCCATATTTATATTGAAATAGAAATAGATATAAAAATAACTAAATAAATATCACTATTCATTTTGCGGAAGGACATAATTGTAAATAATGAAAGTTTTGGGTAACGCGGTGTAATTTTAAAAGACTATAGGGTGTGCGCTTGCAATTTGCCGGGATCCTAGGATATAAATAACACGTCACCGAGGCTGGTGTAGTATT----------------------------------------------------------------------------------------------
>CLCMulA-PK:Fsd:Cotton:13].HG934791
ACCCAGCCTCGGTTCCCTCTCCTTGGTTCCCTCGTGCTTTTCACGTGCTCTCTCTCTTCTGTGTTCTTAAGCGAAGATGCCTACTATTCAGTCACAATGGTGGTGTTTTACTGTCTTCTTCCTTTCTGCGACCGCTCCCGACCTGGTTCCTCTCTTCGAGAACACCCACGTTAGTTACGCCTGCTGGCAGGAAGAAGAGTCGCCGACGACTCGACGACGCCACTTGCAGGGCTACCTGCAATTGAAGGGGAAAAGAAGCTTTTCGCAGGTTAAGGCACTGTTCGGAGACCTGAACCCCCACCTGGAGAAACAACGTGCGCGTAAGACCGACGAAGCTCGGGATTACTGTATGAAAGAGGAAACTAGGGTTTCCGGTCCTTTTGAATTTGGGGATTACTGTCCTGCTGGTTCTCACAAACGACGACAACGAGAATCTGTAATTCGAAGTCCGGTGAGAATGGCTGAGGAGAATCCGTCCGTCTTCCGACGAGTCAAGGCAAAGATTGCTGAGGAAGAATTCCAGAAGACCGCCAAGGAGATTCAAATTTCAAATTTGAAATCTTGGCAATCGCGCCTGAAGACGCTCCTCGAACGGGACCCAGATGACCGCACTATCTTCTGGGTTTACGGACCTGATGGTGGGGAAGGAAAATCCACCTTTGCCAGAGACCTGTACAGAAGTGGGTCCTGGTTCTATACACGTGGAGGATCTGCAGATAATGTAGCTTACCAGTACATAGGATGTTTAGGGAATAATATTGTATTTGATATTCCTCGTGATAAGAAGGATTATCTACAGTACAGTTTAATAGAGATGTTTAAGGATAGATTAATAGTTAGTAATAAGTATGAGCCTCTGATGGCTCCCTTAATTAATTGTATCCATGTAGTTGTGATGTCTAATTTTCTCCCAGACTTTGAGAAGATTAGCGTAGATAGAGTCCATGTAATCCCATGTATTCCTTGTGGTGTTTGTCTTAAGCATCATGTTGGTGAAATAAAATGTGAGGAATATTTGGAATAATCTGAAATGTTTGCCGTATAATAGATTATATTAAAGAGATAAGGGCCGCGCAGCGGCAATAACATGAGTAATTTTGCTTCTTGAAAACAAGAAGGAATGAAATGAAAAAAAGAAATAAAAAAAAATTGTAATATAAAGATGTGGGACCCATATTTATATTGAAATAAAAATAAATATAAAAATAACTAAATAAATATCACTATTCATTTTGCGGAATGACATAATTGTAAATAATGAAAGTTTTGGGTAACGCGGTGTAATTTTAAAAGACTATAGGGTGTGCGCTTGCAATTTGCCGGGATCCTAGGATATAAATAACACGTCACCGAGGCTGGTGTAGTATT--------------------------------------------------------------------------------------------
>CLCMulA-PK:Fsd:Cotton:13].HG934790
ACCCAGCCTCGGTTCCCTCTCCTTGGTTCCCTCGTGCTTTTCACGTGCTCTCTCTCTTCTGTGTTCTTAAGCGAGGATGCCTACTATTCAGTCACAATGGTGGTGTTTTACTGTCTTCTTCCTTTCTGCGACCGCTCCCGACCTGGTTCCTCTCTTCGAGAACACCCACGTTAGTTACGCCTGCTGGCAGGAAGAAGAGTCGCCGACGACTCGACGACGCCACTTGCAGGGCTACCTGCAATTGAAGGGGAAAAGAAGCTTTTCGCAGGTTAAAGCACTGTTCGGAGACCTGAACCCCCACCTGGAGAAACAACGTGCGCGTAAGACCGACGAAGCTCGGGATTACTGTATGAAAGAGGAAACTAGGGTTTCCGGTCCTTTTGAATTTGGGGATTACTGTCCTGCTGGTTCTCACAAACGACGACAACGAGAATCTGTAATTCGAAGTCCGGTGAGAATGGCTGAGGAGAATCCGTCCGTCTTCCGACGAGTCAAGGCAAAGATTGCTGAGGAAGAATTCCAGAAGACCGCCAAGGAGATTCAAATTTCAAATTTGAAATCTTGGCAATCGCGCCTGAAGACGCTCCTCGAACGGGACCCAGATGACCGCACTATCTTCTGGGTTTACGGACCTGATGGTGGGGAGGGAAAATCCACCTTTGCCAGAGACCTGTACAGAAGTGGGTCCTGGTTCTATACACGTGGAGGATCTGCAGATAATGTAGCTTACCAGTACATAGGATGTTTAGGGAATAATATTGTATTTGATATTCCTCGTGATAAGAAGGATTATCTACAGTACAGTTTAATAGAGATGTTTAAGGATAGATTAATAGTTAGTAATAAGTATGAGCCTCTGATGGCCCCCTTAATTAATTGTATCCATGTAGTTGTGATGTCTAATTTTCTCCCAGACTTTGAGAAGATTAGCGTAGATAGAGTCCATGTAATCCCATGTATTCCTTGTGGTGTTTGTCTTAAGCATCATGTTGGTGAAATAAAATGTGAGGGATATTTGGAATAATCTGAAATGTTTGCCGTATAATAGATTATATTAAAGAGAGAAGGGCCGCGCAGCGGCAATAACATGAGTAATTTTGCTTCTTGAAAACAAGAAGGAATGAAATGAAAAAAAGAAATAAAAAAAAATGTAATATAAAGATGTGGGACCCATATTTATATTGAAATAAAAATAAATATAAAAATAACTAAATAAATATCACTATTCATTTTGCGGAAGGACATAATTGTAAATAATGAAAGTTTTGGGTAACGCGGTGTAATTTTAAAAGACTATAGGGTGTGCGCTTGCAATTTGTCGGGATCCTAGGATATAAATAACACGTCACCGAGGCTGGTGTAGTATT---------------------------------------------------------------------------------------------
>CLCMulA-PK:Fsd:Cotton:13].HG934788
ACCCAGCCTCGGTTCCCTCTCCTTGGTTCCCTCGTGCTTTTCACGTGCTCTCTCTCTTCTATGTTCTTAAGCGAAGATGCCTACTATTCAGTCACAATGGTGGTGTTTTACTGTCTTCTTCCTTTCTGCGACCGCTCCCGACCTTGTTCCTCTCTTCGAGAACACCCACGTTAGTTACGCCTGCTGGCAGGAAGAAGAGTCGCCGACGACTCGACGACGCCACTTGCAGGGCTACCTGCAATTGAAGGGGAAAAGAAGCTTTTCGCAGGTTAAGGCACTGTTCGGAGACCTGAACCCCCACCTGGAGAAACAACGTGCGCGTAAGACCGACGAAGCTCGGGATTACTGTATGAAAGAGGAAACTAGGGTTTCCGGTCCTTTTGAATTTGGGGATTACTGTCCTGCTGGTTCTCACAAACGACGACAACGAGAATCTGTAATTCGAAGTCCGGTGAGAATGGCTGAGGAGAATCCGTCCGTTTTCCGACGGGTCAAGGCAAAGATTGCTGAGGAAGAATTCCAGAAGACCGCCAAGGAGATTCAAATTTCAAATTTGAAATCTTGGCAATCGCGCCTGAAGACGCTCCTCGAACGGGACCCAGATGACCGCACTATCTTCTGGGTTTACGGACCTGATGGTGGGGAAGGAAAATCCACTTTTGCCAGAGACCTGTACAGAAGTGGGTCTTGGTTCCATACACGTGGAGGATCTGCAGATAATGTAGCTTACCAGTACATAGGATGTTTAGGGAATAATATTGTATTTGATATTCCTCGTGATAAGAAGGATTATCTACAGTACAGTTTAATAGAGATGTTTAAGGATAGATTAATAGTTAGTAATAAGTATGAGCCTCTGATGGCTCCCTTAATTAATTGTATCCATGTAGTTGTGATGTCTAATTTTCTCCCAGACTTTGAGAAGATTAGCGTAGATAGAGTCCATGTAATCCCATGTATTCCTTGTGGTGTTTGTCTTAAGCATCATGTTGGTGAAATAAAATGTGAGGAATATTTGGAATAATCTGAAATGTTTGCCGTATAATAGAATATATTAAAGAGAGAAGGGCCGCGCAGCGGCAATAACATGAGTAATTTTGCTTCTTGAAAACAAGAAGGAATGAAATGAAAAAAAGAAATAAAAAAAATTGTAATATAAATGTGGGTCCCACATTTATATTGAAATAAAAATAAATATAAAAATAACTAAATAAATATCACTATTCATTTTGCGGAAGGACTTACTTGTAAATAATGAAAGTTTTGGGTAACGCGGTGTAATTTTAAAAGACTTTAGGATTTGCGCTTGCAATTTGCCGGGATCCTAGGATATAAATAACACGTCACCGAGGCTGGTGTAGTATT-----------------------------------------------------------------------------------------------
>CLCMulA-PK:Fsd:Cotton:13].HG934787
ACCCAGCCTCGGTTCCCTCTCCTTGGTTCCCTCGTGCCTTTCACGTGCTCTCTCTCTTCTGTGTTCTTAAGCGAATATGCCTACTATTCAGTCACAATGGTGGTGTTTTACTGTCTTCTTCCTTTCTGCGACCGCTCCCGACCTGGTTCCTCTCTTCGAGAACACCCACGTTAGTTACGCCTGCTGGCAGGAAGAAGAGTCGCCGACGACTCGACGACGCCACTTGCAGGGCTACCTGCAATTGAAGGGGAAAAGAAGCTTTTCGCAGGTTAAGGCACTGTTCGGAGACCTGAACCCCCACCTGGAGAAACAACGTGCGCGTAAGACCGACGAAGCTCGGGATTACTGTATGAAAGAGGAAACTAGGGTTTCCGGTCCTTTTGAATTTGGGGATTACTGTCCTGCTGGTTCTCACAAACGACGACAACGAGATTCTGTAATTCGAAGTCCGGTGAGAATGGCTGAGGAGAATCCGTCCGTCTTCCGACGAGTCAAGGCAAAGATTGCTGAGGAAGAATTCCAGAAGACCGCCAAGGAGATTCAAATTTCAAATTTGAAATCTTGGCAATCGCGCCTGAAGACGCTCCTCGAACGGGACCCAGATGACCGCACTATCTTCTGGGTTTACGGACCTGATGGTGGGGAAGGAAAATCCACCTTTGCCAGAGACCTGTACAGAAGTGGGTCCTGGTTCTATACACGTGGAGGATCTGCAGATAATGTAGCTTACCAGTACATAGGATGTTTAGGGAATAATATTGTATTTGATATTCCTCGTGATAAGAAGGATTATCTACAGTACAGTTTAATAGAGATGTTTAAGGATAGATTAATAGTTAGTAATAAGTATGAGCCTCTGATGGCTCCCTTAATTAATTGTATCCATGTAGTTGTGATGTCTAATTTTCTTCCAGACTTTGAGAAGATTAGCGTAGATAGAGTCCATGTAATCCCATGTATTCCTTGTGGTGTTTGTCTTAAGCATCATGTTGGTGAAATAAAATGTGAGGAATATTTGGAATAATCTGAAATGTTTGCCGTATAATAGATTATATTAAAGAGAGAAGGGCCGCGCAGCGGCAATAACATGAGTAATTTTGCTTCTTGAAGACAAGAAGGAATGAAATGAAAAAAAGAAATAAAAAAAAATTGTAATATAAATGTGGGTCCCACATTTATATTGAAATAAAAATAAATATAAAAATAACTAAATAAATATCACTATTCATTTTGCGGAAGGACTTAATTGTAAAGTACAGTTTGCGGAAGGACTAAATTGTAAAATAATGAAAGTTTGGGTAACGCGGTGTAATTTTAAAAAGACTTTAGGATGTGCGCTTGCAATTTGCCGAGATCCTAGGATATAAATAACACGTCACCGAGGCTGGTGTAGTATT---------------------------------------------------------------
>CLCMulA-PK:Fsd:Cotton:13].HG934786
ACCCAGCCTCGGTTCCCTCTCCTTGGTTCCCTCGTGCCTTTCACGTGCTCTCTCTCTTCTGTGTTCTTAAGCGAATATGCCTACTATTCAGTCACAATGGTGGTGTTTTACTGTCTTCTTCCTTTCTGCGACCGCTCCCGACCTGGTTCCTCTCTTCGAGAACACCCACGTTAGTTACGCCTGCTGGCAGGAAGAAGAGTCGCCGACGACTCGACGACGCCACTTGCAGGGCTACCTGCAATTGAAGGGGAAAAGAAGCTTTTCGCAGGTTAAGGCACTGTTCGGATACCTGAACCCCCACCTGGAGAAACAACGTGCGCGTAAGACCGACGAAGCTCGGGATTACTGTATGAAAGAGGAAACTAGGGTTTCCGGTCCTTTTGAATTTGGGGATTACTGTCCTGCTGGTTCTCACAAACGACGACAACGAGACTCTGTAATTCGAAGTCCGGTGAGAATGGCTGAGGAGAATCCGTCCGTCTTCCGACGAGTCAAGGCAAAGATTGCTGAGGAAGAATTCCAGAAGACCGCCAAGGAGATTCAAATTTCAAATTTGAAATCTTGGCAATCGCGCCTGAAGACGCTCCTCGAACGGGACCCAGATGACCGCACTATCTTCTGGGTTTACGGACCTGATGGTGGGGAAGGAAAATCCACCTTTGCCAGAGACCTGTACAGAAGTGGGTCCTGGTTCTATACACGTGGAGGATCTGCAGATAATGTAGCTTACCAGTACATAGGATGTTTAGGGAATAATATTGTATTTGATATTCCTCGTGATAAGAAGGATTATCTACAGTACAGTTTAATAGAGATGTTTAAGGATAGATTAATAGTTAGTAATAAGTATGAGCCTCTGATGGCTCCCTTAATTAATTGTATCCATGTAGTTGTGATGTCTAATTTTCTCCCAGACTTTGAGAAGATTAGCGTAGATAGAGTCCATGTAATCCCATGTATTCCTTGTGGTGTTTGTCTTAAGCATCATGTTGGTGAAATAAAATGTGAGGAATATTTGGAATAATCTGAAATGTTTGCCGTATAATAGATTATATTAAAGAGAGAAGTGCCGCGCAGCGGCAATAACATGAGTAATTTTGCTTCTTGAAAACAAGAAGGAATGAAATGAAAAAAAGAAATAAAAAAAAATTGTAATATAAAGATGTGGGACCCACATTTATATTGAAATAAAAATAAATATAAAAATAACTAAATAAATATCACTATTCATTTTGCGGAAGGACATGATTGTAAATATTGAAAGTTTTGGGGTACGCGGTGTAATTTTAAAAGACTTTAAGGGGTACGCTTGTAATTTGCCGGGATCCTAGGATATAAATAACACGTCACCGAGGCTGGTGTAGTATT--------------------------------------------------------------------------------------------
>CLCMulA-PK:Fsd:Cotton:13].HG934785
ACCCAGCCTCGGTTCCCTCTCCTTGGTTCCCTCGTGCCTTTCACGTGCTCTCTCTCTTCTGTGTTCTTAAGCGAATATGCCTACTATTCAGTCACAATGGTGGTGTTTTACTGTCTTCTTCCTTTCTGCGACCGCTCCCGACCTGGTTCCTCTCTTCGAGAACACCCACGTTAGTTACGCCTGCTGGCAGGAAGAAGAGTCGCCGACGACTCGACGACGCCACTTGCAGGGCTACCTGCAATTGAAGGGGAAAAGAAGCTTTTCGCAGGTTAAGGCACTGTTCGGATACCTGAACCCCCACCTGGAGAAACAACGTGCGCGTAAGACCGACGAAGCTCGGGATTACTGTATGAAAGAGGAAACTAGGGTTTCCGGTCCTTTTGAATTTGGGGATTACTGTCCTGCTGGTTCTCACAAACGACGACAACGAGACTCTGTAATTCGAAGTCCGGTGAGAATGGCTGAGGAGAATCCGTCCGTCTTCCGACGAGTCAAGGCAAAGATTGCTGAGGAAGAATTCCAGAAGACCGCCAAGGAGATTCAAATTTCAAATTTGAAATCTTGGCAATCGCGCCTGAAGACGCTCCTCGAACGGGACCCAGATGACCGCACTATCTTCTGGGTTTACGGACCTGATGGTGGGGAAGGAAAATCCACCTTTGCCAGAGACCTGTACAGAAGTGGGTCCTGGTTCCATACACGTGGAGGATCTGCAGATAATGTAGCTTACCAGTACATAGGATGTTTAGGGAATAATATTGTATTTGATATTCCTCGTGATAAGAAGGATTATCTACAGTACAGTTTAATAGAGATGTTTAAGGATAGATTAATAGTTAGTAATAAGTATGAGCCTCTGATGGCTCCCTTAATTAATTGTATCCATGTAGTTGTGATGTCTAATTTTCTCCCAGACTTTGAGAAGATTAGCGTAGATAGAGTCCATGTAATCCCATGTATTCCTTGTGGTGTTTGTCTTAAGCATCATGTTGGTGAAATAAAATGTGAGGAATATTTGGAATAATCTGAAATGTTTGCCGTATAATAGATTATATTAAAGAGAGAAGTGCCGCGCAGCGGCAATAACATGAGTAATTTTGCTTCTTGAAAACAAGAAGGAATGAAATGAAAAAAAGAAATAAAAAAAAATTGTAATATAAAGATGTGGGACCCACATTTATATTGAAATAAAAATAAATATAAAAATAACTAAATAAATATCACTATTCATTTTGCGGAAGGACATGATTGTAAATATTGAAAGTTTTGGGGTACGCGGTGTAATTTTAAAAGACTTTAAGGGGTACGCTTGTAATTTGCCGGGATCCTAGGATATAAATAACACGTCACCGAGGCTGGTGTAGTATT--------------------------------------------------------------------------------------------
>CLCMulA-PK:Fsd:Cotton:13].HG934393
ACCCAGCCTCGGTTCCCTCTCCTTGGTTCCCTTGTGCCTTTCACGTGCTCTCTCTCTTCTGTGTTTTTAAGCGAAGATGCCTACTATTCAGTCACAATGGTGGTGTTTTACTGTCTTCTTCCTTTCTGCGACCGCTCCTGACTTGGTTCCTCTCTTCGAGAACACCCACGTTAGTTACGCCTGCTGGCAGGAAGAAGAGTCGCCCACGACTCGACGACGCCATTTGCAGGGGTATCTCCAATTGAAGGGGAAAAGAAGCCTTGCTCAGGTGAAATCTCTCTTCGGTGACCTGAATCCCCATTTGGAGAAACAACGTGCGCGTAAGACCGACGAAGCTCGGGATTATTGTATGAAAGAGGAAACTAGGGTTTCCGGCCCCTTTGAATTTGGGGATTATTGTCCTGCTGGTTCTCACAAACGCCGGCAACGAGAATCTGTAATTCGAAGTCCGGTGAGAATGGCTGAGGAAAATCCGTCTGTCTTCCGACGAGTTAAGGCAAAGATTGCAGAAGAAGAATTCCAGAAGACCGCCAAGGAGATTCAAATTTCAAATTTGAAATCTTGGCAATTGCGCCTGAAGACGCTCCTCGAACGGGACCCAGATGACCGCACTATCTTCTGGGTTTACGGACCTGATGGTGGGGAAGGAAAATCCACCTTTGCCAGAGACCTATACAGAAGTGGGTCCTGGTTCTATACACGTGGAGGATCTGCAGATAATGTAGCTTACCAGTACATAGGATGTTTAGGCAATAATATTGTATTTGATATTCCTCGTGATAAGAAGGATTATCTACAATACAGTTTAATAGAGATGTTTAAGGATAGGTTAATAGTTAGTAATAAGTACGAGCCTCTTATGGCTCCCTTAATTAATTGTATCCATGTAGTTGTCATGTCCAATTTTCTCCCAGATTTTGAGAAGATTAGTGTTGATAGAGTCCATGTAATCCCATGTATTCCTTGTGGTGTTTGTCTTAAGCATCATGTTGGTGAAATAAAATGTGAGGAATATTTGGAATAATCGGAAATGTTTGCCGTATAATAGATTATATTAAAGAGATAAGGGCCGCGCAGCGGCAATAACATGAGTAACTTTGCTTCTTGAAAACAAGAAGGAATGAAATGAAAAAAAAAAACTAACTGCTTTATTCTGTTAATGTGGGTCCCACATATATATTGAAAAAAAACTAAATAGTAAAAGAAATAAAAAAAATATCAATAATCACTTAGCGGAAGGACCGATTGTAAATATTAAAAGTTTTGGGGTACGCGGTGTAATTATAAAAGACTTAAGGGTATGCGCTTGCAATTTGTCGGGATCCTAGGATATAAATAACACGTCACCGAGGCTGGTGTAGTATT-----------------------------------------------------------------------------------------------
>CLCMulA-PK:Fsd:Cotton:13].HG934392
ACCCAGCCTCGGTTCCCTCTCCTTGGTTCCCTTGTGCCTTTCACGTGCTCTCTCTCTTCTGTGTTTTTAAGCGAAGATGCCTACTATTCAGTCACAATGGTGGTGTTTTACTGTCTTCTTCCTTTCTGCGACCGCTCCTGACTTGGTTCCTCTCTTCGAGAACACCCACGTTAGTTACGCCTGCTGGCAGGAAGAAGAGTCGCCCACGACTCGACGACGCCATTTGCAGGGGTATCTCCAATTGAAGGGGAAAAGAAGCCTTGCTCAGGTGAAATCTCTCTTCGGTGACCTGAATCCCCATTTGGAGAAACAACGTGCGCGTAAGACCGACGAAGCTCGGGATTATTGTATGAAAGAGGAAACTAGGGTTTCCGGCCCCTTTGAATTTGGGGATTATTGTCCTGCTGGTTCTCACAAACGCCGGCAACGAGAATCTGTAATTCGAAGTCCGGTGAGAATGGCTGAGGAAAATCCGTCTGTCTTCCGACGAGTTAAGGCAAAGATTGCAGAAGAAGAATTCCAGAAGACCGCCAAGGAGATTCAAATTTCAAATTTGAAATCTTGGCAATTGCGCCTGAAGACGCTCCTCGAACGGGACCCAGATGACCGCACTATCTTCTGGGTTTACGGACCTGATGGTGGGGAAGGAAAATCCACCTTTGCCAGAGACCTATACAGAAGTGGGTCCTGGTTCTATACACGTGGAGGATCTGCAGATAATGTAGCTTACCAGTACATAGGATGTTTAGGCAATAATATTGTATTTGATATTCCTCGTGATAAGAAGGATTATCTACAATACAGTTTAATAGAGATGTTTAAGGATAGGTTAATAGTTAGTAATAAGTACGAGCCTCTTATGGCTCCCTTAATTAATTGTATCCATGTAGTTGTCATGTCCAATTTTCTCCCAGATTTTGAGAAGATTAGTGTTGATAGAGTCCATGTAATCCCATGTATTCCTTGTGGTGTTTGTCTTAAGCATCATGTTGGTGAAATAAAATGTGAGGAATATTTGGAATAATCGGAAATGTTTGCCGTATAATAGATTATATTAAAGAGATAAGGGCCGCGCAGCGGCAATAACATGAGTAATTTTGCTTCTTGAAAACAAGAAGGAATGAAATGAAAAAAGAAAACTAACTGCTTTATTCTGTTAATGTGGGTCCCACATATATATTGAAAAAAAACTAAATAGTAAAAGAAATAAAAAAAATATCAATAATCACTTAGCGGAAGGACCGATTGTAAATATTAAAAGTTTTGGGGTACGCGGTGTAATTATAAAAGACTTAAGGGTATGCGCTTGCAATTTGTCGGGATCCTAGGATATAAATAACACGTCACCGAGGCTGGTGTAGTATT-----------------------------------------------------------------------------------------------
>CLCMulA-PK:42A:G.hirsutum:10].HG934391
ACCCAGCCTCGGTTCCCTCTCCTTGGTTCCCTCGTGCCTTTCACGTGCTCTCTCTCTTCTGTGTTTTTAATCGAAGATGCCTACTATTCAGTCACAATGGTGGTGTTTTACTGTTTTCTTCCTCTCTGCGACTGCTCCCGATCTGGTTCCTCTCTTCGAGAACACCCACGTTAGTTACGCCTGCTGGCAGGAAGAAGAGTCGCCCACGACTCGACGACGCCATTTGCAGGGGTATCTCCAATTGAAGGGGAAAAGAAGCTTTGCTCAGGTGAAATCTCTCTTTGGTGACTTGAACCCCCACTTGGAGAAACAACGTGCGCGTAAGACCGACGAAGCTCGGGATTATTGTATGAAAGAGGAAACTAGGGTTTCCGGCCCCTTTGAATTTGGGGATTATTGTCCTGCTGGTTCTCACAAACGCCGGCAACGAGAATCTGTAATTCGAAGTCCGGTTAGAATGTCTGAGGAAAATCCGTCTGTCTTCCGACGAGTTAAGGCAAAGATTGCAGAAGAAGATTTCCAGAAGACCGCCAATGAGATTCAAATTTCAAATTTGAAATCTTGGCAATTGCGCCTAAAGACGCTCCTGGAACGGGCCCCAGATGACCGCACTATCTTCTGGGTATATGGGCCAGATGGTGGTGAAGGGAAATCAACCTTTGCTCGAGACCTGTATAGAAGTGGGTCCTGGTTCTATACACGTGGAGGATCTGCAGATAATGTAGCTTACCAGTATATAGGATGTTTAGGAAATAATATTGTATTTGATATCCCTCGTGATAAGAAGGATTATCTACAATACAGTTTAATAGAGATGTTTAAAGATAGGTTAATAGTTAGTAATAAGTATGAGCCTCTTATGGCTCCCTTAATTAATTGTATTCATGTTGTAGTTATGTCTAATTTTCTCCCAGACTTTGAGAAGATTAGTCAGGATAGAGTCCATGTAATCCCGTGTATACCATGTGGTGTTTGTTTTAAACACCACAGTGCTGATGTAATGTGTGGCGAATATATGGAATAAAAAAATTTAATAAAAAAACAATATCTCACATACAAACTATTTTTATGAAAATCAGGCCCCGCAGGGGCACAGATAAGTTAATTTTGCTTCTTGAAAACAAGAAGGAATGAAATGAAAATAAGAAATAAAAAAACATCCAATATATTGATGTGGGACCCACATCTATAATAAAAAAAAAATAAATAGTAAAAGAAATAAAAAAATATCACTGTTCACCTTGCGGAAGGACCTGATTGTAAATATTGAAAGTTTTGGTGTACGCGGTGTAATTTTAAAATACTTTAAGGGGTACGCTTGTAATTTGTCGGGATCCTAGGATATAAATAACACGTCACCGAGGCTGGTGTAGTATT-----------------------------------------------------------------------------------
>CLCMulA-PK:Fsd:Cotton:13].HG934390
ACCCAGCCTCGGTTCCCTCTCCTTGGTTCCCTCGTGCTTTTCACGTGCTCTCTCTCTTCTGTGTTCTTAAGCGAAGATGCCTACTATTCAGTCACAATGGTGGTGTTTTACTGTCTTCTTCCTTTCTGCGACCGCTCCCGACCTGGTTTCTCTCTTCGAGAACACCCACGTTAGTTACGCCTGCTGGCAGGAAGAAGAGTCGCCGACGACTCGACGACGCCACTTGCAGGGCTACCTGCAATTGAAGGGGAAAAGAAGCTTTTCGCAGGTTAAGGCACTGTTCGGAGACCTGAACCCCCACCTGGAGAAACAACGTGCGCGTAAGACCGACGAAGCTCGGGATTACTGTATGAAAGAGGAAACTAGGGTTTCCGGTCCTTTTGAATTTGGGGATTACTGTCCTGCTGGTTCTCACAAACGACGACAACGAGAATCTGTAATTCGAAGTCCGGTGAGAATGGCTGAGGAGAATCCGTCCGTCTTCCGACGAGTCAAGGCAAAGATTGCTGAGGAAGAATTCCAGAAGACCGCCAAGGAGATTCAAATTTCAAATTTGAAATCTTGGCAATCGCGCCTGAAGACGCTCCTCGAACGGGACCCAGATGACCGCACTATCTTCTGGGTTTACGGACCTGATGGTGGGGAAGGAAAATCCACCTTTGCCAGAGACCTGTACAGAAGTGGGTCCTGGTTCTATACACGTGGAGGATCTGCAGATAATGTAGCTTACCAGTACATAGGATGTTTAGGGAATAATATTGTATTTGATATTCCTCGTGATAAGAAGGATTATCTACAGTACAGTTTAATAGAGATGTTTAAGGATAGATTAATAGTTAGTAATAAGTATGAGCCTCTGATGGCTCCCTTAATTAATTGGATCCATGTAGTTGTGATGTCTAATTTTCTCCCAGACTTTAAGAAGATTAGCGTAGATAGAGTCCATGTAATCCCATGTATTCCTTGTGGTGTTTGTCTTAAGCATCATGTTGGTGAAATAAAATGTGAGGAATATTTGGAATAATCTGAAATGTTTGCCGTATAATAGATTATATTAAAGAGAGAAGGGCCGCGCAGCGGCAATAACATGATTAATTTTGCTTCTTGAAAACAAGAAGGAATGAAATGAAAAAAAAAATAAAAAAAAATTGTAATATAAATGTGGGTCCCATATTTATATTGAAATAAAAATAAATATAAAAATAACTAAATAAATATCACTATTCATTTTGCGGAAGGACATAATTGTAAATAATGAAAGTTTTGGGTAACGCGGTGTAATTTTAAAAGACTTTAGGGTGTGCGCTTGCAATTTGCCGGGATCCTAGGATATAAATAACACGTCACCGGAGGCTGGTGTAGTATT----------------------------------------------------------------------------------------------
>CLCMulA-PK:Fsd:Cotton:12].HG530124
ACCCAGCCTCGGTTCCCTCTCCTTGGTTCCCTCGTGCTTTTCACGTGCTCTCTCTCTTCTGTGTTCTTAAGCGAAGATGCCTACTATTCAGTCACAATGGTGGTGTTTTACTGTCTTCTTCCTTTCTGCGACCGCTCCCGACCTGGTTCCTCTCTTCGAGAACACCCACGTTAGTTACGCCTGCTGGCAGGAAGAAGAGTCGCCGACGACTCGACGACGCCACTTGCAGGGCTACCTGCAATTGAAGGGGAAAAGAAGCTTTTCGCAGGTTAAGGCACTGTTCGGAGACCTGAACCCCCACCTGGAGAAACAACGTGCGCGTAAGACCGACGAAGCTCGGGATTACTGTATGAAAGAGGAAACTAGGGTTTCCGGTCCTTTTGAATTTGGGGATTACTGTCCTGCTGGTTCTCACAAACGACGACAACGAGAATCTGTAATTCGAAGTCCGGTGAGAATGGCTGAGGAGAATCCGTCCGTCTTCCGACGAGTCAAGGCAAAGATTGCTGAGGAAGAATTCCAGAAGACCGCCAAGGAGATTCAAATTTCAAATTTGAAATCTTGGCAATCGCGCCTGAAGACGCTCCTCGAACGGGACCCAGATGACCGCACTATCTTCTGGGTTTACGGACCTGATGGTGGGGAAGGAAAATCCACCTTTGCCAGAGACCTGTACAGAAGTGGGTCCTGGTTCTATACACGTGGAGGATCTGCAGATAATGTAGCTTACCAGTACATAGGATGTTTAGGGAATAATATTGTATTTGATATTCCTCGTGATAAGAAGGATTATCTACAGTACAGTTTAATAGAGATGTTTAAGGGTAGATTAATAGTTAGTAATAAGTATGAGCCTCTGATGGCTCCCTTAATTAATTGTATCCATGTAGTTGTGATGTCTAATTTTCTCCCAGACTTTGAGAAGATTAGCGTAGATAGAGTCCATGTAATCCCATGTATTCCTTGTGGTGTTTGTCTTAAGCATCATGTTGGTGAAATAAAATGTGAGGAATATTTGGAATAATCTGAAATGTTTGCCGTTTAATAGATTATATTAAAGAGAGAAGGGCCGCGCAGCGGCAATAACATGAGTAATTTTGCTTCTTGAAAACAAGAAGGAATGAAATGAAAAAAAGAAATAAAAAAAAATTGTAATATAAATGTGGGTCCCACATTTATATTGAAATAAAAATAAATATAAAAATAACTAAATAAATATCACTATTCATTTTGCGGAAGGACATAATTGTAAATAATGAAAGTTTTGGGTAACGCGGTGTAATTTTAAAAGACTTTAGGGTGTGCGCTTGCAATTTGCCGGGATCCTAGGATATAAATAACACGTCACCGAGGCTGGTGTAGTATT----------------------------------------------------------------------------------------------
>CLCMulA-PK:Fsd:Cotton:12].HG530123
ACCCAGCCTCGGTTCCCTCTCCTTGGTTCCCTCGTGCTTTTCACGTGCTCTCTCTCTTCTGTGTTATTAAGCGAAGATGCCCTACTATTCAGTCACAATGGTGGTGTTTTACTGTCTTCTTCCTTTCTGCGACGCTCCGGACCTCGTTCCTCTTTTCGAGAACACCCACGCTAGTTACGCCTGCTGGCAGGAAGAAGAGTCGCAGACGACTCGACGACGCCACTTGCAGGGCTACCTGCAATTGAAGGGGAAAAGAAGCTTTTCGCAGGTTAAGGCACTGTTCGGAGACCTGAACCCCCACCTGGAGAAACAACGTGCGCGTAAGACCGACGAAGCTCGGGATTACTGTATGAAAGAGGAAACTAGGGTTTCCGGTCCTTTTGAATTTGGGGATTACTGTCCTGCTGGTTCTCACAAACGACGACAACGAGAATCTGTAATTCGAAGTCCGGTGAGAATGGCTGAGGAGAATCCGTCCGTCTTCCGACGAGTCAAGGCAAAGATTGCTGAGGAAGAATTCCAGAAGACCGCCAAGGAGATTCAAATTTCAAATTTGAAATCTTGGCAATCGCGCCTGAAGACGCTCCTCGAACGGGACCCAGATGACCGCACTATCTTCTGGGTTTACGGACCTGATGGTGGGGAAGGAAAATCCACTTTTGCCAGAGACCTATACAGAAGTGGGTCCTGGTTCTATACACGTGGAGGATCTGCAGATAATGTAGCTTACCAGTACATAGGGTGTTTAGGGAATAATATTGTATTTGATATTCCTCGTGATAAGAAGGATTATCTACAGTACAGTTTAATAGAGATGTTTAAGGGTAGATTAATAGTTAGTAATAAGTATGAGCCTCTGATGGCTCCCTTAATTAATTGTATCCATGTAGTTGTGATGTCTAATTTTCTCCCAGACTTTGAGAAGATTAGCGTAGATAGAGTCCATGTAATCCCATGTATTCCTTGTGGTGTTTGTCTTAAGCATCATGTTGGTGAAATAAAATGTGAGGAATATTTGGAATAATCTGAAATGTTTGCCGTATAATAGATTATATTAAAGAGAGAAGTGCCGCGCAGCGGCAATAACATGAGTAATTTTGCTTCTTGAAAACAAGAAGGAATGAAATGAAAAAAAGAAATAAAAAAAAAATTGTAATATAAAGATGTGGGACCCACATTTATATTGAAATAAAAATAAATATAAAAATAACTAAATAAATATCACTATTCATTTTGCGGAAGGACATGATTGTAAATATTGAAAGTTTTGGGGTACGCGGTGTAATTTTAAAAGACTTTAGGATGTGCGCTTGCAATTTGCCGGGATCCTAGGATATAAATAACACGTCACCGAGGCTGGTGTAGTATT-------------------------------------------------------------------------------------------
>CLCMulA-PK:Fsd:Cotton:10].KR816016
ACCCAGCCTCGGTTCCCTCTCCTTGGTTCCCTCGTGCTTTTCACGTGCTCTCTCTCTTCTGTGTTCTTAAGCGAAGATGCCTACTATTCAGTCACAATGGTGGTGTTTTACTGTCTTCTTCCTTTCTGCGACCGCTCCCGACCTGGTTCCTCTCTTCGAGAACACCCACGTTAGTTACGCCTGCTGGCAGGAAGAAGAGTCGCCGACGACTCGACGACGCCACTTGCAGGGCTACTTGCAATTGAAGGGGAAAAGAAGCTTTTCGCAGGTTAAGGCACTGTTCGGAGACCTGAACCCCCACCTGGAGAAACAACGTGCGCGTAAGACCGACGAAGCTCGGGACTACTGTATGAAAGAGGAAACTAGGGTTTCCGGTCCTTTTGAATTTGGGGATTACTGTCCTGCTGGTTCTCACAAACGACGACAACGAGAATCTGTAATTCGAAGTCCGGTGAGAATGGCTGAGGAGAATCCGTCCGTCTTCCGACGAGTCAAGGCAAAGATTGCTGAGGAAGAATTCCAGAAGACCGCCAAGGAGATTCAAATTTCAAATTTGAAATCTTGGCAATCGCGCCTGAAGACGCTCCTCGAACGGGACCCAGATGACCGCACTATCTTCTGGGTTTACGGACCTGATGGTGGGGAAGGAAAATCCACCTTTGCCAGAGACCTGTACAGAAGTGGGTCCTGGTTCTATACACGTGGTGGCTCTGCAGATAATGTTAGCTACCAGTACATAGGATGTTTAGGGAATAATATTGTATTTGATATTCCTCGTGATAAGAAGGATTATCTACAGTACAGTTTAATAGAGATGTTTAAGGATAGATTAATAGTTAGTAATAAGTATGAGCCTCTGATGGCTCCCTTAATTAATTGTATCCATGTAGTTGTTATGTCTAATTTTCTCCCAGACTTTGAGAAGATTAGCGTAGATAGAGTCCATGTAATCCCATGTATTCCTTGTGGTGCTTGTCTTAAGCATCATGTTGGTGAAATAAAATGTGAGGAATATTTGGAATAATCTGAAATGTTTGCCGTATAATAGATTATATTAAAGAGAGAAGGGCCGCGCAGCGGCAATAACATGAGTAATTTTGCTTCTTGAAAACAAGAAGGAATGAAATGAAAAAAAGAAATAAAAAAAATTGTAATATAAAGATGTGGGACCCATATTTATATTGAAATAAAAATAAATATAAAAATAACTAAATAAATATCACTATTCATTTTGCGGAAGGACATAATTGTAAATAATGAAAGTTTTGGGTAACGCGGTGTAATTTTAAAAGACTTTAGGGTGTGCGCTTGCAATTTGCCGGGATCCTAGGATATAAATAACACGTCACCGAGGCTGGTGTAGTATT---------------------------------------------------------------------------------------------
>CLCMulA-PK:Dhk:Cotton:11].KR816017
ACCCAGCCTCGGTTCCCTCTCCTTGGTTCCCTCGTGCTTTTCACGTGCTCTCTCTCTTCTGTGTTCTTAAGCGAAGATGCCTACTATTCAGTCACAATGGTGGTGTTTTACTGTCTTCTTCCTTTCTGCGACCGCTCCCGACCTGGTTCCTCTCTTCGAGAACACCCACGTTAGTTACGCCTGCTGGCAGGAAGAAGAGTCGCCGACGACTCGACGACGCCACTTGCAGGGCTACTTGCAATTGAAGGGGAAAAGAAGCTTTTCGCAGGTTAAGGCATTGTTCGGAGACCTGAACCCCCACCTGGAGAAACAACGTGCGCGTAAGACCGACGAAGCCCGGGATTATTGTATGAAAGAGGAAACTAGGGTTTCCGGTCCTTTTGAATTTGGGAATTACTGTCCTGCTGGTTCTCACAAACGACGACAACGAGAATCTGTAATTCGAAGTCCGGTGAGAATGGCTGAGGAGAATCCGTCCGTCTTCCGACGAGTCAAGGCAAAGATTGCTGAGGAAGAATTCCAGAAGACCGCCNAGGAGATTCAAATTTCAAATTTGAAATCTTGGCAATCGCGCCTGAAGACGCTCCTCGAACGGGACCCAGATGACCGCACTATCTTCTGGGTTTACGGACCTGATGGTGGGGAAGGAAAATCCACCTTTGCCAGAGACCTGTACAGAAGTGGGTCCTGGTTCTATACACGTGGTGGCTCTGCAGATAATGTAGCTTACCAGTACATAGGATGTTTAGGGAATAATATTGTATTTGATATTCCTCGTGATAAGAAGGATTATCTACAGTACAGTTTAATAGAGATGTTTAAGGATAGATTAATAGTTAGTAATAAGTATGAGCCTCTGATGGCTCCCTTAATTAATTGTATCCATGTAGTTGTTATGTCTAATTTTCTCCCAGACTTTGAGAAGATTAGCGTAGATAGAGTCCATGTAATCCCATGTATTCCTTGTGGTGTTTGTCTTAAGCATCATGTTGGTGAAATAAAATGTGAGGAATATTTGGAATAATCTGAAATGTTTGCCGTATAATAGATTATATTAAAGAGAGAAGGGCCGCGCAGCGGCAATAACATGAGTAATTTTGCTTCTTGAAAACAAGAGGGAATGAAATGAAAAAAAGAAATAAAAAAAATTGTAATATAAAGATGTGGGACCCATATTTATATTGAAATAAAAATAAATATAAAAATAACTAAATAAATATCACTATTCATTTTGCGGAAGGACATAATTGTAAATAATGAAAGTTTTGGGTAACGCGGTGTAATTTTAAAAGACTTTAGGGTGTGCGCTTGCAATTTGCCGGGATCCTAGGATATAAATAACACGTCACCGAGGCTGGTGTAGTATT---------------------------------------------------------------------------------------------
>CLCMulA-PK:Cotton:16].LT615045
ACCCAGCCTCGGTTCCCTCTCCTTGGTTCCCTCGTGCCTTTCACGTGCTCTCTCTCTTCTGTGTTTTTAATCGAAGATGCCTACTATTCAGTCACAATGGTGGTGTTTTACTGTTTTCTTCCTCTCTGCGACTGCTCCCGATCTGGTTCCTCTCTTCGAGAACACCCACGTTAGTTACGCCTGCTGGCAGGAAGAAGAGTCGCCCACGACTCGACGACGCCATTTGCAGGGGTATCTCCAATTGAAGGGGAAAAGAAGCTTTGCTCAGGTGAAATCTCTCTTTGGTGACTTGAACCCCCATTTGGAGAAACAACGTGCGCGTAAGACCGACGAAGCTCGGGATTATTGTATGAAAGAGGAAACTAGGGTTTCCGGCCCCTTTGAATTTGGGGATTATTGTCCTGCTGGTTCTCACAAACGCCGGCAACGAGACTCTGTAATTCGAAGTCCGGTGAGAATGGCTGAGGAAAATCCGTCTGTCTTCCGACGAGTTAAGGCAAAGATTGCAGAAGAAGATTTCCAGAAGACCGCCAATGAGATTCAAATTTCAAATTTGAAATCTTGGCAATTGCGCCTGAAGACGCTCCTCGAACGGGACCCAGATGACCGCACTATCTTCTGGGTGTATGGACCTGATGGTGGGGAAGGAAAATCCACCTTTGCCAGAGACCTGTATAGAAGTGGGTCCTGGTTCTATACACGTGGTGGCTCTGCAGATAATGTTAGCTACCAGTATATAGGATGTTTAGGAAATAATATTGTATTTGATATCCCTCGTGATAAGAAGGATTATCTACAATACAGTTTAATAGAGATGTTTAAAGATAGGTTAATAGTTAGTAATAAGTATGAGCCTCTTATGGCTCCCTTAATTAATTGTATTCATGTTGTAGTTATGTCTAATTTTCTCCCAGACTTTGAGAAGATTAGTGTAGATAGAGTCCATGTAATCCCATGTATACCATGTGGTGTTTGTCTTAAACACCACAGTGCTGATGTAATGTGTGGCGAATATATGGAATAAAAACATTGAATAAAAAAATAATCTCTCACATACAAACTATTTTTATGAAAATCAGGCCCCGCAGGGGCACAGATAAGTTAATTTTGCTTCTTGAAAACAAGAAGGAATGAAATGAAAATAAGAAATAAAAAAAAACGTACCAATATATTGATGTGGGTCCCACATCTATAATGAAAAAAAATAAATAATAAAAGAAATAAAAAAATATCACTGTTCACCTTGCGGAAGGACCTGATTGTAAATATTGAAAGTTTTGGTGTACGCGGTGTAATTTTAAAAGACCTTAAGGGGTACGCTTGTAATTTGTCGGGATCCTAGGATATAAATAACACGTCACCGAGGCTGGTGTAGTATT---------------------------------------------------------------------------------
>CLCMulA-PK:Cotton:13].HG934811
ACCCAGCCTCGGTTCCCTCTCCTTGGTTCCCTCGTGCTTTTCACGTGCTCTCTCTCTTCTGTGTTCTTAAGCGAAGATGCCTACTATTCAGTCACAATGGTGGTGTTTTACTGTCTTCTTCCTTTCTGCGACCGCTCCCGACCTGGTTCCTCTCTTCGAGAACACCCACGTTAGTTACGCCTGCTGGCAGGAAGAAGAGTCGCCGACGACTCGACGACGCCACTTGCAGGGCTACCTGCAATTGAAGGGGAAAAGAAGCTTTTCGCAGGTTAAGGCACTGTTTGGAGACCTGAACCCCCACCTGGAGAAACAACGTGCGCGTAAGACCGACGAAGCTCGGGATTACTGTATGAAAGAGGAAACTAGGGTTTCCGGTCCTTTTGAATTTGGGGATTACTGTCCTGCTGGTTCTCACAAACGACGACAACGAGAATCTGTAATTCGAAGTCCGGTGAGAATGGCTGAGGAGAATCCGTCCGTCTTCCGACGAGTCAAGGCAAAGATTGCTGAGGAAGAATTCCAGAAGACCGCCAAGGAGATTCAAATTTCAAATTTGAAATCTTGGCAGTCGCGCCTGAAGACGCTCCTCGAACGGGACCCAGATGACCGCACTATCTTCTGGGTTTACGGACCTGATGGTGGGGAAGGAAAATCCACCTTTGCCAGAGACCTGTACAGAAGTGGGTCCTGGTTCCATACACGTGGAGGATCTGCAGATAATGTAGCTTACCAGTACATAGGATGTTTAGGGAATAATATTGTATTTGATATTCCTCGTGATAAGAAAGATTATCTACAGTACAGTTTAATAGAGATGTTTAAGGATAGATTAATAGTTAGTAATAAGTATGAGCCTTTGATGGCTCCCTTAATTAATTGTATCCATGTAGTTGTTATGTCTAATTTTCTCCCAGACTTTGAGAAGATTAGCGTAGATAGAGTCCATGTAATCCCATGTATTCCTTGTGGTGTTTGTCTTAAGCATCATGTTGGTGAAATAAAATGTGAGGAATATTTGGAATAATCTGAAATGTTTGCCGTATAATAGATTATATTAAAGAGAGAAGGGCCGCGCAGCGGCAATAACATGAGTAATTTTGCTTCTTGAAAACAAGAAGGAATGAAATGAAAAAAAGAAATAAAAAAAAATTGTAATATAAGGATGTGGGACCCACATTTATATTGAAATAAAAATAAATATAAAAATAACTAAATAAATATCACTATTCATTTTGCGGAAGGACATAATTGTAAATAATGAAAGTTTTGGGTAACGCGGTGTAATTTTAAAAGACTTTAGGGTGTGCGCTTGCAATTTGCCGGGATCCTAGGATATAAATAACACGTCACCGAGGCTGGTGTAGTATT--------------------------------------------------------------------------------------------
>CLCMulA-PK:Cotton:13].HG934810
ACCCAGCCTCGGTTCCCTCTCCTTGGTTCCCTCGTGCTTTTCACGTGCTCTCTCTCTTCTGTGTTCTTAAGCGAAGATGCCTACTATTCAGTCACAATGGTGGTGTTTTACTGTCTTCTTCCTTTCTGCGACCGCTCCCGACCTGGTTCCTCTCTTCGAGAACACCCACGTTAGTTACGCCTGCTGGCAGGAAGAAGAGTCGCCGACGACTCGACGACGCCACTTGCAGGGCTACCTGCAATTGAAGGGGAAAAGAAGCTTTTCGCAGGTTAAGGCACTGTTCGGAGACCTGAACCCCCATCTGGAGAAACAACGTGCGCGTAAGACCGACGAAGCTCGGGATTACTGTATGAAAGAGGAAACTAGGGTTTCCGGTCCTTTTGAATTTGGGGATTACTGTCCTGCTGGTTCTCACAAACGACGACAACGAGAATCTGTAATTCGAAGTCCGGTGAGAATGGCTGAGGAGAATCCGTCCGTCTTCCGACGAGTCAAGGCAAAGATTGCTGAGGAAGAATTCCAGAAGACCGCCAAGGAGATTCAAATTTCAAATTTGAAATCTTGGCAATCGCGCCTGAAGACGCTCCTCGAACGGGACCCAGATGACCGCACTATCTTCTGGGTTTACGGACCTGATGGTGGGGAAGGAAAATCCACCTTTGCCAGAGACCTGTACAGAAGTGGGTCCTGGTTCTATACACGTGGAGGATCTGCAGATAATGTAGCTTACCAGTACATAGGATGTTTAGGGAATAATATTGTATTTGATATTCCTCGTGATAAGAAGGATTATCTACAGTACAGTTTAATAGAGATGTTTAAGGATAGATTAATAGTTAGTAATAAGTATGAGCCTCTGAGGGCTCCCTTAATTAATTGTATCCATGTAGTTGTGATGTCTAATTTTCTCCCAGACTTTGAGAAGATTAGCGTAGATAGAGTCCATGTAATCCCATGTATTCCTTGTGCTGTTTGTCTTAAGCATCATGTTGGTGAAATAAAATGTGAGGAATATTTGGAATAATCTGAAATGTTTGCCGTATAATAGATTATATTAAAGAGAGAAGGGCCGCGCAGCGGCAAAAACATGAGTAATTTTGCTTCTTGAAAACAAGAAGGAATGAAATGAAAAAAATAAATTTAAAAAAATTGTAATATAAAGATGTGGGACCCATATTTATATTGAAATAAAAATAAATATAAAATAACTAAATAAATATCACTATTCATTTTGCGGAAGGACATAATTGTAAATAATGAACGTTTTGGGTAACGCGGTGTAATTTTAAAAGACTTTAGGGTGTGCGCTTGCAATTTGCCGGGATCCTAGGATATAAATAACACGTCACCGAGGCTGGTGTAGTATT---------------------------------------------------------------------------------------------
>CLCMulA-PK:Cotton:13].HG934809
ACCCAGCCTCGGTTCCCTCTCCTTGGTTCCCTCGTGCTTTTCACGTGCTCTCTCTCTTCTGTGTTTTTAAGCGAAGATGCCTACTATTCAGTCACAATGGTGGTGTTTTACTGTCTTCTTCCTTTCTGCGACCGCTCCCGACCTTGTTCCTCTCTTCGAGAACACCCACGTTAGTTACGCCTGCTGGCAGGAAGAAGAGTCGCCGACGACTCGACGACGCCACTTGCAGGGCTACCTACAATTGAAGGGGAAAAGAAGCTTTTCGCAGGTTAAGGCACTGTTCGGAGACCTGAACCCCCACCTGGAGAAACAACGTACGCGTAAGACCGACGAAGCTCGGGATTACTGTATGAAAGAGGAAACTAGGGTTTCCGGTCCTTTTGAATTTGGGGATTACTGTCCTGCTGGTTCTCACAAACGACGACAACGAGAATCTGTAATTCGAAGTCCGGTGAGAATGGCTGAGGAGAATCCGTCCGTCTTCCGACGAGTCAAGGCAAAGATTGCTGAGGAAGAATTCCAGATGACCGCCAAGGAGATTCAAATTTCAAATTTGAAATCTTGGCAATCGCGCCTGAAGACGCTCCTCGAACGGGACCCAGATGACCGCACTATCTTCTGGGTTTACGGACCTGATGGTGGGGAAGGAAAATCCACCTTTGCCAGAGACCTGTACAGAAGTGGGTCCTGGTTCTATACACGTGGAGGATCTGCAGATAATGTAGCTTACCAGTACATAGGATGTTTAGGGAATAATATTGTATTTGATATTCCTCGTGATAAGAAGGATTATCTACAGTACAGTTTAATAGAGATGTTTAAGGATAGATTAATAGTTAGTAATAAGTATGAGCCTCTGATGGCTCCCTTAATTAATTGTATCCATGTAGTTGTGATGTCTAATTTTCTCCCAGACTTTGAGAAGATTAGCGTAGATAGAGTCCATGTAATCCCATGTATTCCTTGTGGTGTTTGTCTTAAGCATCATGTTGGTGAAATAAAATGTGAGGAATATTTGGAATAATCTGAAATGTTTGCCGTATAATAGATTATATTAAAGAGAGAAGGGCCGCGCAGCGGCAATAACATGAGTAATTTTGCTTCTTGAAAACAAGAAGGAATGAAATGAAAAAAAGAAATAAAAAAAAAATTGTAATATAAATGTGGGTCCCACATTCATATTGAAATAAAAATAAATATAAAAATAACTAAATAAATATCACTATTCATTTTGCGGAAGGACATAATTGTAAATAATGAAAGTTTTGGGTAACGCGGTGTAATTTTAAAAGACTTTAGGGTGTGCGCTTGCAATTTGCCGGGATCCTAGGATATAAATAACACGTCACCGAGGCTGGTGTAGTATT---------------------------------------------------------------------------------------------
>CLCMulA-PK:Cotton:13].HG934807
ACCCAGCCTCGGTTCCCTCTCCTTGGTTCCCTCGTGCTTTTCACGTGCTCTCTCTCTTCTGTGTTTTTAAGCGAAGATGCCTACTATTCAGTCACAATGGTGGTGTTTTACTGTCTTCTTCCTTTCTGCGACCGCTCCCGACCTTGTTCCTCTCTTCGAGAACACCCACGTTAGTTACGCCTGCTGGCAGGAAGAAGAGTCGCCGACGACTCGACGACGCCACTTGCAGGGCTACCTACAATTGAAGGGGAAAAGAAGCTTTTCGCAGGTTAAGGCACTGTTCGGAGACCTGAACCCCCACCTGGAGAAACAACGTGCGCGTAAGACCGACGAAGCTCGGGATTACTGTATGAAAGAGGAAACTAGGGTTTCCGGTCCTTTTGAATTTGGGGATTACTGTCCTGCTGGTTCTCACAAACGACGACAACGAGAATCTGTAATTCGAAGTCCGGTGAGAATGGCTGAGGAGAATCCGTCCGTCTTCCGACGAGTCAAGGCAAAGATTGCTGAGGAAGAATTCCAGATGACCGCCAAGGAGATTCAAATTTCAAATTTGAAATCTTGGCAATCGCGCCTGAAGACGCTCCTCGAACGGGACCTAGATGACCGCACTATCTTCTGGGTTTACGGACCTGATGGTGGGGAAGGAAAATCCACCTTTGCCAGAGACCTGTACAGAAGTGGGTCCTGGTTCTATACACGTGGAGGATCTGCAGATAATGTAGCTTACCAGTACATAGGATGTTTAGGGAATAATATTGTATTTGATATTCCTCGTGATAAGAAGGATTATCTACAGTACAGTTTAATAGAGATGTTTAAGGATAGATTAATAGTTAGTAATAAGTATGAGCCTCTGATGGCTCCCTTAATTAATTGTATCCATGTAGTTGTGATGTCTAATTTTCTCCCAGACTTTGAGAAGATTAGCGTAGATAGAGTCCATGTAATCCCATGTATTCCTTGTGGTGTTTGTCTTAAGCATCATGTTGGTGAAATAAAATGTGAGGAATATTTGGAATAATCTGAAATGTTTGCCGTATAATAGATTATATTAAAGAGAGAAGGGCCGCGCAGCGGCAATAACATGAGTAATTTTGCTTCTTGAAAACAAGAAGGAATGAAATGAAAAAAAGAAATAAAAAAAAAATTGTAATATAAATGTGGGTCCCACATTCATATTGAAATAAAAATAAATATAAAAATAACTAAATAAATATCACTATTCATTTTGCGGAAGGACATAATTGTAAATAATGAAAGTTTTGGGTAACGCGGTGTAATTTTAAAAGACTTTAGGGTGTGCGCTTGCAATTTGCCGGGATCCTAGGATATAAATAACACGTCACCGAGGCTGGTGTAGTATT---------------------------------------------------------------------------------------------
>CLCMulA-PK:Cotton:13].HG934805
ACCCAGCCTCGGTTCCCTCTCCTTGGTTCCCTCGTGCCTTTCACGTGCTCTCTCTCTTCTGTGTTCTTAAGCGAATATGCCTACTATTCAGTCACAATGGTGGTGTTTTACTGTCTTCTTCCTTTCTGCGACCGCTCCCGACCTGGTTCCTCTCTTCGAGAACACCCACGTTAGTTACGCCTGCTGGCAGGAAGAAGAGTCGCCGACGACTCGACGACGCCACTTGCAGGGCTACCTGCAATTGAAGGGGAAAAGAAGCTTTTCGCAGGTTAAGGCACTGTTCGGAGACCTGAACCCCCACCTGGAGAAACAACGTGCGCGTAAGACCGACGAAGCTCGGGATTACTGTATGAAAGAGGAAACTAGGGTTTCCGGTCCTTTTGAATTTGGGGATTACTGTCCTGCTGGTTCTCACAAACGACGACAACGAGACTCTGTAATTCGAAGTCCGGTGAGAATGGCTGAGGAGAATCCGTCCGTCTTCCGACGAGTCAAGGCAAAGATTGCTGAGGAAGAATTCCAGAAGACCGCCAAGGAGATTCAAATTTCAAATTTGAAATCTTGGCAATCGCGCCTGAAGACGCTCCTCGAACGGGACCCAGATGACCGCACTATCTTCTGGGTTTACGGACCTGATGGTGGGGAAGGAAAATCCACCTTTGCCAGAGACCTGTACAGAAGTGGTTCCTGGTTCTATACACGTGGAGGATCTGCAGATAATGTAGCTTACCAGTACATAGGATGTTTAGGGAATAATGTTGTATTTGATATTCCTCGTGATAAGAAGGATTATCTACAGTACAGTTTAATAGAGATGTTTAAGGATAGATTAATAGTTAGTAATAAGTATGAGCCTCTGATGGCTCCCTTAATTAATTGTATCCATGTAGTTGTGATGTCTAATTTTCTCCCAGACTTTGAGAAGATTAGCGTAGATAGAGTCCATGTAATCCCATGTATTCCTTGTGGTGTTTGTCTTAAGCATCATGTTGGTGAAATAAAATGTGAGGAATATTTGGAATAATCTGAAATGTCTGCCGTATAATAGATTATATTAAAGAGAGAAGTGCCGCGCAGCGGCAATAACATGAGTAATTTTGCTTCTTGAAAACAAGAAGGAATGAAATGAAAAAAAGAAATAAAAAAAAAATTGTAATATAAAGATGTGGGACCCACATTTATATTGAAATAAAAATAAATATAAAAATAACTAAATAAATATCACTATTCATTTTGCGGAAGGACATGATTGTAAATATTGAAAGTTTTGGGGTACGCGGTGTAATTTTAAAAGACTTTAAGGGGTACGCTTGTAATTTGCCGGGATCCTAGGATATAAATAACACGTCACCGAGGCTGGTGTAGTATT-------------------------------------------------------------------------------------------
>CLCMulA-PK:Veh:cotton:15].KX656844
ACCCAGCCTCGGTTCCCTCTCCTTGGTTCCCTCGTGCTTTTCACGTGCTCTCTCTCTTCTGTGTTCTTAAGCGAAGATGCCTACTATTCAGTCACAATGGTGGTGTTTTACTGTCTTCTTTCTTTCTGCGACCGCTCCCGACCTGGTTCCTCTCTTCGAGAACACCCACGTTAGTTACGCCTGCTGGCAGGAAGAAGAGTCGCCGACGACTCGACGACGCCACTTGCAGGGCTACCTGCAATTGAAGGGGAAAAGAAGCTTTTCGCAGGTTAAGGCACTGTTCGGAGACCTGAACCCCCACCTGGAGAAACAACGTGCGCGTAAGACCGACGAAGCTCGGGATTACTGTATGAAAGAGGAAACTAGGGTTTCCGGTCCTTTTGAATTTGGGGATTACTGTCCTGCTGGTTCTCACAAACGACGACAACGAGAATCTGTAATTCGAAGTCCGGTTAGAATGGCTGAGGAGAATCCGTCCGTCTTCCGACGAGTCAAGGCAAAGATTGCTGAGGAAGAATTCCAGAAGACCGCCAAGGAAATTCAAATTTCAAATTTGAAATCTTGGCAATCGCGCCTGAAGACGCTCCTCGAACGGGACCCAGATGACCGCACTATCTTCTGGGTTTACGGACCTGATGGTGGGGAAGGAAAATCCACCTTTGCCAGAGACCTGTACAGAAGTGGGTCCTGGTTCTATACACGTGGTGGCTCTGCAGATAATGTTAGCTACCAGTACATAGGATGTTTAGGGAATAATATTGTATTTGATATTCCTCGTGATAAGAAGGATTATCTACAGTACAGTTTAATAGAGATGTTTAAGGATAGATTAATAGTCAGTAATAAGTATGAGCCTCTGATGGCTCCCTTAATTAATTGTATCCATGTAGTTGTGATGTCTAATTTTCTCCCAGACTTTGAGAAGATTAGCGTAGATAGAGTCCATGTAATCCCATGTATTCCTTGTGGTGTTTGTCTTAAGCATCATGTTGGTGAAATAAAATGTGAGGAATATTTGGAATAATCTGAAATGTTTGCCGTATAATAGATTATATTAAAGAGAGAAGTGCCGCGCAGCGGCAATAACATGAGTAATTTTGCTTCTTGAAAACAAGAAGGAATGAAATGAAAAAAAGAAATTTAAAAAAATTGTAATATAAAGATGTGGGACCCATATTTATATGGAAATAAAAATAAATATAAAAATAACTAAATAAATATCACTATTCATTTTGCGGAAGGACATAATTGTAAATAATGAACGTTTTGGGTAACGCGGTGTAATTTTAAAAGACTTTAGGGTGTGCGCTTGCAATTTGCCGGGATCCTAGGATATAAATAACACGTCACCGAGGCTGGTGTAGTATT--------------------------------------------------------------------------------------------
>CLCMulA-PK:Veh:cotton:15].KX656846
ACCCAGCCTCGGTTCCCTCTCCTTGGTTCCCTCGTGCTTTTCACGTGCTCTCTCTCTTCTGTGTTCTTAAGCGAAGATGCCTACTATTCAGTCACAATGGTGGTGTTTTACTGTCTTCTTTCTTTCTGCGACCGCTCCCGACCTGGTTCCTCTCTTCGAGAACACCCACGTTAGTTACGCCTGCTGGCAGGAAGAAGAGTCGCCGACGACTCGACGACGCCACTTGCAGGGCTATCTGCAATTGAAGGGGAAAAGAAGCTTTTCGCAGGTTAAGGCACTGTTCGGAGACCTGAACCCCCACCTGGAGAAACAACGTGCGCGTAAGACCGACGAAGCTCGGGATTACTGTATGAAAGAGGAAACTAGGGTTTCCGGTCCTTTTGAATTTGGGGATTACTGTCCTGCTGGTTCTCACAAACGACGACAACGAGAATCTGTAATTCGAAGTCCGGTTAGAATGGCTGAGGAGAATCCGTCCGTCTTCCGACGAGTCAAGGCAAAGATTGCTGAGGAAGAATTCCAGAAGACCGCCAAGGAAATTCAAATTTCAAATTTGAAATCTTGGCAATCGCGCCTGAAGACGCTCCTCGAACGGGACCCAGATGACCGCACTATCTTCTGGGTTTACGGACCTGATGGTGGGGAAGGAAAATCCACCTTTGCCAGAGACCTGTACAGAAGTGGGTCCTGGTTCTATACACGTGGTGGCTCTGCAGATAATGTTAGCTACCAGTACATAGGATGTTTAGGGAATAATATTGTATTTGATATTCCTCGTGATAAGAAGGATTATCTACAGTACAGTTTAATAGAGATGTTTAAGGATAGATTAATAGTCAGTAATAAGTATGAGCCTCTGATGGCTCCCTTAATTAATTGTATCCATGTAGTTGTGATGTCTAATTTTCTCCCAGACTTTGAGAAGATTAGCGTAGATAGAGTCCATGTAATCCCATGTATTCCTTGTGGTGTTTGTCTTAAGCATCATGTTGGTGAAATAAAATGTGAGGAATATTTGGAATAATCTGAAATGTTTGCCGTATAATAGATTATATTAAAGAGAGAAGTGCCGCGCAGCGGCAATAACATGAGTAATTTTGCTTCTTGAAAACAAGAAGGAATGAAATGAAAAAAAGAAAATAAAAAAAATTGTAATATAAATATGTGGGACCCATGTTTATATGGAAATAAAAATAAATATAAAAATAACTAAATAAATATCACTATTCATTTTGCGGAAGGACATAATTGTAAATAATGAACGTTTTGGGTAACGCGGTGTAATTTTAAAAGACTTTAGGGTGTGCGCTTGCAATTTGCCGGGATCCTAGGATATAAATAACACGTCACCGAGGCTGGTGTAGTATT--------------------------------------------------------------------------------------------
>CLCMulA-PK:Cotton:13].HG934804
ACCCAGCCTCGGTTCCCTCTCCTTGGTTCCCTCGTGCTTTTCACGTGCTCTCTCTCTTCTGTGTTCTTAAGCGAAGATGCCTACTATTCAGTCACAATGGTGGTGTTTTACTGTCTTCTTTCTTTCTGCGACCGCTCCCGACCTGGTTCCTCTCTTCGAGAACACCCACGTTAGTTACGCCTGCTGGCAGGAAGAAGAGTCGCCGACGACTCGACGACGCCACTTGCAGGGCTACCTGCAATTGAAGGGGAAAAGAAGCTTTTCGCAGGTTAAGGCACTGTTCGGAGACCTGAACCCCCACCTGGAGAAACGACGTGCGCGTAAGACCGACGAAGCTCGGGATTACTGTATGAAAGAGGAAACTAGGGTTTCCGGTCCTTTTGAATTTGGGGATTACTGTCCTGCTGGTTCTCACAAACGACGACAACGAGAATCTGTAATTCGAAGTCCGGTTAGAATGGCTGAGGAGAATCCGTCCGTCTTCCGACGAGTCAAGGCAAAGATTGCTGAGGAAGAATTCCAGAAGACCGCCAAGGAAATTCAAATTTCAAATTTGAAATCTTGGCAATCGCGCCTGAAGACGCTCCTCGAACGGGACCCAGATGACCGCACTATCTTCTGGGTTTACGGACCTGATGGTGGGGAAGGAAAATCCACCTTTGCCAGAGACCTGTACAGAAGTGGGTCCTGGTTCTATACACGTGGAGGATCTGCAGATAATGTAGCTTACCAGTACATAGGATGTTTAGGGAATAATATTGTATTTGATATTCCTCGTGATAAGAAGGATTATCTACAGTACAGTTTAATAGAGATGTTTAAGGATAGATTAATAGTCAGTAATAAGTATGAGCCTCTGATGGCTCCCTTAATTAATTGTATCCATGTAGTTGTGATGTCTAATTTTCTCCCAGACTTTGAGAAGATTAGCGTAGATAGAGTCCATGTAATCCCATGTATTCCTTGTGGTGTTTGTCTTAAGCATCATGTTGGTGAAATAAAATGTGAGGAATATTTGGAATAATCTGAAATGTTTGCCGTATAATAGATTATATTAAAGAGAGAAGTGCCGCGCAGCGGCAATAACATGAGTAATTTTGCTTCTTGAAAACAAGAAGGAATGAAATGAAAAAAAGAAATTAAAAAAAATTGTAATATAAAGATGTGGGACCCATGTTTATATGGAAATAAAAATAAATATAAAAATAACTAAATAAATATCACTATTCATTTTGCGGAAGGACATAATTGTAAATAATGAACGTTTTGGGTAACGCGGCGTAATTTTAAAAGACTTTAGGGTGTGCGCTTGCAATTTGCCGGGATCCTAGGATATAAATAACACGTCACCGAGGCTGGTGTAGTATT--------------------------------------------------------------------------------------------
>CLCMulA-PK:Cotton:11].HE979548
ACCCAGCCTCGGTTCCCTCTCCTTGGTTCCCTCGTGCCTTTCACGTGCTCTCTCTCTTCTGTGTTTTTAATCGAAGATGCCTACTATTCAGTCACAATGGTGGTGTTTTACTGTTTTCTTCCTCTCTGCGACTGCTCCCGATCTGGTTCCTCTCTTCGAGAACACCCACGTTAGTTACGCCTGCTGGCAGGAAGAAGAGTCGCCCACGACTCGACGACGCCATTTGCAGGGGTATCTCCAATTGAAGGGGAAAAGAAGCTTTGCTCAGGTGAAATCTCTCTTTGGTGACTTGAACCCCCATTTGGAGAAACAACGTGCGCGTAAGACCGACGAAGCTCGGGATTACTGTATGAAAGAGGAAACTAGGGTTTCCGGTCCTTTTGAATTTGGGGATTACTGTCCTGCTGGTTCTCACAAACGACGACAACGAGACTCTGTAATTCGAAGTCCGGTGAGAATGGCTGAGGAGAATCCGTCCGTCTTCCGACGAGTCAAGGCAAAGATTGCTGAGGAAGAATTCCAGAAGACCGCCAAGGAGATTCAAATTTCAAATTTGAAATCTTGGCAATCGCGCCTGAAGACGCTCCTCGAACGGGACCCAGATGACCGCACTATCTTCTGGGTTTACGGACCTGATGGTGGGGAAGGAAAATCCACCTTTGCCAGAGACCTGTACAGAAGTGGGTCCTGGTTCTATACACGTGGAGGATCTGCAGATAATGTAGCTTACCAGTATATAGGATGTTTAGGAAATAATATTGTATTTGATATCTCTCGTGATAAGAAGGATTATCTACAATACAGTTTAATAGAGATGTTTAAAGATAGGTTAATAGTTAGTAATAAGTATGAGCCTCTTATGGCTCCCTTAATTAATTGTATTCATGTTGTAGTTATGTCTAATTTTCTCCCAGACTTTGAGAAGATTAGTGTAGATAGAGTCCATGTAATCCCATGTATACCATGTGGTGTTTGTCTTAAACACCACAGTGCTGATGTAATGTGTGGCGAATATATGGAATAAAAAAATTTAATAAAAAAACAATATCTCACATACAAACTATTTTTATGAAAATCAGGCCCCGCAGGGGCACAGATAAGTTAATTTTGCTTCTTGAAAACAAGAAGGAATGAAATGAAAATAAGAAATAAAAAAACATCCAATATATTGATGTGGGTCCCACATCTATAATAAAAAAAATAAATAGTAAAATAAATAAAAAAATATCACTGTTCACCTTGCGGAAGGACCTGATTGTAAATATTGAAAGTTTTGGTGTACGCGGTGTAATTTTAAAATACTTTAAGGGGTACGCTTGTAATTTGTCGGGATCCTAGGATATAAATAACACGTCACCGAGGCTGGTGTAGTATT-------------------------------------------------------------------------------------
>CLCMulA-PK:Abd:Cotton:13].HG934817
ACCCAGCCTCGGTTCCCTCTCCTTGGTTCCCTCGTGCCTTTCACGTGCTCTCTCTCTTCTGTGTTTTTAATCGAAGATGCCTACTATTCAGTCACAATGGTGGTGTTTTACTGTTTTCTTCCTCTCTGCGACTGCTCCCGATCTGGTTCCTCTTTTCGAGAACACCCACGTTAGTTACGCCTGCTGGCAGGAAGAAGAGTCGCCCACGACTCGACGACGCCATTTGCAGGGGTATCTCCAATTGAAGGGGAAAAGAAGCTTTGCTCAGGTGAAATCTCTCTTTGGTGACTTGAACCCCCATTTGGAGAAACAACGTGCGCGTAAGACCGACGAAGCTCGGGATTATTGTATGAAAGAGGAAACTAGGGTTTCCGGCCCCTTTGAATTTGGGGATTATTGTCCTGCTGGTTCTCACAAACGCCGGCAACGAGAATCTGTAGTTCGAAGTCCGGTGAGAATGGCTGAGGAAAATCCGTCTGTCTTCCGACGAGTTAAGGCAAAGATTGCAGAAGAAGATTTCCAGAAGACCGCCAAGGAGATTCAAATTTCAAATTTGAAATCTTGGCAATTGCGCCTGAAGACGCTCCTCGAACGGGACCCAGATGACCGCACTATCTTCTGGGTGTATGGACCTGATGGTGGGGAAGGAAAATCCACCTTTGCCAGAGACCTGTATAGAAGTGGGTCCTGGTTCTATACACGTGGAGGATCTGCAGATAATGTAGCTTACCAGTATATAGGATGTTTAGGAAATAATATTGTATTTGATATCCCTCGTGATAAGAAGGATTTTCTACAATACAGTTTAATAGAGATGTTTAAAGATAGGTTAATAGTTAGTAATAAGTATGAGCCTCTTATGGCTCCCTTAATTAATTGTATTCATGTTGTAGTTATGTCTAATTTTCTCCCAGACTTTGAGAAGATTAGTGTAGATAGAGTCCATGTAATCCCATGTATACCATGTGGTGTTTGTCTTAAACACCACAGTGCTGATGTAATGTGTGGCGAATATATGGAATAAAAAATTTAATAAAAAAACAATCTCTCACATACAAATTATTTTTATGAAAATCAGGCCCCGCAGGGGCACAGATAAGTTAATTTTGCTTCTTGAAAACAAGAAGGAATGAAATGAAAATAAGAAATTAAAAAAACGTACCAATATATTGATGTGGGTCCCACATCTATAATGAAAAAAAATAAATAGAAAAAGAAATAAAAAAATATCACTGTTCACCTTGCGGAAGGACCTGATTGTAAATATTGAAAGTTTTGTTGTACGCGGTGTAATTTTAAAAGACTTTAAGGGGTACGCTTGTAATTTGTCGGGATCCTAGGATATAAATAACACGTCACCGAGGCTGGTGTAGTATT-----------------------------------------------------------------------------------
>CLCMulA-PK:Abd:Cotton:13].HG934818
ACCCAGCCTCGGTTCCCTCTCCTTGGTTCCCTCGTGCCTTTCACGTGCTCTCTCTCTTCTGTGTTTTTAATCGAAGATGCCTACTATTCAGTCACAATGGTGGTGTTTTACTGTTTTCTTCCTCTCTGCGACTGCTCCCGATCTGGTTCCTCTTTTCGAGAACACCCACGTTAGTTACGCCTGCTGGCAGGAAGAAGAGTCGCCCACGACTCGACGACGCCATTTGCAGGGGTATCTCCAATTGAAGGGGAAAAGAAGCTTTGCTCAGGTGAAATCTCTCTTTGGTGACTTGAACCCCCATTTGGAGAAACAACGTGCGCGTAAGACCGATGAAGCTCGGGATTATTGTATGAAAGAGGAAACTAGGGTTTCCGGCCCCTTTGAATTTGGGGATTATTGTCCTGCTGGTTCTCACAAACGCCGGCAACGAGAATCTGTAGTTCGAAGTCCGGTGAGAATGGCTGAGGAAAATCCGTCTGTCTTCCGACGAGTTAAGGCAAAGATTGCAGAAGAAGATTTCCAGAAGACCGCCAAGGAGATTCAAATTTCAAATTTGAAATCTTGGCAATTGCGCCTGAAGACGCTCCTCGAACGGGACCCAGATGACCGCACTATCTTCTGGGTGTATGGACCTGATGGTGGGGAAGGAAAATCCACCTTTGCCAGAGACCTGTATAGAAGTGGGTCCTGGTTCTATACACGTGGAGGATCTGCAGATAATGTAGCTTACCAGTATATAGGATGTTTAGGAAATAATATTGTATTTGATATCCCTCGTGATAAGAAGGATTTTCTACAATACAGTTTAATAGAGATGTTTAAAGATAGGTTAATAGTTAGTAATAAGTATGAGCCTCTTATGGCTCCCTTAATTAATTGTATTCATGTTGTAGTTATGTCTAATTTTCTCCCAGACTTTGAGAAGATTAGTGTAGATAGAGTCCATGTAATCCCATGTATACCATGTGGTGTTTGTCTTAAACACCACAGTGCTGATGTAATGTGTGGCGAATATATGGAATAAAAAATTTAATAAAAAAACAATCTCTCACATACAAACTATTTTTATGAAAATCAGGCCCCGCAGGGGCACAGATAAGTTAATTTTGCTTCTTGAAAACAAGAAGGAATGAAATGAAAATAAGAAATTAAAAAAACGTACCAATATATTGATGTGGGTCCCACATCTATAATGAAAAAAAATAAATAGAAAAAGAAATAAAAAAATATCACTGTTCACCTTGCGGAAGGACCTGATTGTAAATATTGAAAGTTTTGTTGTACGCGGTGTAATTTTAAAAGACTTTAAGGGGTACGCTTGTAATTTGTCGGGATCCTAGGATATAAATAACACGTCACCGAGGCTGGTGTAGTATT-----------------------------------------------------------------------------------
>CLCMulA-PK:Jan:Cotton:13].HG934819
ACCCAGCCTCGGTTCCCTCTCCTTGGTTCCCTCGTGCCTTTCACGTGCTCTCTCTCTTCTGTGTTTTTAATCGAAGATGCCTACTATTCAGTCACAATGGTGGTGTTTTACTGTTTTCTTCCTCTCTGCGACTGCTCCCGATCTGGTTCCTCTTTTCGAGAACACCCACGTTAGTTACGCCTGCTGGCAGGAAGAAGAGTCGCCCACGACTCGACGACGCCATTTGCAGGGGTATCTCCAATTGAAGGGGAAAAGAAGCTTTGCTCAGGTGAAATCTCTCTTTGGTGACTTGAACCCCCATTTGGAGAAACAACGTGCGCGTAAGACCGATGAAGCTCGGGATTATTGTATGAAAGAGGAAACTAGGGTTTCCGGCCCCTTTGAATTTGGGGATTATTGTCCTGCTGGTTCTCACAAACGCCGGCAACGAGAATCTGTAGTTCGAAGTCCGGTGAGAATGGCTGAGGAAAATCCGTCTGTCTTCCGACGAGTTAAGGCAAAGATTGCAGAAGAAGATTTCCAGAAGACCGCCAAGGAGATTCAAATTTCAAATTTGAAATCTTGGCAATTGCGCCTGAAGACGCTCCTCGAACGGGACCCAGATGACCGCACTATCTTCTGGGTGTATGGACCTGATGGTGGGGAAGGAAAATCCACCTTTGCCAGAGACCTGTATAGAAGTGGGTCCTGGTTCTATACACGTGGAGGATCTGCAGATAATGTAGCTTACCAGTATATAGGATGTTTAGGAAATAATATTGTATTTGATATCCCTCGTGATAAGAAGGATTTTCTACAATACAGTTTAATAGAGATGTTTAAAGATAGGTTAATAGTTAGTAATAAGTATGAGCCTCTTATGGCTCCCTTAATTAATTGTATTCATGTTGTAGTTATGTCTAATTTTCTCCCAGACTTTGAGAAGATTAGTGTAGATAGAGTCCATGTAATCCCATGTATACCATGTGGTGTTTGTCTTAAACACCACAGTGCTGATGTAATGTGTGGCGAATATATGGAATAAAAAATTTAATAAAAAAACAATCTCTCACATACAAACTATTTTTATGAAAATCAGGCCCCGCAGGGGCACAGATAAGTTAATTTTGCTTCTTGAAAACAAGAAGGAATGAAATGAAAATAAGAAATTAAAAAAACGTACCAATATATTGATGTGGGTCCCACATCTATAATGAAAAAAAATAAATAGAAAAAGAAATAAAAAAATATCACTGTTCACCTTGCGGAAGGACCTGATTGTAAATATTGAAAGTTTTGTTGTACGCGGTGTAATTTTAAAAGACTTTAAGGGGTACGCTTGTAATTTGTCGGGATCCTAGGATATAAATAACACGTCACCGAGGCTGGTGTAGTATT-----------------------------------------------------------------------------------
>CLCMulA-PK:Cotton:11].HE979546
ACCCAGCCTCGGTTCCCTCTCCTTGGTTCCCTCGTGCCTTTCACGTGCTCTCTCTCTTCTGTGTTTTTAATCGAAGATGCCTACTATTCAGTCACAATGGTGGTGTTTTACTGTTTTCTTCCTCTCTGCGACTGCTCCCGATCTGGTTCCTCTCTTCGAGAACACCCACGTTAGTTACGCCTGCTGGCAGGAAGAAGAGTCGCCCACGACTCGACGACGCCATTTGCAGGGGTATCTCCAATTGAAGGGGAAAAGAAGCTTTGCTCAGGTGAAATCTCTCTTTGGTGACTTGAACCCCCATTTGGAGAAACAACGTGCGCGTAAGACCGACGAAGCTCGGGATTATTGTATGAAAGAGGAAACTAGGGTTTCCGGCCCCTTTGAATTTGGGGATTATTGTCCTGCTGGCTCTCACAAACGCCGGCAACGAGAATCTGTAATTCGAAGTCCGGTGAGAATGGCTGAGGAAAATCCGTCTGTCTTCCGACGAGTTAAGGCAAAGATTGCAGAAGAAGATTTCCAGAAGACCGCCAATGAGATTCAAATTTCAAATTTGAAATCTTGGCAATTGCGCCTGAAGACGCTCGTCGAACGGGACCCAGATGACCGCACTATCTTCTGGGTGTATGGACCTGATGGTGGGGAAGGAAAATCCACCTTTGCCAGAGACCTGTATAGAAGTGGGTCCTGGTTCTATACACGTGGAGGATCTGCAGATAATGTAGCTTACCAGTATATAGGATGTTTAGGAAATAATATTGTACTTGATATCCCTCGTGATAAGAAGGATTATCTACAATACAGTTTAATAGAGATGTTTAAAGATAGGTTAATAGTTAGTAATAAGTATGAGCCCCTTATGGCTCCCTTAATTAATTGTATTCATGTTGTAGTTATGTCTAATTTTCTCCCAGACTTTGAGAAGATTAGTGTAGATAGAGTCCATGTAATCCCATGTATACCATGTGGTGTTTGTCTTAAACACCACAGTGCTGATGTAATGTGTGGCGAATATATGGAATAAAAAAATTTAATAAAAAAACAATATCTCACATACAAACTATTTTTATGAAAATCAGGCCCCGCAGGGGCACAGATAAGTTAATTTTGCTTCTTGAAAACAAGAAGGAATGAAATGAAAATAAGAAATAAAAAAACATCCAATATATTGATGTGGGTCCCACATCTATAATAAAAAAAATAAATAGTAAAATAAATAAAAAAATATCACTGTTCACCTTGCGGAAGGACCTGATTGTAAATATTGAAAGTTTTGGTGTACGCGGTGTAATTTTAAAATACTTTAAGGGGTACGCTTGTAATTTGTCGGGATCCTAGGATATAAATAACACGTCACCGAGGCTGGTGTAGTATT-------------------------------------------------------------------------------------
>CLCMulA-PK:Cotton:11].HE979545
ACCCAGCCTCGGTTCCCTCTCCTTGGTTCCCTCGTGTTTTTCACGTGCTCTCTCTCTTCTGTGTTCTTAAGCGAAGATGCCTACTATTCAGTCACAATGGTGGTGTTTTACTGTCTTCTTCCTTTCTGCGACCGCTCCCGACCTGGTTCCTCTCTTCGAGAACACCCACGTTAGTTACGCCTGCTGGCAGGAAGAAGAGTCGCCGACGACTCGACGACGCCACTTGCAGGGCTACCTGCAATTGAAAGGGAAAAGAAGCTTTTCGCAGGTTAAGGCACTGTTCGGAGACCTGAACCCCCACCTGGAGAAACAACGTGCGCGTAAGACCGACGAAGCTCGGGATTACTGTATGAAAGAGGAAACTAGGGTTTCCGGTCCTTTTGAATTTGGGGATTACTGTCCTGCTGGTTCTCACAAACGACGACAACGAGAATCTGTAATTCGAAGTCCGGTGAGAATGGCTGAGGAGAATCCGTCCGTCTTCCGACGAGTCAAGGCAAAGATTGCTGAGGAAGAATTCCAGAAGACCGCCAAGGAGATTCAAATTTCAAATTTGAAATCTTGGCAATCGCGCCTGAAGACGCTCCTCGAACGGGACCCAGATGACCGCACTATCTTCTGGGTTTACGGACCTGGTGGTGGGGAAGGAAAATCCACCTTTGCCAGAGACCTGTACAGAAGTGGGTCCTGGTTCTATACACGTGGAGGATCTGCAGATAATGTAGCTTACCAGTACATAGGATGTTTAGGGAATAATATTGTATTTGATATTCCTCGTGATAAGAAGGATTATCTACAGTACAGTTTAATAGAGATGTTTAAGGATAGATTAATAGTTAGTAATAAGTATGAGCCTCTGATGGCTCCCTTAATTAATTGTATCCATGTAGTTGTGATGTCTAATTTTCTCCCAGACTTTGAGAAGATTAGCGTAGATAGAGTCCATGTAATCCCATGTATTCCTTGTGGTGTTTGTCTTAAGCATCATGTTGGTGAAATAAAATGTGAGGAATATTTGGAATAATCTGAAGTGTTTGCCGTATAATATATTATATTAAAGAGAGACGTGCCGCGCAGCGGCAATAACATGAGTAATTTTGCTTCTTGAAAACAAGAAGGAATGAAATGAAAAAAAGAAATAAAAAAAAATTGTAATATAAATGTGGATCCCACATTTATATTGAAATAAAGATAAATATAAAAATAACTAAATAAATATCACTATTCATTTTGCGGAAGGACATAATTGTAAATAATGAAAGTTTTGGGTAACGCGATGTAATTTTAAAATACTTTAGGGTGTGCGCTTGCAATTTGCCGGGATCCTAGGATATAAATAACACGTCACCGAGGCTGGTGTAGTATT----------------------------------------------------------------------------------------------
>CLCMulA-PK:Cotton:11].HE972284
ACCCAGCCTCGGTTCCCTCTCCTTGGTTCCCTCGTGTTTTTCACGTGCTCTCTCTCTTCTGTGTTCTTAAGCGAAGATGCCTACTATTCAGTCACAATGGTGGTGTTTTACTGTCTTCTTCCTTTCTGCGACCGCTCCCGACCTGGTTCCTCTCTTCGAGAACACCCACGTTAGTTACGCCTGCTGGCAGGAAGAAGAGTCGCCGACGACTCGACGACGCCACTTGCAGGGCTACCTGCAATTGAAGGGGAAAAGAACCTTTTCGCAGGTTAAGGCACTGTTCGGAGACCTGAACCCCCACCTGGAGAAACAACGTGCGCGTAAGACCGACGAAGCTCGGGATTACTGTATGAAAGAGGAAACTAGGGTTTCCGGTCCTTTTGAATTTGGGGATTACTGTCCTGCTGGTTCTCACAAACGACGACAACGAGAATCTGTAATTCGAAGTCCGGTGAGAATGGCTGAGGAGAATCCGTCCGTCTTCCGACGAGTCAAGGCAAAGATTGCTGAGGAAGAATTCCAGAAGACCGCCAAGGAGATTCAAATTTCAAATTTGAAATCTTGGCAATCGCGCCTGAAGACGCTCCTCGAACGGGACCCAGATGACCGCACTATCTTCTGGGTTTACGGACCTGATGGTGGGGAAGGAAAATCCACCTTTGCCAGAGACCTGTACAGAAGTGGGTCCTGGTTCTATACACGTGGAGGATCTGCAGATAATGTAGCTTACCAGTACATAGGATGTTTAGGGAATAATATTGTATTTGATATTCCTCGTGATAAGAAGGATTATCTACAGTACAGTTTAATAGAGATGTTTAAGGATAGATTAATAGTTAGTAATAAGTATGAGCCTCTGATGGCTCCCTTAATTAATTGTATCCATGTAGTTGTGATGTCTAATTTTCTCCCAGACTTTGAGAAGATTAGCGTAGATAGAGTCCATGTAATCCCATGTATTCCTTGTGGTGTTTGTCTTAAGCATCATGTTGGTGAAATAAAATGTGAGGAATATTTGGAATAATCTGAAATGTTTGCCGTATAATATATTATATTAAAGAGAGAAGTGCCGCGCAGCGGCAATAACATGAGTAATTTTGCTTCTTGAAAACAAGAAGGAATGAAATGAAAAAAAGAAATAAAAAAAAATTGTAATATAAATGTGGATCCCACATTTATATTGAAATAAAGATAAATATAAAAATAACTAAATAAATATCACTATTCATTTTGCGGAAGGACATAATTGTAAATAATGAAAGTTTTGGGTAACGCGATGTAATTTTAAAATACTTTAGGGTGTGCGCTTGCAATTTGCCGGGATCCTAGGATATAAATAACACGTCACCGAGGCTGGTGTAGTATT----------------------------------------------------------------------------------------------
>CLCMulA-PK:Cotton:11].HE972281
ACCCAGCCTCGGTTCCCTCTCCTTGGTTCCCTCGTGCCTTTCCACGTGCTCTCCTCTCTTCTGTGTTCTTAAGCGAATATGCCTACTATTCAGTCACAATGGTGGTGTTTTACTGTCTTCTTCCTTTCTGCGACCGCTCCCGACCTGGTTCCTCTCCTCGAGAACACCCACGTTAGTTACGCCTGCTGGCAGGAAGAAGAGTCGCCGACGACTCGACGACGCCACTTGCAGGGCTACCTGCAATTGAAGGGGAAAAGAAGCTTTTCGCAGGTTAAGGCACTGTTCGGATACCTGAACCCCCACCTGGAGAAACAACGTGCGCGTAAGACCGACGAAGCTCGGGATTACTGTATGAAAGAGGAAACTAGGGTTTCCGGTCCTTTTGAATTTGGGGATTACTGTCCTGCTGGTTCTCACAAACGACGACAACGAGACTCTGTAATTCGAAGTCCGGTGAGAATGGCTGAGGAGAATCCGTCCGTCTTCCGACGAGTCAAGGCAAAGATTGCTGAGGAAGAATTCCAGAAGACCGCCAAGGAGATTCAAATTTCAAATTTGAAATCTTGGCAAACGCGCCTGAAGACGCTCCTCGAACGGGACCCAGATGACCGCACTATCTTCTGGGTTTACGGACCTGATGGTGGGGAAGGAAAATCCACCTTTGCCAGAGACCTGTATAGAAGTGGGTCCTGGTTCTATACACGTGGAGGATCTGCAGATAATGTAGCTTACCGGTACATAGGATGTTTAGGGAATAATATTGTATTTGATATTCCTCGTGATAAGAAGGATTATTTACAGTACAGTTTAATAGAGATGTTTAAGGATAGATTAATAGTTAGTAATAAGTATGAGCCTCTGATGGCTCCCTTAATTAATTGTATCCATGTAGTTGTGATGTCTAATTTTCTCCCAGACTTTGAGAAGATTAGCGTAGATAGAGTCCATGTAATCCCATGTATTCCTTGTGGTGTTTGTCTTAAGCATCATGTTGGTGAAATAAAATGTGAGGAATATTTGGAATAATCTGAAATGTTTGCCGTATAATAGATTATATTAAAGAGAGAAGTGCCGCGCAGCGGCAATAACATGAGTAATTTTGCTTCTTGAAAACAAGAAGGAATGAAATTTAAAAAAGAAATAAAAAAAAATTGTAATATAAAGATGTGGGACCCACATTTATATTGAAATAAAAATAAATATAAAAATAACTAAATAAATATCACTATTCATTTTGCGGAAGGACATGATTGTAAATATTGAAAGTTTTGGGGTACGCGGTGTAATTTTAAAAGACTTTAAGGGGTACGCTTGTAATTTGCCGGGATCCTAGGATATAAATAACACGTCACCGAGGCTGGTGTAGTATT------------------------------------------------------------------------------------------
>CLCMulA-PK:Cotton:11].HE972280
ACCCAGCCTCGGTTCCCTCTCCTTGGTTCCCTCGTGCCTTTCACGTGCTCTCTCTCTTCTGTGTTCTTAAGCGAATATGCCTACTATTCAGTCACAATGGTGGTGTTTTACTGTCTTCTTCCTTTCTGCGACCGCTCCCGACCTGGTTCCTCTCTTCGAGAACACCCACGTTAGTTACGCCTGCTGGCAGGAAGAAGAGTCGCCGACGACTCGACGACGCCACTTGCAGGGCTACCTGCAATTGAAGGGGAAAAGAAGCTTTTCGCAGGTTAAGGCACTGTTCGGATACCTGAACCCCCACCTGGAGAAACAACGTGCGCGTAAGACCGACGAAGCTCGGGATTACTGTATGAAAGAGGAAACTAGGGTTTCCGGTCCTTTTGAATTTGGGGATTACTGTCCTGCTGGTTCTCACAAACGACGACAACGAGACTCTGTAATTCGAAGTCCGGTGAGAATGGCTGAGGAGAATCCGTCCGTCTTCCGACGAGTCAAGGCAAAGATTGCTGAGGAAGAATTCCAGAAGACCGCCAAGGAGATTCAAATTTCAAATTTGAAATCTTGGCAATCGCGCCTGAAGACGCTCCTCGAACGGGACCCAGATGACCGCACTATCTTCTGGGTTTACGGACCTGATGGTGGGGAAGGAAAATCCACCTTTGCCAGAGACCTGTACAGAAGTGGGTCCTGGTTCTATACACGTGGAGGATCTGCAGATAATGTAGCTTACCAGTACATAGGATGTTTAGGGAATAATATTGTATTTGATATTCCTCGTGATAAGAAGGATTATTTACAGTACAGTTTAATAGAGATGTTTAAGGATAGATTAATAGTTAGTAATAAGTATGAGCCTCTGATGGCTCCCTTAATTAATTGTATCCATGTAGTTGTGATGTCTAATTTTCTCCCAGACTTTGAGAAGATTAGCGTAGATAGAGTCCATGTAATCCCATGTATTCCTTGTGGTGTTTGTCTTAAGCATCATGTTGGTGAAATAAAATGTGAGGAATATTTGGAATAATCTGAAATGTTTGCCGTATAATAGATTATATTAAAGAGAGAAGTGCCGCGCAGCGGCAATAACATGAGTAATTTTGCTTCTTGAAAACAAGAAGGAATGAAATTTAAAAAAGAAATAAAAAAAAATTGTAATATAAAGATGTGGGACCCACATTTATATTGAAATAAAAATAAATATAAAAATAACTAAATAAATATCACTATTCATTTTGCGGAAGGACATGATTGTAAATATTGAAAGTTTTGGGGTACGCGGTGTAATTTTAAAAGACTTTAAGGGGTACGCTTGTAATTTGCCGGGATCCTAGGATATAAATAACACGTCACCGAGGCTGGTGTAGTATT--------------------------------------------------------------------------------------------
>CLCMulA-PK:Cotton:11].HE972279
[truncated: 228,676 more chars]
