# Supplementary material for: Patterns of Genetic Diversity among Alphasatellites Infecting Gossypium Species
Source: Pathogens. 2022 Jul 4;11(7):763. doi: 10.3390/pathogens11070763 (PMC9319557; doi:10.3390/pathogens11070763)
Supplement: Supplementary file 1 [file pathogens-11-00763-s001.zip › Supplementary files/Supplementary File S2.txt]

#NEXUS
[ Title ]
begin taxa;
       dimensions ntax=36;
       taxlabels
             CLCuMuARep-PK:Veh:Cotton:13aazLN866264
             CLCuMuARep-PK:Sin:Cotton:14aazLN713498
             CLCuMuARep-PK:Sin:Abelmoschus:14aazLN713495
             CLCuMuARep-PK:Roshanwala:Cotton:15aazLN829145
             CLCuMuARep-PK:Roshanwala:Cotton:15aazLN829143
             CLCuMuARep-PK:Roshanwala:Cotton:15aazLN829142
             CLCuMuARep-PK:Raj:Cotton:15aazLN829147
             CLCuMuARep-PK:Fsd:Cotton:13aazHG934800
             CLCuMuARep-PK:Raj:Cotton:12aazHG530126
             CLCuMuARep-PK:PM:Cotton:13aazHG934797
             CLCuMuARep-PK:Mul:Cotton:15aazLN870408
             CLCuMuARep-PK:Mul:Cotton:15aazLN870391
             CLCuMuARep-PK:Mul:Cotton:09aazFR877532
             CLCuMuARep-PK:Mul:Cotton:09aazFR873571
             CLCuMuARep-PK:Koohi:Cotton:13aazHG934816
             CLCuMuARep-PK:Khw:Cotton:13aazHG934814
             CLCuMuARep-PK:Fsd:Saccharum:15aazLN886537
             CLCuMuARep-PK:Fsd:Cotton:1999aazAJ132345
             CLCuMuARep-PK:Fsd:Cotton:15aazKY429102
             CLCuMuARep-P:Fsd:Cotton:13aazHG934820
             CLCuMuARep-PK:Fsd:Cotton:12aazHG530123
             CLCuMuARep-PK:Fsd:Cotton:10aazKR816016
             CLCuMuARep-PK:Dhk:Cotton:11aazKR816017
             CLCuMuARep-PK:Cotton:16aazLT615045
             CLCuMuARep-PK:Cotton:13aazHG934811
             CLCuMuARep-PK:Cotton:13aazHG934804
             CLCuMuARep-PK:Cotton11aazHE979548
             CLCuMuARep-PK:Cotton:10aazHE978348
             CLCuMuARep-PKCotton:10aazHE978345
             CLCuMuARep-PK:Chn:Ipomoea:12aazHG515059
             CLCuMuARep-PK:Chc:Cotton:15aazLN829136
             CLCuMuARep-PK:BP:Cotton:12aazHG530125
             CLCuMuARep-PK:Bhp:Cotton:13aazLN845923
             CLCuMuARep-PK:Bhk:Cyamopsis:15aazLN829131
             CLCuMuARep-IN:srig:Cotton:10aazGU992937
             CLCuMuARep-IN:Abelmoschus:10aazHM004548
;
end;
begin characters;
       dimensions nchar=949;
       format missing=? gap=- matchchar=. datatype=nucleotide;
       matrix

CLCuMuARep-PK:Veh:Cotton:13aazLN866264
ATGCC-TACTATTCAGTCACAATGGTGGTGTTTTACTGTCTTCTTCCTTTCTGCGACCGT
TCCCGACCTTGTTCCTCTCTTCGAGAACACCCACGTTAGTTACGCCTGCTGGCAGGAAGA
AGAGTCGCCGACGACTCGACGACGCCACTTGCAGGGCTACCTGCAATTGAAGGGGAAAAG
AAGCTTTTCGCAGGTTAAGGCACTGTTCGGAGACCTGAACCCCCATCTGGAGAAACAACG
TGCGCGTAAGACCGACGAAGCTCGGGATTACTGTATGAAAGAGGATACTAGGGTTTCCGG
TCCTTTTGAATTTGGGGATTACTGTCCTGCTGGTTCTCACAAACGACGACAACGAGAATC
TGTAATTCGAAGTCCGGTGAGAATGGCTGAGGAGAATCCGTCCGTCTTCCGACGAGTCAA
GGCAAAGATTGCTGAGGAAGAATTCCAGAAGACCGCCAAGGAGATTCAAATTTCAAATTT
GAAATCTTGGCAATCGCGCCCGAAGACGCTCCTCGAACGGGACCCAGATGACCGCACTAT
CTTCTGGGTTTACGGACCTGATGGTGGGGAAGGAAAATCCACCTTTGCCAGAGACCTGTA
CAGAAGTGGGTCCTGGTTCTATACACGTGGAGGATCTGCAGATAATGTAGCTTACCAGTA
CATAGGATGTTTAGGGAATAATATTGTATTTGATATTCCTCGTGATAAGAAGGATTATCT
ACAGTACAGTTTAATAGAGATGTTTAAGGATAGATTAATAGTTAGTAATAAGTATGAGCC
TCTGATGGCTCCCTTAATTAATTGTATCCATGTAGTTGTGATGTCTAATTTTCTCCCAGA
CTTTGAGAAGATTAGCGTAGATAGAGTCCATGTAATCCCATGTATTCCTTGTGGTGTTTG
TCTTAAGCATCATGTTGGTGAAATAAAATGTGAGGAATATTTGGAATAA

CLCuMuARep-PK:Sin:Cotton:14aazLN713498
ATGCC-TACTATTCAGTCACAATGGTGGTGTTTTACTGTTTTCTTCCTCTCTGCGACTGC
TCCCGATCTGGTTCCTCTCTTCGAGAACACCCACGTTAGTTACGCCTGCTGGCAGGAAGA
AGAGTCGCCCACGACTCGACGACGCCATTTGCAGGGGTATCTCCAATTGAAGGGGAAAAG
AAGCTTTGCTCAGGTGAAATCTCTCTTTGGTGACTTGAACCCCCATTTGGAGAAACAACG
TGCGCGTAAGACCGACGAAGCTCGGGATTATTGTATGAAAGAGGAAACTAGGGTTTCCGG
CCCCTTTGAATTTGGGGATTATTGTCCTGCTGGTTCTCACAAACGCCGGCAACGAGAATC
TGTAATTCGAAGTCCGGTGAGAATGGCTGAGGAAAATCCGTCTGTCTTCCGACGAGTTAA
GGCAAAGATTGCAGAAGAAGATTTCCAGAAGAGCGCCAATGAGATTCAAATTTCAAATTT
GAAATCTTGGCAATTGCGCCTGAAGACGCTCCTCGAACGGGACCCAGATGACCGCACTAT
CTTCTGGGTGTATGGACCTGATGGTGGGGAAGGAAAATCCACCTTTGCCAGAGACCTGTA
TAGAAGTGGGTCCTGGTTCTATACACGTGGAGGATCTGCAGATAATGTAGCTTACCAGTA
TATAGGATGTTTAGGAAATAATATTGTATTTGATATCCCTCGTGATAAGAAGGATTATCT
ACAATACAGTTTAATAGAGATGTTTAAAGATAGGTTAGTAGCTAGTAATAAGTATGAGCC
TCTTATGGTTCCCTTAATTAATTGTATTCATGTTGTAGTTATGTCTAATTTTCTCCCAAA
CTTTGAGAAGATTAGTGTAGATAGAGTCCATGTAATCCCATGTATACCATGGGGTGTTTG
TCTTACACACCACACGGCTGATGTTATGTGTGGCGAATATATGGAATAA

CLCuMuARep-PK:Sin:Abelmoschus:14aazLN713495
ATGCC-TACTATTCAGTCACAATGGTGGTGTTTTACTGTTTTCTTCCTCTCTGCGACTGC
TCCCGATCTGGTTCCTCTCTTCGAGAACACCCACGTTAGTTACGCCTGCTGGCAGGAAGA
AGAGTCGCCCACGACTCGACGACGCCATTTGCAGGGGTATCTCCAATTGAAGGGGAAAAG
AAGCTTTGCTCAGGTGAAATCTCTCTTTGGTGACTTGAACCCCCATTTGGAGAAACAACG
TGCGCGTAAGACCGACGAAGCTCGGGATTATTGTATGAAAGAGGAAACTAGGGTTTCCGG
CCCCTTTGAATTTGGGGATTATTGTCCTGCTGGTTCTCACAAACGCCGGCAACGAGAATC
TGTAATTCGAAGTCCGGTGAGAATGGCTGAGGAAAATCCGTCTGTCTTCCGACGAGTTAA
GGCAAAGATTGCAGAAGAAGATTTCCAGAAGAGCGCCAATGAGATTCAAATTTCAAATTT
GAAATCTTGGCAATTGCGCCTGAAGACGCTCCTCGAACGGGACCCAGATGACCGCACTAT
CTTCTGGGTGTATGGACCTGATGGTGGGGAAGGAAAATCCACCTTTGCCAGAGACCTGTA
TAGAAGTGGGTCCTGGTTCTATACACGTGGAGGATCTGCAGATAATGTAGCTTACCAGTA
TATAGGATGTTTAGGAAATAATATTGTATTTGATATCCCTCGTGATAAGAAGGATTATCT
ACAATACAGTTTAATAGAGATGTTTAAAGATAGGTTAATAGTTAGTAATAAGTATGAGCC
TCTTATGGCTCCCTTAATTAATTGTATTCATGTTGTAGTTATGTCTAATTTTCTCCCAGA
CTTTGAGAAGATTAGTGTAGATAGAGTCCATGTAATCCCATGTATACCATGTGGTGTTTG
TCTTAAACACCACAGTGCTGATGTAATGTGTGGCGAATATATGGAATAA

CLCuMuARep-PK:Roshanwala:Cotton:15aazLN829145
ATGCC-TACTATTCAGTCACAATGGTGGTGTTTTACTGTCTTCTTCCTTTCTGCGACCGC
TCCCGACCTGGTTCCTCTCTTCGAGAACACCCACGTTAGTTACGCCTGCTGGCAGGAAGA
AGAGTCGCCGACGACTCGACGACGCCACTTGCAGGGCTACCTGCAATTGAAGGGGAAAAG
AAGCTTTTCGCAGGTTAAGGCACTTTTCGGAGACTTGAACCCCCACCTGGAGAAACAACG
TGCGCGTAAGACCGACGAAGCTCGGGATTACTGTATGAAAGAGGAAACTAGGGTTTCCGG
TCCTTTTGAATTTGGGGATTACTGTCCTGCTGGTTCTCACAAACGACGACAACGAGATTC
TGTAATTCGAAGTCCGGTGAGAATGGCTGAGGAGAATCCGTCCGTCTTCCGACGAGTCAA
GGCAAAGATTGCTGAGGAAGAATTCCAGAAGACCGCCAAGGAGATTCAAATTTCAAATTT
GAAATCTTGGCAATCGCGCCTGAAGACGCTCCTCGAGCGGGACCCAGATGACCGCACTAT
CTTCTGGGTTTACGGACCTGATGGTGGGGAAGGAAAATCCACCTTTGCCAGAGACCTGTA
CAGAAGTGGGTCCTGGTTCTATACACGTGGAGGATCTGCAGATAATGTAGCTTACCAGTA
CATAGGATGTTTAGGGAATAATATTGTATTTGATATTCCTCGTGATAAGAAGGATTATCT
ACAGTACAGTTTAATAGAGATGTTTAAGGATAGATTAATAGTTAGTAATAAGTATGAGCC
TCTGATGGCTCCCTTAATTAATTGTATCCATGTAGTTGTGATGTCTAATTTTCTCCCAGA
CTTTGAGAAGATTAGCGTAGATAGAGTCCATGTAATCCCATGTATTCCTTGTGGTGTTTG
TCTTAAGCATCATGTTGGTGAAATAAAATGTGAGGAATATTTGGAATAA

CLCuMuARep-PK:Roshanwala:Cotton:15aazLN829143
ATGCC-TACTATTCAGTCACAATGGTGGTGTTTTACTGTCTTCTTCCTTTCTGCGACCGC
TCCCGACCTGGTTCCTCTCTTCGAGAACACCCACGTTAGTTACGCCTGCTGGCAGGAAGA
AGAGTCGCCGACGACTCGACGACGCCACTTGCAGGGCTACCTGCAATTGAAGGGGAAAAG
AAGCTTTTCGCAGGTTAAGGCACTTTTCGGAGACCTGAACCCCCACCTGGAGAAACAACG
TGCGCGTAAGACCGACGAAGCTCGGGATTACTGTATGAAAGAGGAAACTAGGGTTTCCGG
TCCTTTTGAATTTGGGGATTACTGTCCTGCTGGTTCTCACAAACGACGACAACGAGATTC
TGTAATTCGAAGTCCGGTGAGAATGGCTGAGGAGAATCCGTCCGTCTTCCGACGAGTCAA
GGCAAAGATTGCTGAGGAAGAATTCCAGAAGACCGCCAAGGAGATTCAAATTTCAAATTT
GAAATCTTGGCAATCGCGCCTGAAGACGCTCCTCGAGCGGGACCCAGATGACCGCACTAT
CTTCTGGGTCTACGGACCTGATGGTGGGGAAGGAAAATCCACCTTTGCCAGAGACCTGTA
CAGAAGTGGGTCCTGGTTCTATACACGTGGAGGATCTGCAGATAATGTAGCTTACCAGTA
CATAGGATGTTTAGGGAATAATATTGTATTTGATATTCCTCGTGATAAGAAGGATTATCT
ACAGTACAGTTTAATAGAGATGTTTAAGGATAGATTAATAGTTAGTAATAAGTATGAGCC
TCTGATGGCTCCCTTAATTAATTGTATCCATGTAGTTGTGATGTCTAATTTTCTCCCAGA
CTTTGAGAAGATTAGCGTAGATAGAGTCCATGTAATCCCATGTATTCCTTGTGGTGTTTG
TCTTAAGCATCATGTTGGTGAAATAAAATGTGAGGAATATTTGGAATAA

CLCuMuARep-PK:Roshanwala:Cotton:15aazLN829142
ATGCC-TACTATTCAGTCACAATGGTGGTGTTTTGCTGTCTTCTTCCTTTCTGCGACCGC
TCCCGACCTGGTTCCTCTCTTCGAGAACACCCACGTTAGTTACGCCTGCTGGCAGGAAGA
AGAGTCGCCGACGACTCGACGACGCCACTTGCAGGGCTACCTGCAATTGAAGGGGAAAAG
AAGCTTTTCGCAGGTTAAGGCACTTTTCGGAGACCTGAACCCCCACCTGGAGAAACAACG
TGCGCGTAAGACCGACGAAGCTCGGGATTACTGTATGAAAGAGGAAACTAGGGTTTCCGG
TCCTTTTGAATTTGGGGATTACTGTCCTGCTGGTTCTCACAAACGACGACAACGAGATTC
TGTAATTCGAAGTCCGGTGAGAATGGCTGAGGAGAATCCGTCCGTCTTCCGACGAGTCAA
GGCAAAGATTGCTGAGGAAGAATTCCAGAAGACCGCCAAGGAGATTCAAATTTCAAATTT
GAAATCTTGGCAATCGCGCCTGAAGACGCTCCTCGAGCGGGACCCAGATGACCGCACTAT
CTTCTGGGTTTACGGACCTGATGGTGGGGAAGGAAAATCCACCTTTGCCAGAGACCTGTA
CAGAAGTGGGTCCTGGTTCTATACACGTGGAGGATCTGCAGATAATGTAGCTTACCAGTA
CATAGGATGTTTAGGGAATAATATTGTATTTGATATTCCTCGTGATAAGAAGGATTATCT
ACAGTACAGTTTAATAGAGATGTTTAAGGATAGATTAATAGTTAGTAATAAGTATGAGCC
TCTGATGGCTCCCTTAATTAATTGTATCCATGTAGTTGTGATGTCTAATTTTCTCCCAGA
CTTTGAGAAGATTAGCGTAGATAGAGTCCATGTAATCCCATGTATTCCTTGTGGTGTTTG
TCTTAAGCATCATGTTGGTGAAATAAAATGTGAGGAATATTTGGAATAA

CLCuMuARep-PK:Raj:Cotton:15aazLN829147
ATGCC-TACTACTCAGTCACAATGGTGGTGTTTTACTGTCTTCTTCCTTTCTGCGACCGC
TCCCGACCTGGTTCCTCTCTTCGAGAACACCCACGTTAGTTACGCCTGCTGGCAGGAAGA
AGAGTCGCCGACGACTCGACGACGCCACTTGCAGGGCTACCTGCAATTGAAGGGGAAAAG
AAGCTTTTCGCAGGTTAAGGCACTGTTCGGAGATCTGAACCCCCACCTGGAGAAACAACG
TGCGCGTAAGACCGACGAAGCTCGGGATTACTGTATGAAAGAGGAAACTAGGGTTTCCGG
TCCTTTTGAATTTGGGGATTACTGTCCTGCTGGTTCTCACAAACGACGACAACGAGAATC
TGTAATTCGAAGTCCGGTGAGAATGGCTGAGGAGAATCCGTCCGTCTTCCGACGAGTCAA
GGCAAAGATTGCTGAGGAAGAATTCCAGAAGACCGCCAAGGAGATTCAAATTTCAAATTT
GAAATCTTGGCAATCGCGCCTGAAGACGCTCCTCGAACGGGACCCAGATGACCGCACTAT
CTTCTGGGTTTACGGACCTGATGGTGGGGAAGGAAAATCCACCTTTGCCAGAGACCTGTA
CAGAAGTGGGTCCTGGTTCTATACACGTGGAGGATCTGCAGATAATGTAGCTTACCAGTA
CATAGGATGTTTAGGGAATAATATTGTATTTGATATTCCTCGTGATAAGAAGGATTATCT
ACAGTACAGTTTAATAGAGATGTTTAAGGATAGATTAATAGTTAGTAATAAGTATGAGCC
TCTGATGGTTCCCTTAATTAATTGTATCCATGTAGTTGTTATGTCTAATTTTCTCCCAGA
CTTTGAGAAGATTAGCGTAGATAGAGTCCATGTAATCCCATGTATTCCTTGTGGTGTTTG
TCTTAAGCATCATGTTGGTGAAATAAAATGTGAGGAATATTTGGAATAA

CLCuMuARep-PK:Fsd:Cotton:13aazHG934800
ATGCC-TACTATTCAGTCACAATGGTGGTGTTTTACTGTCTTCTTCCTTTCTGTGACCGC
TCCCGACCTTGTTCCTCTCTTCGAGAACACCCACGTTAGTTACGCCTGCTGGCAGGAAGA
AGAGTCGCCGACGACTCGACGACGCCACTTGCAGGGCTACCTGCAATTGAAGGGGAAAAG
AAGCTTTTCGCAGGTTAAAGCACTGTTCGGAGACCTGAACCCCCATCTGGAGAAACAACG
TGCGCGTAAGACCGACGAAGCTCGGGATTACTGTATGAAAGAGGAAACTAGGGTTTCCGG
TCCTTTTGAATTTGGGGATTACTGTCCTGCTGGTTCTCACAAACGACGACAACGAGAATC
TGTAATTCGAAGTCCGGTGAGAATGGCTGAGGAGAATCCGTCCGTCTTCCGACGAGTCAA
GGCAAAGATTGCTGAGGAAGAATTCCAGAAGACCGCCAAGGAGATTCAAATTTCAAATTT
GAAATCTTGGCAATCCCGCCTGAAGACGCTCCTCGAACGGGACCCAGATGACCGCACTAT
CTTCTGGGTTTACGGACCTGATGGTGGAGAAGGAAAATCCACCTTTGCCAGAGACCTGTA
CAGAAGTGGGTCCTGGTTCTATACACGTGGAGGATCTGCAGATAATGTAGCTTACCAGTA
CATAGGATGTTTAGGGAATAATATTGTATTTGATATTCCTCGTGATAAGAAGGATTATCT
ACAGTACAGTTTAATAGAGATGTTTAAGGATAGATTAATAGTTAGTAATAAGTATGAGCC
TCTTATGGCTCCCTTAATTAATTGTATCCATGTAGTTGTGATGTCTAATTTTCTCCCAGA
CTTTGAGAAGATTAGCGTAGATAGAGTCCATGTAATCCCATGTATTCCTTGTGGTGTTTG
TCTTAAGCATCGTGTTGGTGAAATAAAATGTGAGGAATATTTGGAATA-

CLCuMuARep-PK:Raj:Cotton:12aazHG530126
ATGCC-TACTATTCAGTCACAATGGTGGTGTTTTACTGTCTTCTTCCTTTCTGCGACCGC
TCCCGACCTGGTTCCTCTCTTCGAGAACACCCACGTTAGTTACGCCTGCTGGCAGGAAGA
AGAGTCGCCGACGACTCGACGACGCCACTTGCAGGGCTACCTGCAATTGAAGGGGAAAAG
AAGCTTTTCGCAGGTTAAAGCACTGTTCGGAGACCTGAACCCCCACCTGGAGAAACAACG
TGCGCGTAAGACCGACGAAGCTCGGGATTACTGTATGAAAGAGGAAACTAGGGTTTCCGG
TCCTTTTGAATTTGGGGATTACTGTCCTGCTGGTTCTCACAAACGACGACAACGAGAATC
TGTAATTCGAAGTCCGGTGAGAATGGCTGAGGAGAATCCGTCCGTCTTCCGACGAGTCAA
GGCAAAGATTGCTGAGGAAGAATTCCAGAAGACCGCCAAGGAGATTCAAATTTCAAATTT
GAAATCTTGGCAATCGCGCCTGAAGACGCTCCTCGAACGGGACCCAGATGACCGCACTAT
CTTCTGGGTTTACGGACCTGATGGTGGGGAGGGAAAATCCACCTTTGCCAGAGACCTGTA
CAGAAGTGGGTCCTGGTTCTATACACGTGGAGGATCTGCAGATAATGTAGCTTACCAGTA
CATAGGATGTTTAGGGAATAATATTGTATTTGATATTCCTCGTGATAAGAAGGATTATCT
ACAGTACAGTTTAATAGAGATGTTTAAGGATAGATTAATAGTTAGTAATAAGTATGAGCC
TCTGATGGCCCCCTTAATTAATTGTATCCATGTAGTTGTGATGTCTAATTTTCTCCCAGA
CTTTGAGAAGATTAGCGTAGATAGAGTCCATGTAATCCCATGTATTCCTTGTGGTGTTTG
TCTTAAGCATCATGTTGGTGAAATAAAATGTGAGGGATATTTGGAATAA

CLCuMuARep-PK:PM:Cotton:13aazHG934797
ATGCC-TACTATTCAGTCACAATGGTGGTGTTTTACTGTCTTCTTCCTTTCTGTGACCGC
TCCCGACCTTGTTCCTCTCTTCGAGAACACCCACGTTAGTTACGCCTGCTGGCAGGAAGA
AGAGTCGCCGACGACTCGACGACGCCACTTGCAGGGCTACCTGCAATTGAAGGGGAAAAG
AAGCTTTTCGCAGGTTAAAGCACTGTTCGGAGACCTGAACCCCCATCTGGAGAAACAACG
TGCGCGTAAGACCGACGAAGCTCGGGATTACTGTATGAAAGAGGAAACTAGGGTTTCCGG
TCCTTTTGAATTTGGGGATTACTGTCCTGCTGGTTCTCACAAACGACGACAACGAGAATC
TGTAATTCGAAGTCCGGTGAGAATGGCTGAGGAGAATCCGTCCGTCTTCCGACGAGTCAA
GGCAAAGATTGCTGAGGAAGAATTCCAGAAGACCGCCGAGGAGATTCAAATTTCAAATTT
GAAATCTTGGCAATCCCGCCTGAAGACGCTCCTCGAACGGGACCCAGATGACCGCACTAT
CTTCTGGGTTTACGGACCTGATGGTGGAGAAGGAAAATCCACCTTTGCCAGAGACCTGTA
CAGAAGTGGGTCCTGGTTCTATACACGTGGAGGATCTGCAGATAATGTAGCTTACCAGTA
CATAGGATGTTTAGGGAATAATATTGTATTTGATATTCCTCGTGATAAGAAGGATTGTCT
ACAGTACAGTTTAATAGAGATGTTTAAGGATAGATTAATAGTTAGTAATAAGTATGAGCC
TCTTATGGCTCCCTTAATTAATTGTATCCATGTAGTTGTGATGTCTAATTTTCTCCCAGA
CTTTGAGAAGATTAGCGTAGATAGAGTCCATGTAATCCCATGTATTCCTTGTGGTGTTTG
TCTTAAGCATCATGTTGGTGAAATAAAATGTGAGGAATATTTGGAATAA

CLCuMuARep-PK:Mul:Cotton:15aazLN870408
ATGCC-TACTATTCAGTCACAATGGTGGTGTTTTACTGTTTTCTTCCCCTCTGCGACTGC
TCCCGATCTGGTTCCTCTCTTCGAGAACACCCACGTTAGTTACGCCTGCTGGCAGGAAGA
AGAGTCGCCCACGACTCGACGACGCCATTTGCAGGGGTATCTCCAATTGAAGGGGAAAAG
AGGCTTTGCTCAGGTGAAATCTCTCTTTGGTGACTTGAACCCCCATTTGGAGAAACAACG
TGCGCGTAAGACCGACGAAGCTCGGGATTATTGTATGAAAGAGGAAACTAGGGTTTCCGG
CCCCTTTGAATTTGGGGATTATTGTCCTGCTGGTTCTCACAAACGCCGGCAACGAGAATC
TGTAATTCGAAGTCCGGTGAGAATGGCTGAGGAAAATCCGTCTGTCTTCCGACGAGTTAA
GGCAAAGATTGCAGAAGAAGATTTCCAGAAGACCGCCAATGAGATTCAAATTTCAAATTT
GAAATCTTGGCAATTGCGCCTGAAGACGCTCCTCGAACGGGACCCAGATGACCGCACTAT
CTTCTGGGTGTATGGACCTGATGGTGGGGAAGGAAAATCCACCTTTGCCAGAGACCTGTA
TAGAAGTGGGTCCTGGTTCTATACACGTGGAGGATCTGCAGATAATGTAGCTTACCAGTA
TATAGGATGTTTAGGAAATAATATTGTATTTGATATCCCTCGTGATAAGAAGGATTATCT
ACAATACAGTTTAATAGAGATGTTTAAAGATAGGTTAATAGTTAGTAATAAGTATGAGCC
TCTTATGGCTCCCTTAATTAATTGTATTCATGCTGTAGTTATGTCTAATTTTCTACCAGA
CTTTGAGAAGATTAGTGTAGATAGAGTCCATGTAATCCCATGTATACCATGTGGTGTTTG
TCTTAAACACCACAGTGCTGATGTAATGTGTGGCGAATATATGGAATAA

CLCuMuARep-PK:Mul:Cotton:15aazLN870391
ATGCC-TACTATTCAGTCACAATGGTGGTGTTTTACTGTTTTCTTCCTCTCTGCGACTGC
TCCCGATCTAGTTCCTCTCTTCGAGAACACTCACGTTAGTTACGCCTGCTGGCAGGAAGA
AGAGTCTCCCACGACTCGACGACGCCATTTGCAGGGGTATCTCCAATTGAAGGGGAAAAG
AAGCCTTGCTCAGGTGAAATCTCTCTTTGGTGACTTGAACCCCCATTTGGAGAAACAACG
TGCGCGTAAGACCGACGAAGCTCGGGATTATTGTATGAAAGAGGAAACTAGGGTTTCCGG
CCCCTTTGAATTTGGGGATTATTGTCCTGCTGGTTCGCACAAACGCCGGCAACGAGAATC
TGTAATTCGAAGTCCGGTGAGAATGGCTGAGGAAAATCCGTCTGTCTTCCGACGAGTTAA
GGCAAAGATTGCAGAAGAAGAATTCCAGAAGACCGCCAACGAGATTCAAATTTCAAATTT
GAAATCTTGGCAATCGCGCCTGAAGACGCTCCTCGAACGGGACCCAGATGACCGCACTAT
CTTCTGGGTTTACGGACCTGATGGTGGGGAAGGAAAATCCACCTTTGCCAGAGACCTGTA
CAGAAGTGGGTCCTGGTTCTATACACGTGGAGGATCTGCAGATAATGTAGCTTACCAGTA
CATAGGATGTTTAGGAAATAATATTGTATTTGATATTCCTCGTGATAAGAAGGATTATCT
ACAATATAGTTTAATAGAGATGTTTAAAGATAGGTTAATAGTTAGTAATAAGTATGAGCC
TCTTATGGCTCCCTTAATTAATTGTATTCATGTTGTAGTTATGTCTAATTTTCTTCCAGA
CTTTGAGAAGATTAGCGTAGATAGGGTCCATGTAATCCCATGTATACCATGTGGTGTTTG
TCTTAAACACCACAGTGCTGATGTAATGTGTGGCGAATATATGGAATAA

CLCuMuARep-PK:Mul:Cotton:09aazFR877532
ATGCC-TACTATTCAGTCACAATGGTGGTGTTTTACTGTTTTCTTCCTCTCTGCGACTGC
TCCCGATCTGGTTCCTCTCTTCGAGAACACCCACGTTAGTTACGCCTGCTGGCAGGAAGA
AGAGTCGCCCACGACTCGACGACGCCATTTGCAGGGGTATCTCCAATTGAAGGGGAAAAG
AAGCTTTGCTCAGGTGAAATCTCTCTTTGGTGACTTGAACCCCCATTTGGAGAAACAACG
TGCGCGTAAGACCGACGAAGCTCGGGATTATTGTATGAAAGAGGAAACTAGGGTTTCCGG
CCCCTTTGAATTTGGGGATTATTGTCCTGCTGGTTCTCACAAACGCCGGCAACGAGAATC
TGTAATTCGAAGTCCGGTGAGAATGGCTGAGGAAAATCCGTCTGTCTTCCGACGAGTTAA
GGCAAAGATTGCAGAAGAAGATTTCCAGAAGACCGCCAATGAGATTCAAATTTCAAATTT
GAAATCTTGGCAATTGCGCCTGAAGACGCTCCTCGAACGGGACCCAGATGACCGCACTAT
CTTCTGGGTGTATGGACCTGATGGTGGGGAAGGAAAATCCACCTTTGCCAGAGACCTGTA
TAGAAGTGGGTCCTGGTTTTATACACGTGGTGGCTCTGCAGATAATGTTAGCTACCAGTA
TATAGGATGTTTAGGAAATAATATTGTATTTGATATTCCTCGTGATAAGAAGGATTATCT
ACAATACAGTTTAATAGAGATGTTTAAAGATAGGTTAATAGTTAGTAATAAGTATGAGCC
TCTTATGGCTCCCTTAATTAATTGTATTCATGTTGTAGTTATGTCTAATTTTCTCCCAGA
CTTTGAGAAGATTAGTGTAGATAGAGTCCATGTAATCCCATGTATACCATGTGGTGTTTG
TCTTAAACACCACAGTGCTGATGTAATGTGTGGCGAATATATGGAATAA

CLCuMuARep-PK:Mul:Cotton:09aazFR873571
ATGCC-TACTATTCAGTCACAATGGTGGTGTTTTACTGTCTTCTTCCTTTCTGCGACCGC
TCCCGATCTGGTTCATCTCTTCGAGAACACCCACGTTAGTTACGCCTGCTGGCAGGAAGA
AGAGTCGCCCACGACTCGACGACGCCACTTGCAGGGGTATCTCCAATTGAAGGGGAAAAG
AAGCTTTGCGCAGGTTAAGGCACTGTTCGGAGACCTGAACCCCCACCTGGAGAAACAACG
TGCGCGTAAGACCGACGAAGCTCGGGATTATTGTATGAAAGAGGAAACTAGGGTTTCCGG
CCCTTTTGAATTTGGGGAATATACGGCTGCAGGTTCTCACAAACGCCGCCAACGAGAATC
TGTAATTCGAAGTCCGGTGAGAATGTCTGAGGAGAATCCGTCCGTTTTCCGACGAGTCAA
GGCAAAGATTGCAGAAGAAGATTTCCAGAAGACCGCCAAAGAGATTCAAATTTCAAATTT
GAAATCTTGGCAATCGCGCCTGAAGACGCTCCTCGAAAGGGACCCAGATGACCGCACTAT
CTTCTGGGTTTACGGACCAGATGGTGGGGAAGGAAAATCCACCTTTGCCAGAGACCTGTA
CAGAAGTGGGTCCTGGTTCTATACACGTGGTGGCTCTGCAGATAATGTTAGCTACCAGTA
TATAGGATGTTTAGGCAATAATATTGTATTTGATATTCCTCGTGATAAGAAGGATTATCT
ACAGTACAGTTTAATAGAGATGTTTAAGGATAGATTAATAGTTAGTAATAAGTATGAGCC
CCTTATGGCCCCTTTAATTAATTGTATCCATGTAGTTGTGATGTCTAATTTTCTCCCAGA
CTTCGAGAAGATTAGCGTAGATAGAGTCCATGTAATCCCTTGTAGACCATGTAGTGTTTG
TCTTAAACACCATGGTTCTGATGTAATGTGTGAGGAATATATTGAATAA

CLCuMuARep-PK:Koohi:Cotton:13aazHG934816
ATGCC-TACTATTCAGTCACAATGGTGGTGTTTTACTGTCTTCTTCCTTTCTGCGACCGC
TCCCGACCTTGTTCCTCTCTTCGAGAACACCCACGTTAGTTACGCCTGCTGGCAGGAAGA
AGAGTCGCCGACGACTCGACGACGCCACTTGCAGGGCTACCTGCAATTGAAGGGGAAAAG
AAGCTTTTCGCAGGTTAAGGCACTGTTCGGAGACCTGAACCCCCACCTGGAGAAACAACG
TGCGCGTAAGACCGACGAAGCTCGGGATTACTGTATGAAAGAGGAAACTAGGGTTTCCGG
TCCTTTTGAATTTGGGGATTACTGTCCTGCTGGTTCTCACAAACGACGACAACGAGAATC
TGTAATTCGAAGTCCGGTGAGAATGGCTGAGGAGAATCCGTCTGTCTTCCGACGAGTCAA
GGCAAAGATTGCTGAGGAAGAACTCCAGAATACCGCCAAGGAGATTCAAATTTCAAATTT
GAAATCTTGGCAATCGCGCCTGAAGACGCTCCTCGAACGGGACCCAGATGACCGCACTAT
CTTCTGGGTTTACGGACCTGATGGTGGGGAAGGAAAATCCACCTTTGCCAGAGACCTGTA
CAGAAGTGGGTCCTGGTTCTATACACGTGGAGGATCTGCAGATAATGTAGCTTACCAGTA
CATAGGATGTTTAGGGAATAATATTGTATTTGATATTCCTCGTGATAAGAAGGATTATCT
ACAGTACAGTTTAATAGAGATGTTTAAGGATAGATTAATAGTTAGTAATAAGTATGAGCC
TCTGATGGCTCCCTTAATTAATTGTATCAATGTAGTTGTGATGTCTAATTTTCTCCCAGA
CTTTGAGAAGATTAGCGTAGATAGAGTCCATGTAATCCCATGTATTCCTTGTGGTGTTTG
TCTTAAGCATCATGTTGGTGAAATAAAATGTGAGGAATATTTGGAATAA

CLCuMuARep-PK:Khw:Cotton:13aazHG934814
ATGCC-TACTATTCAGTCACAATGGTGGTGTTTTACTGTCTTCTTCCTTTCTGCGACCGC
TCCCGACCTTGTTCCTCTCTTCGAGAACACCCACGTTAGTTACGCCTGCTGGCAGGAAGA
AGAGTCGCCGACGACTCGACGACGCCACTTGCAGGGCTACCTGCAATTGAAGGGGAAAAG
AAGCTTTTCGCAGGTTAAGGCACTGTTCGGAGACCTGAACCCCCACCTGGAGAAACAACG
TGCGCGTAAGACCGACGAAGCTCGGGATTACTGTATGAAAGAGGAAACTAGGGTTTCCGG
TCCTTTTGAATTTGGGGATTACTGTCCTGCTGGTTCTCACAAACGACGACAACGAGAATC
TGTAATTCGAAGTCCGGTGAGAATGGCTGAGGAGAATCCGTCCGTCTTCCGACGAGTCAA
GGCAAAGATTGCTGAGGAAGAATTCCAGAAGACCGCCAAGGAGATTCAAATTTCAAATTT
GAAATCTTGGCAATCGCGCCTGAAGACGCTCCTCGAACGGGACCCAGATGACCGCACTAT
CTTCTGGGTTTACGGACCTGATGGTGGGGAAGGAAAATCCACCTTTGCCAGAGACCTGTA
CAGAAGTGGGTCCTGGTTCTATACACGTGGAGGATCTGCAGATAATGTAGCTTACCAGTA
CATAGGATGTTTAGGGAATAATATTGTATTTGATATTCCTCGTGATAAGAAGGATTATCT
ACAGTACAGTTTAATAGAGATGTTTAAGGATAGATTAATAGTTAGTAATAAGTATGAGCC
TCTGATGGCTCCCTTAATTAATTGTATCCATGTAGTTGTGATGTCTAATTTTCTCCCAGA
CTTTGAGAAGATTAGCGTAGATAGAGTCCATGTAATCCCATGTATTCCTTGTGGTGTTTG
TCTTAAGCATCATGTTGTTGAAATAAAATGTGAGGAATATTTGGAATAA

CLCuMuARep-PK:Fsd:Saccharum:15aazLN886537
ATGCC-TACTATTCAGTCACAATGGTGGTGTTTTACTGTTTTCTTCCTCTCTGCGACTGC
TCCCGATCTAGTTCCTCTCTTCGAGAACACTCACGTTAGTTACGCCTGCTGGCAGGAAGA
AGAGTCTCCCACGACTCGACGACGCCATTTGCAGGGGTATCTCCAATTGAAGGGGAAAAG
AAGCCTTGCTCAGGTGAAATCTCTCTTTGGTGACTTGAACCCCCATTTGGAGAAACAACG
TGCGCGTAAGACCGACGAAGCTCGGGATTATTGTATGAAAGAGGAAACTAGGGTTTCCGG
CCCCTTTGAATTTGGGGATTATTGTCCTGCTGGTTCGCACAAACGCCGGCAACGAGAATC
TGTAATTCGAAGTCCGGTGAGAATGGCTGAGGAAAATCCGTCTGTTTTCCGACGAGTTAA
GGCAAAGATTGCAGAAGAAGAATTCCAGAAGACCGCCAACGAGATTCAAAATTCAAATTT
GAAATCTTGGCAATCGCGCCTGAAGACGCTCCTCGAACGGGACCCAGATGACCGCACTAT
CTTCTGGGTTTACGGACCTGATGGTGGGGAAGGAAAATCCACCTTTGCCAGAGACCTGTA
CAGAAGTGGGTCCTGGTTCTATACACGTGGAGGATCTGCAGATAATGTAGCTTACCAGTA
CATAGGACGTTTAGGAAATAATATTGTATTTGATATCCCTCGTGATAAGAAGGATTATCT
ACAATACAGTTTAATAGAGATGTTTAAAGATAGGTTAATAGTTAGTAATAAGTATGAGCC
TCTTATGGCTCCCTTAATTAATTGTATTCATGTTGTAGTTATGTCTAATTTTCTTCCAGA
CTTTGAGAAGATTAGCGTAGATAGGGTTCATGTAATCCCATGTATACCATGTGGTGTTTG
TCTTAAACACCACAGTGTTGATGTAATGTGTGGCGAATATATGGAATAA

CLCuMuARep-PK:Fsd:Cotton:1999aazAJ132345
ATGCC-TACTATTCAGTCACAATGGTGGTGTTTTACTGTCTTTTTCCTCTCTGCGACTGC
TCCTGATCTGGTTCCTTTCTTCGAGAACACCCACGTTAGTTACGCCTGCTGGCAGGAAGA
AGAGTCGCCCACGACTCGACGACGCCATTTGCAGGGTTATCTCCAATTGAAGGGGAAAAG
AAGCCTTGCTCAGGTGAAATCTCTCTTCGGTGACTTGAACCCCCATTTGGAGAAACAACG
TGCGCGTAAGACCGACGAAGCTCGGGATTATTGTATGAAAGAGGAAACTAGGGTTTCCGG
CCCCTTTGAATTTGGGGATTATTGTCCTGCTGGTTCTCACAAACGCCGGCAACGAGAATC
TGTAATTCGAAGTCCGGTGAGAATGGCTGAGGAAAATCCGTCTGTCTTCCGACGAGTTAA
GGCAAAGATTGCAGAAGAAGATTTCCAGAAGACCGCCAAGGAGATTCAAATTTCAAATTT
GAAATCTTGGCAATTGCGCCTGAAGACGCTCCTCGAACGGGACCCAGATGACCGCACTAT
CTTCTGGGTGTATGGACCTGATGGTGGGGAAGGAAAATCTACCTTTGCCAGAGACCTGTA
TAGAAGTGGGTCCTGGTTCTATACACGTGGTGGCTCTGCAGATAATGTTAGCTACCAGTA
TATAGGATGTTTAGGAAATAATATTGTATTTGATATCCCTCGTGATAAGAAGGATTATCT
ACAATACAGTTTAATAGAGATGTTTAAAGATAGGTTAATAGTTAGTAATAAGTATGAGCC
TCTTATGGCTCCCTTAATTAATTGTATTCATGTTGTAGTTATGTCTAATTTTCTCCCAGA
CTTTGAGAAGATTAGTGTTGATAGAGTCCATGTAATCCCATGTATACCATGTGGTGTTTG
TGTTAAACACCATAGTGCTGATGTAATGTGTGGCGAATATATGGAATAA

CLCuMuARep-PK:Fsd:Cotton:15aazKY429102
ATGCC-TACTATTCAGTCACAATGGTGGTGTTTTACTGTCTTCTTCCTTTCTGCGACCGC
TCCCGACCTGGTTCCTCTCTTCGAGAACACCCACGTTAGTTACGCCTGCTGGCAGGAAGA
AGAGTCGCCGACGACTCGACGACGCCACTTGCAGGGCTACCTGCAATTGAAGGGGAAAAG
AAGCTTTTCGCAGGTTAGGGCACTGTTCGGAGACCTGAACCCCCACCTGGAGAAACAACG
TGCGCGTAAGACCGACGAAGCTCGGGATTACTGTATGAAAGAGGAAACTAGGGTTTCCGG
TCCATTTGAATTTGGGGATTACTGTCCTGCTGGTTCTCACAAACGACGACAACGAGAATC
TGTAATTCGAAGTCCGGTGAGAATGGCTGAGGAGAATCCGTCCGTCTTCCGACGAGTCAA
GGCAAAGATTGCTGAGGAAGAATTCCAGAAGACCGCCAAGGAGATTCAAATTTCAAATTT
GAAATCTTGGCAATCGCGCCTGAAGACGCTCCTCGAACGGGACCCAGATGACCGCACTAT
CTTCTGGGTTTACGGACCTGATGGTGGGGAAGGAAAATCCACCTTTGCTAGAGACCTGTA
CAGAAGTGGGTCCTGGTTCTATACACGTGGTGGCTCTGCAGATAATGTTAGCTACCAGTA
CATAGGATGTTTAGGGAATAATATTGTATTTGATATTCCTCGTGATAAGAAGGATTATCT
ACAGTACAGTTTAATAGAGATGTTTAAGGATAGATTAATAGTTAGTAATAAGTATGAGCC
TCTGATGGCTCCCTTAATTAATTGTATCCATGTAGTTGTGATGTCTAATTTTCTCCCAGA
CTTTGAGAAGATTAGCGTAGATAGAGTCCATGTAATCCCATGTATTCCTTGTGGTGTTTG
TCTTAAGCATCATGTTGGTGAAATAAAATGTGAGGAATATTTGGAATAA

CLCuMuARep-P:Fsd:Cotton:13aazHG934820
ATGCC-TACTATTCAGTCACAATGGTGGTGTTTTACTGTCTTCTTCCTTTCTGCGACCGC
TCCCGACCTGGTTTCTCTCTTCGAGAACACCCACGTTAGTTACGCCTGCTGGCAGGAAGA
AGAGTCGCCGACGACTCGACGACGCCACTTGCAGGGCTACCTGCAATTGAAGGGGAAAAG
AAGCTTTTCGCAGGTTAAGGCACTGTTCGGAGACCTGAACCCCCACCTGGAGAAACAACG
TGCGCGTAAGACCGACGAAGCTCGGGATTACTGTATGAAAGAGGAAACTAGGGTTTCCGG
TCCTTTTGAATTTGGGGATTACTGTCCTGCTGGTTCTCACAAACGACGACAACGAGAATC
TGTAATTCGAAGTCCGGTGAGAATGGCTGAGGAGAATCCGTCCGTCTTCCGACGAGTCAA
GGCAAAGATTGCTGAGGAAGAATTCCAGAAGACCGCCAAGGAGATTCAAATTTCAAATTT
GAAATCTTGGCAATCGCGCCTGAAGACGCTCCTCGAACGGGACCCAGATGACCGCACTAT
CTTCTGGGTTTACGGACCTGATGGTGGGGAAGGAAAATCCACCTTTGCCAGAGACCTGTA
CAGAAGTGGGTCCTGGTTCTATACACGTGGAGGATCTGCAGATAATGTAGCTTACCAGTA
CATAGGATGTTTAGGGAATAATATTGTATTTGATATTCCTCGTGATAAGAAGGATTATCT
ACAGTACAGTTTAATAGAGATGTTTAAGGATAGATTAATAGTTAGTAATAAGTATGAGCC
TCTGATGGCTCCCTTAATTAATTGTATCCATGTAGTTGTGATGTCTAATTTTCTCCCAGA
CTTTGAGAAGATTAGCGTAGATAGAGTCCATGTAATCCCATGTATTCCTTGTGGTGTTTG
TCTTAAGCATCATGTTGGTGAAATAAAATGTGAGGAATATTTGGAATAA

CLCuMuARep-PK:Fsd:Cotton:12aazHG530123
ATGCCCTACTATTCAGTCACAATGGTGGTGTTTTACTGTCTTCTTCCTTTCTGCGAC-GC
TCCGGACCTCGTTCCTCTTTTCGAGAACACCCACGCTAGTTACGCCTGCTGGCAGGAAGA
AGAGTCGCAGACGACTCGACGACGCCACTTGCAGGGCTACCTGCAATTGAAGGGGAAAAG
AAGCTTTTCGCAGGTTAAGGCACTGTTCGGAGACCTGAACCCCCACCTGGAGAAACAACG
TGCGCGTAAGACCGACGAAGCTCGGGATTACTGTATGAAAGAGGAAACTAGGGTTTCCGG
TCCTTTTGAATTTGGGGATTACTGTCCTGCTGGTTCTCACAAACGACGACAACGAGAATC
TGTAATTCGAAGTCCGGTGAGAATGGCTGAGGAGAATCCGTCCGTCTTCCGACGAGTCAA
GGCAAAGATTGCTGAGGAAGAATTCCAGAAGACCGCCAAGGAGATTCAAATTTCAAATTT
GAAATCTTGGCAATCGCGCCTGAAGACGCTCCTCGAACGGGACCCAGATGACCGCACTAT
CTTCTGGGTTTACGGACCTGATGGTGGGGAAGGAAAATCCACTTTTGCCAGAGACCTATA
CAGAAGTGGGTCCTGGTTCTATACACGTGGAGGATCTGCAGATAATGTAGCTTACCAGTA
CATAGGGTGTTTAGGGAATAATATTGTATTTGATATTCCTCGTGATAAGAAGGATTATCT
ACAGTACAGTTTAATAGAGATGTTTAAGGGTAGATTAATAGTTAGTAATAAGTATGAGCC
TCTGATGGCTCCCTTAATTAATTGTATCCATGTAGTTGTGATGTCTAATTTTCTCCCAGA
CTTTGAGAAGATTAGCGTAGATAGAGTCCATGTAATCCCATGTATTCCTTGTGGTGTTTG
TCTTAAGCATCATGTTGGTGAAATAAAATGTGAGGAATATTTGGAATAA

CLCuMuARep-PK:Fsd:Cotton:10aazKR816016
ATGCC-TACTATTCAGTCACAATGGTGGTGTTTTACTGTCTTCTTCCTTTCTGCGACCGC
TCCCGACCTGGTTCCTCTCTTCGAGAACACCCACGTTAGTTACGCCTGCTGGCAGGAAGA
AGAGTCGCCGACGACTCGACGACGCCACTTGCAGGGCTACTTGCAATTGAAGGGGAAAAG
AAGCTTTTCGCAGGTTAAGGCACTGTTCGGAGACCTGAACCCCCACCTGGAGAAACAACG
TGCGCGTAAGACCGACGAAGCTCGGGACTACTGTATGAAAGAGGAAACTAGGGTTTCCGG
TCCTTTTGAATTTGGGGATTACTGTCCTGCTGGTTCTCACAAACGACGACAACGAGAATC
TGTAATTCGAAGTCCGGTGAGAATGGCTGAGGAGAATCCGTCCGTCTTCCGACGAGTCAA
GGCAAAGATTGCTGAGGAAGAATTCCAGAAGACCGCCAAGGAGATTCAAATTTCAAATTT
GAAATCTTGGCAATCGCGCCTGAAGACGCTCCTCGAACGGGACCCAGATGACCGCACTAT
CTTCTGGGTTTACGGACCTGATGGTGGGGAAGGAAAATCCACCTTTGCCAGAGACCTGTA
CAGAAGTGGGTCCTGGTTCTATACACGTGGTGGCTCTGCAGATAATGTTAGCTACCAGTA
CATAGGATGTTTAGGGAATAATATTGTATTTGATATTCCTCGTGATAAGAAGGATTATCT
ACAGTACAGTTTAATAGAGATGTTTAAGGATAGATTAATAGTTAGTAATAAGTATGAGCC
TCTGATGGCTCCCTTAATTAATTGTATCCATGTAGTTGTTATGTCTAATTTTCTCCCAGA
CTTTGAGAAGATTAGCGTAGATAGAGTCCATGTAATCCCATGTATTCCTTGTGGTGCTTG
TCTTAAGCATCATGTTGGTGAAATAAAATGTGAGGAATATTTGGAATAA

CLCuMuARep-PK:Dhk:Cotton:11aazKR816017
ATGCC-TACTATTCAGTCACAATGGTGGTGTTTTACTGTCTTCTTCCTTTCTGCGACCGC
TCCCGACCTGGTTCCTCTCTTCGAGAACACCCACGTTAGTTACGCCTGCTGGCAGGAAGA
AGAGTCGCCGACGACTCGACGACGCCACTTGCAGGGCTACTTGCAATTGAAGGGGAAAAG
AAGCTTTTCGCAGGTTAAGGCATTGTTCGGAGACCTGAACCCCCACCTGGAGAAACAACG
TGCGCGTAAGACCGACGAAGCCCGGGATTATTGTATGAAAGAGGAAACTAGGGTTTCCGG
TCCTTTTGAATTTGGGAATTACTGTCCTGCTGGTTCTCACAAACGACGACAACGAGAATC
TGTAATTCGAAGTCCGGTGAGAATGGCTGAGGAGAATCCGTCCGTCTTCCGACGAGTCAA
GGCAAAGATTGCTGAGGAAGAATTCCAGAAGACCGCC?AGGAGATTCAAATTTCAAATTT
GAAATCTTGGCAATCGCGCCTGAAGACGCTCCTCGAACGGGACCCAGATGACCGCACTAT
CTTCTGGGTTTACGGACCTGATGGTGGGGAAGGAAAATCCACCTTTGCCAGAGACCTGTA
CAGAAGTGGGTCCTGGTTCTATACACGTGGTGGCTCTGCAGATAATGTAGCTTACCAGTA
CATAGGATGTTTAGGGAATAATATTGTATTTGATATTCCTCGTGATAAGAAGGATTATCT
ACAGTACAGTTTAATAGAGATGTTTAAGGATAGATTAATAGTTAGTAATAAGTATGAGCC
TCTGATGGCTCCCTTAATTAATTGTATCCATGTAGTTGTTATGTCTAATTTTCTCCCAGA
CTTTGAGAAGATTAGCGTAGATAGAGTCCATGTAATCCCATGTATTCCTTGTGGTGTTTG
TCTTAAGCATCATGTTGGTGAAATAAAATGTGAGGAATATTTGGAATAA

CLCuMuARep-PK:Cotton:16aazLT615045
ATGCC-TACTATTCAGTCACAATGGTGGTGTTTTACTGTCTTCTTCCTTTCTGTGACCGC
TCCCGACCTTGTTCCTCTCTTCGAGAACACCCACGTTAGTTACGCCTGCTGGCAGGAAGA
AGAGTCGCCGACGACTCGACGACGCCACTTGCAGGGCTACCTGCAATTGAAGGGGAAAAG
AAGCTTTTCGCAGGTTAAAGCACTGTTCGGAGACCTGAACCCCCATCTGGAGAAACAACG
TGCGCGTAAGACCGACGAAGCTCGGGATTACTGTATGAAAGAGGAAACTAGGGTTTCCGG
TCCTTTTGAATTTGGGGATTACTGTCCTGCTGGTTCTCACAAACGACGACAACGAGAATC
TGTAATTCGAAGTCCGGTGAGAATGGCTGAGGAGAATCCGTCCGTCTTCCGACGAGTCAA
GGCAAAGATTGCTGAGGAAGAATTCCAGAAGACCGCCAAGGAGATTCAAATTTCAAATTT
GAAATCTTGGCAATCCCGCCTGAAGACGCTCCTCGAACGGGACCCAGATGACCGCACTAT
CTTCTGGGTTTACGGACCTGATGGTGGAGAAGGAAAATCCACCTTTGCCAGAGACCTGTA
CAGAAGTGGGTCCTGGTTCTATACACGTGGAGGATCTGCAGATAATGTAGCTTACCAGTA
CATAGGATGTTTAGGGAATAATATTGTATTTGATATTCCTCGTGATAAGAAGGATTATCT
ACAGTACAGTTTAATAGAGATGTTTAAGGATAGATTAATAGTTAGTAATAAGTATGAGCC
TCTTATGGCTCCCTTAATTAATTGTATCCATGTAGTTGTGATGTCTAATTTTCTCCCAGA
CTTTGAGAAGATTAGCGTAGATAGAGTCCATGTGATCCCATGTATTCCTTGTGGTGTTTG
TCTTAAGCATCATGTTGGTGAAATAAAATGTGAGGAATATTTGGAATAA

CLCuMuARep-PK:Cotton:13aazHG934811
ATGCC-TACTATTCAGTCACAATGGTGGTGTTTTACTGTCTTCTTCCTTTCTGCGACCGC
TCCCGACCTGGTTCCTCTCTTCGAGAACACCCACGTTAGTTACGCCTGCTGGCAGGAAGA
AGAGTCGCCGACGACTCGACGACGCCACTTGCAGGGCTACCTGCAATTGAAGGGGAAAAG
AAGCTTTTCGCAGGTTAAGGCACTGTTTGGAGACCTGAACCCCCACCTGGAGAAACAACG
TGCGCGTAAGACCGACGAAGCTCGGGATTACTGTATGAAAGAGGAAACTAGGGTTTCCGG
TCCTTTTGAATTTGGGGATTACTGTCCTGCTGGTTCTCACAAACGACGACAACGAGAATC
TGTAATTCGAAGTCCGGTGAGAATGGCTGAGGAGAATCCGTCCGTCTTCCGACGAGTCAA
GGCAAAGATTGCTGAGGAAGAATTCCAGAAGACCGCCAAGGAGATTCAAATTTCAAATTT
GAAATCTTGGCAGTCGCGCCTGAAGACGCTCCTCGAACGGGACCCAGATGACCGCACTAT
CTTCTGGGTTTACGGACCTGATGGTGGGGAAGGAAAATCCACCTTTGCCAGAGACCTGTA
CAGAAGTGGGTCCTGGTTCCATACACGTGGAGGATCTGCAGATAATGTAGCTTACCAGTA
CATAGGATGTTTAGGGAATAATATTGTATTTGATATTCCTCGTGATAAGAAAGATTATCT
ACAGTACAGTTTAATAGAGATGTTTAAGGATAGATTAATAGTTAGTAATAAGTATGAGCC
TTTGATGGCTCCCTTAATTAATTGTATCCATGTAGTTGTTATGTCTAATTTTCTCCCAGA
CTTTGAGAAGATTAGCGTAGATAGAGTCCATGTAATCCCATGTATTCCTTGTGGTGTTTG
TCTTAAGCATCATGTTGGTGAAATAAAATGTGAGGAATATTTGGAATAA

CLCuMuARep-PK:Cotton:13aazHG934804
ATGCC-TACTATTCAGTCACAATGGTGGTGTTTTACTGTCTTCTTTCTTTCTGCGACCGC
TCCCGACCTGGTTCCTCTCTTCGAGAACACCCACGTTAGTTACGCCTGCTGGCAGGAAGA
AGAGTCGCCGACGACTCGACGACGCCACTTGCAGGGCTACCTGCAATTGAAGGGGAAAAG
AAGCTTTTCGCAGGTTAAGGCACTGTTCGGAGACCTGAACCCCCACCTGGAGAAACGACG
TGCGCGTAAGACCGACGAAGCTCGGGATTACTGTATGAAAGAGGAAACTAGGGTTTCCGG
TCCTTTTGAATTTGGGGATTACTGTCCTGCTGGTTCTCACAAACGACGACAACGAGAATC
TGTAATTCGAAGTCCGGTTAGAATGGCTGAGGAGAATCCGTCCGTCTTCCGACGAGTCAA
GGCAAAGATTGCTGAGGAAGAATTCCAGAAGACCGCCAAGGAAATTCAAATTTCAAATTT
GAAATCTTGGCAATCGCGCCTGAAGACGCTCCTCGAACGGGACCCAGATGACCGCACTAT
CTTCTGGGTTTACGGACCTGATGGTGGGGAAGGAAAATCCACCTTTGCCAGAGACCTGTA
CAGAAGTGGGTCCTGGTTCTATACACGTGGAGGATCTGCAGATAATGTAGCTTACCAGTA
CATAGGATGTTTAGGGAATAATATTGTATTTGATATTCCTCGTGATAAGAAGGATTATCT
ACAGTACAGTTTAATAGAGATGTTTAAGGATAGATTAATAGTCAGTAATAAGTATGAGCC
TCTGATGGCTCCCTTAATTAATTGTATCCATGTAGTTGTGATGTCTAATTTTCTCCCAGA
CTTTGAGAAGATTAGCGTAGATAGAGTCCATGTAATCCCATGTATTCCTTGTGGTGTTTG
TCTTAAGCATCATGTTGGTGAAATAAAATGTGAGGAATATTTGGAATAA

CLCuMuARep-PK:Cotton11aazHE979548
ATGCC-TACTATTCAGTCACAATGGTGGTGTTTTACTGTTTTCTTCCTCTCTGCGACTGC
TCCCGATCTGGTTCCTCTCTTCGAGAACACCCACGTTAGTTACGCCTGCTGGCAGGAAGA
AGAGTCGCCCACGACTCGACGACGCCATTTGCAGGGGTATCTCCAATTGAAGGGGAAAAG
AAGCTTTGCTCAGGTGAAATCTCTCTTTGGTGACTTGAACCCCCATTTGGAGAAACAACG
TGCGCGTAAGACCGACGAAGCTCGGGATTACTGTATGAAAGAGGAAACTAGGGTTTCCGG
TCCTTTTGAATTTGGGGATTACTGTCCTGCTGGTTCTCACAAACGACGACAACGAGACTC
TGTAATTCGAAGTCCGGTGAGAATGGCTGAGGAGAATCCGTCCGTCTTCCGACGAGTCAA
GGCAAAGATTGCTGAGGAAGAATTCCAGAAGACCGCCAAGGAGATTCAAATTTCAAATTT
GAAATCTTGGCAATCGCGCCTGAAGACGCTCCTCGAACGGGACCCAGATGACCGCACTAT
CTTCTGGGTTTACGGACCTGATGGTGGGGAAGGAAAATCCACCTTTGCCAGAGACCTGTA
CAGAAGTGGGTCCTGGTTCTATACACGTGGAGGATCTGCAGATAATGTAGCTTACCAGTA
TATAGGATGTTTAGGAAATAATATTGTATTTGATATCTCTCGTGATAAGAAGGATTATCT
ACAATACAGTTTAATAGAGATGTTTAAAGATAGGTTAATAGTTAGTAATAAGTATGAGCC
TCTTATGGCTCCCTTAATTAATTGTATTCATGTTGTAGTTATGTCTAATTTTCTCCCAGA
CTTTGAGAAGATTAGTGTAGATAGAGTCCATGTAATCCCATGTATACCATGTGGTGTTTG
TCTTAAACACCACAGTGCTGATGTAATGTGTGGCGAATATATGGAATAA

CLCuMuARep-PK:Cotton:10aazHE978348
ATGCC-TACTATTCAGTCACAATGGTGGTGTTTTACTGTCTTCTTCCTTTCTGTGACCGC
TCCCGACCTGGTTCCTCTCTTCGAGAACACTCACGTTAGTTACGCCTGCTGGCAGGAAGA
AGAGTCGCCGACGACTCGACGACGCCACTTGCAGGGCTACCTGCAATTGAAGGGGAAAAG
AAGCTTTTCGCAGGTTAAGGCACTGTTCGGAGACCTGAACCCCCACCTGGAGAAACAACG
TGCGCGTAAGACCGACGAAGCTCGGGATTACTGTATGAAAGAGGAAACTAGGGTTTCCGG
TCCTTTTGAATTTGGGGATTACTGTCCTGCTGGTTCTCACAAACGACGACAACGAGAATC
TGTAATTCGAAGTCCGGTGAGAATGGCTGAGGAGAATCCGTCCGTCTTCCGACGAGTCAA
GGCAAAGATTGCTGAGGAAGAATTCCAGAAGACCGCCAAGGAGATTCAAATTTCAAATTT
GAAATCTTGGCAATCGCGCCTGAAGACGCTCCTCGAACGGGACCCAGATGACCGCACTAT
CTTCTGGGTTTACGGACCTGATGGTGGGGAAGGAAAATCCACCTTTGCCAGAGACCTGTA
CAGAAGTGGGTCCTGGTTCTATACACGTGGAGGATCTGCAGATAATGTAGCTTACCAGTA
CATAGGATGTTTAGGGAATAATATTGTATTTGATATTCCTCGTGATAAGAAGGATTATCT
ACAGTACAGTTTAATAGAGATGTTTAAGGATAGATTAATAGTTAGTAATAAGTATGAGCC
TCTGATGGCTCCCTTAATTAATTGTATCCATGTAGTTGTGATGTCTAATTTTCTCCCAGA
CTTTGAGAAGATTAGCGTAGATAGAGTCCATGTAATCCCATGTATTCCTTGTGGTGTTTG
TCTTAAGCATCATGTTGGTGAAATAAAATGTGAGGAATATTTGGAATAA

CLCuMuARep-PKCotton:10aazHE978345
ATGCC-TACTATTCAGTCACAATGGTGGTGTTTTACTGTCTTCTTCCTTTCTGTGACCGC
TCCCGACCTGGTTCCTCTCTTCGAGAACACTCACGTTAGTTACGCCTGCTGGCAGGAAGA
AGAGTCGCCGACGACTCGACGACGCCACTTGCAGGGCTACCTGCAATTGAAGGGGAAAAG
AAGCTTTTCGCAGGTTAAGGCACTGTTCGGAGACCTGAACCCCCACCTGGAGAAACAACG
TGCGCGTAAGACCGACGAAGCTCGGGATTACTGTATGAAAGAGGAAACTAGGGTTTCCGG
TCCTTTTGAATTTGGGGATTACTGTCCTGCTGGTTCTCACAAACGACGACAACGAGAATC
TGTAATTCGAAGTCCGGTGAGAATGGCTGAGGAGAATCCGTCCGTCTTCCGACGAGTCAA
GGCAAAGATTGCTGAGGAAGAATTCCAGAAGACCGCCAAGGAGATTCAAATTTCAAATTT
GAAATCTTGGCAATCGCGCCTGAAGACGCTCCTCGAACGGGACCCAGATGACCGCACTAT
CTTCTGGGTTTACGGACCTGATGGTGGGGAAGGAAAATCCACCTTTGCCAGAGACCTGTA
TAGAAGTGGGTCCTGGTTCTATACACGTGGAGGATCTGCAGATAATGTAGCTTACCAGTA
CATAGGATGTTTAGGGAATAATATTGTATTTGATATTCCTCGTGATAAGAAGGATTATCT
ACAGTACAGTTTAATAGAGATGTTTAAGGATAGATTAATAGTTAGTAATAAGTATGAGCC
TCTGATGGCTCCCTTAATTAATTGTATCCATGTAGTTGTGATGTCTAATTTTCTCCCAGA
CTTTGAGAAGATTAGCGTAGATAGAGTCCATGTAATCCCATGTATTCCTTGTGGTGTTTG
TCTTAAGCATCATGTTGGTGAAATAAAATGTGAGGAATATTTGGAATAA

CLCuMuARep-PK:Chn:Ipomoea:12aazHG515059
ATGCC-TACTATTCAGTCACAATGGTGGTGTTTTACTGTCTTCTTCCTTTCTGCGACCGC
TCCCGACCTGGTTCCTCTCTTCGAGAACACCCACGTTAGTTACGCCTGCTGGCAGGAAGA
AGAGTCGCCGACGACTCGACGACGCCACTTGCAGGGCTACCTGCAATTGAAGGGGAAAAG
AAGCTTTTCGCAGGTTAAGGCACTGTTCAGAGGCCTGAACCCCCACCTGGAGAAACAACG
TGCGCGTAAGACCGACGAAGCTCGGGATTACTGTATGAAAGAGGAAACTAGGGTTTCCGG
TCCTTTTGAATTTGGGGATTACTGTCCTGCTGGTTCTCACAAACGACGACAACGAGAATC
TGTAATTCGAAGTCCGGTGAGAATGGCTGAGGAGAATCCGTCCGTCTTCCGACGAGTCAA
GGCAAAGATTGCTGAGGAAGAATTCCAGAAGACCGCCAAGGAGGTTCAAATTTCAAATTT
GAAATCTTGGCAATTGCGCCTGAAGACGCTCCTCGAACGGGACCCAGATGACCGCACTAT
CTTCTGGGTTTACGGACCTGATGGTGGGGAAGGAAAATCCACCTTTGCCAGAGACCTGTA
CAGAAGTGGGTCCTGGTTCTATACACGTGGAGGATCTGCAGATAATGTAGCTTACCAGTA
CATAGGATGTTTAGGGAATAATATTGTATTTGATATTCCTCGTGATAAGAAGGATTATTT
ACAGTACAGTTTAATAGAAATGTTTAAGGATAGATTAATAGTTAGTAATAAGTATGAGCC
TCTGATGGCTCCCTTAATTAATTGTATCCATGTAGTTGTGATGTCTAATTTTCTCCCAGA
CTTTGAGAAGATTAGCGTAGATAGAGTCCATGTAATCCCATGTATTCCTTGTGGTGTTTG
TCTTAAGCATCATGATGGTGAAATAAAATGTGAGGAATATTTGGAATAA

CLCuMuARep-PK:Chc:Cotton:15aazLN829136
ATGCC-TACTATTCAGTCACAATGGTGGTGTTTTACTGTCTTCTTCCTTTCTGCGACCGC
TCCCGACCTGGTTCCTCTCTTCGAGAACACCCACGTTAGTTACGCCTGCTGGCAGGAAGA
AGAGTCGCCGACGACTCGACGACGCCACTTGCAGGGCTACCTGCAATTGAAGGGGAAAAG
AAGCTTTTCGCAGGTTAAGGCACTTTTCGGAGACCTGAACCCCCACCTGGAGAAACAACG
TGCGCGTAAGACCGACGAAGCTCGGGATTACTGTATGAAAGAGGAAACTAGGGTTTCCGG
TCCTTTTGAATTTGGGGATTACTGTCCTGCTGGTTCTCACAAACGACGACAACGAGATTC
TGTAATTCGAAGTCCGGTGAGAATGGCTGAGGAGAATCCGTCCGTCTTCCGACGAGTCAA
GGCAAAGATTGCTGAGGAAGAATTCCAGAAGACCGCCAAGGAGATTCAAATTTCAAATTT
GAAATCTTGGCAATCGCGCCTGAAGACGCTCCTCGAGCGGGACCCAGATGACCGCACTAT
CTTCTGGGTTTACGGACCTGATGGTGGGGAAGGAAAATCCACCTTTGCCAGAGACCTGTA
CAGAAGTGGGTCCTGGTTCTATACACGTGGAGGATCTGCAGATAATGTAGCTTACCAGTA
CATAGGATGTTTAGGGAATAATATTGTATTTGATATTCCTCGTGATAAGAAGGATTATCT
ACAGTACAGTTTAATAGAGATGTTTAAGGATAGATTAATAGTTAGTAATAAGTATGAGCC
TCTGATGGCTCCCTTAATTAATTGTATCCATGTAGTTGTGATGTCTAATTTTCTCCCAGA
CTTTGAGAAGATTAGCGTAGATAGAGTCCATGTAATCCCATGTATTCCTTGTGGTGTTTG
TCTTAAGCATCATGTTGGTGAAATAAAATGTGAGGAATATTTGGAATAA

CLCuMuARep-PK:BP:Cotton:12aazHG530125
ATGCC-TTCTATTCAGTCACAATGGTGGTGTTTTACTGTCTTCTTCCTTTCTGCGACCGC
TCCCGACCTGGTTCCTCTCTTCGAGAACACCCACGTTAGTTACGCCTGCTGGCAGGAAGA
AGAGTCGCCGACGACTCGACGACGCCACTTGCAGGGCTACCTGCAATTGAAGGGGAAAAG
AAGCTTTTCGCAGGTTAAGGCTCTGTTCGGAGACCTGAACCCCCACCTGGAGAAACAACG
TGCGCGTAAGACCGACGAAGCTCGGGATTACTGTATGAAAGAGGAAACTAGGGTTTCCGG
TCCTTTTGAATTTGGGGATTACTGTCCTGCTGGTTCTCACAAACGACGACAACGAGAATC
TGTAATTCGAAGTCCGGTGAGAATGGCTGAGGAGAATCCGTCCGTCTTCCGACGAGTCAA
GGCAAAGATTGCTGAGGAAGAATTCCAGAAGACCGCCAATGAGATTCAAATTTCAAATTT
GAAATCTTGGCAATCGCGCCTGAAGACGCTCCTCGAACGGGACCCAGATGACCGCACTAT
CTTCTGGGTTTACGGACCTGATGGTGGGGAAGGAAAATCCACCTTTGCCAGAGACCTGTA
CAGAAGTGGGTCCTGGTTCTATACACGTGGAGGATCTGCAGATAATGTAGCTTACCAGTA
CATAGGATGTTTAGGGAATAATATTGTATTTGATATTCCTCGTGATAAGAAGGATTATCT
ACAGTACAGTTTAATAGAGATGTTTAAGGATAGATTAATAGTTAGTAATAAGTATGAGCC
TTTGATGGCTCCCTTAATTAATTGTATCCATGTAGTTGTGATGTCTAATTTTCTCCCAGA
CTTTGAGAAGATTAGCGTAGATAGAGTCCATGTAATCCCATGTATTCCTTGTGGTGTTTG
TCTTAAGCATCATGTTGGTGAAATAAAATGTGAGGAATATTTGGAATAA

CLCuMuARep-PK:Bhp:Cotton:13aazLN845923
ATGCC-TACTATTCAGTCACAATGGTGGTGTTTTACTGTTTTCTTCCTCTCTGCGACTGC
TCCCGATCTGGTTCCTCTCTTCGAGAACACCCACGTTAGTTACGCCTGCTGGCAGGAAGA
AGAGTCGCCCACGACTCGACGACGCCATTTGCAGGGGTATCTCCAATTGAAGGGGAAAAG
AAGCTTTGCTCAGGTGAAATCTCTCTTTGGTGACTTGAACCCCCATTTGGAGAAACAACG
TGCGCGTAAGATCGACGAAGCTCGGGATTATTGTATGAAAGAGGAAACTAGGGTTTCCGG
CCCCTTTGAATTTGGGGATTATTGTCCTGCTGGTTCTCACAAACGCCGGCAACGAGAATC
TGTAACTCGAAGTCCGGTTAGAATGTCTGAGGAAAATCCGTCTGTCTTCCGACGAGTTAA
GGCAAAGATTGCAGAAGAAGATTTCCAGAAGACCGCCAATGAGATTCAAATTTCAAATTT
GAAATCTTGGCAATTGCGCCTAAAGACGCTCCTGGAACGGGCCCCAGATGACCGCACTAT
CTTCTGGGTATATGGGCCAGATGGTGGTGAAGGGAAATCAACCTTTGCTCGAGACCTGTA
TAGAAGTGGGTCCTGGTTCTATACACGTGGAGGATCTGCAGATAATGTAGCTTACCAGTA
TATAGGATGTTTAGGAAATAATATTGTATTTGATATCCCTCGTGATAAGAAGGATTATCT
ACAATACAGTTTAATAGAGATGTTTAAAGATAGGTTAATAGTTAGTAATAAGTATGAGCC
TCTTATGGCTCCCTTAATTAATTGTATTCATGTTGTAGTTATGTCTAATTTTCTCCCAGA
CTTTGAGAAGATTAGTCAGGATAGAGTCCATGTAATCCCGTGTATACCATGTGGTGTTTG
TTTTAAACACCACAGTGCTGATGTAATGTGTGGCGAATATATGGAATAA

CLCuMuARep-PK:Bhk:Cyamopsis:15aazLN829131
ATGCC-TACTATTCAGTCACAATGGTGGTGTTTTACTGTCTTCTTTCTTTCTGCGACTGC
TCCCGACCTGGTTCCTCTCTTCGAGAACACCCACGTTAGTTACGCCTGCTGGCAGGAAGA
AGAGTCGCCGACGACTCGACGACGCCACTTGCAGGGCTACCTGCAATTGAAGGGGAAAAG
AAGCTTTTCGCAGGTTAAGGCACTGTTCGGAGACCTGAACCCCCACCTGGAGAAACAACG
TGCGCGTAAGACCGACGAAGCTCGGGATTACTGTATGAAAGAGGAAACTAGGGTTTCCGG
TCCTTTTGAATTTGGGAATTACTGTCCTGCTGGTTCTCACAAACGACGACAACGAGAATC
TGTAATTCGAAGTCCGGTTAGAATGGCTGAGGAGAATCCGTCCGTCTTCCGACGAGTCAA
GGCAAAGATTGCTGAGGAAGAATTCCAGAAGACCGCCAAGGAAATTCAAATTTCAAATTT
GAAATCTTGGCAATCGCGCCTGAAGACGCTCCTCGAACGGGACCCAGATGACCGCACTAT
CTTCTGGGTTTACGGACCTGATGGTGGGGAAGGAAAATCCACCTTTGCCAGAGACCTGTA
CAGAAGTGGGTCCTGGTTCTATACACGTGGAGGATCTGCAGATAATGTAGCTTACCAGTA
CATAGGATGTTTAGGGAATAATATTGTATTTGATATTCCTCGTGATAAGAAGGATTATCT
ACAGTACAGTTTAATAGAGATGTTTAAGGATAGATTAATAGTCAGTAATAAGTATGAGCC
TCTGATGGCTCCCTTAATTAATTGTATCCATGTAGTTGTGATGTCTAATTTTCTCCCAGA
CTTTGAGAAGATTAGCGTAGATAGAGTCCATGTAATCCCATGTATTCCTTGTGGTGTTTG
TCTTAAGCATCATGTTGGTGAAATAAAATGTGAGGAATATTTGGAATAA

CLCuMuARep-IN:srig:Cotton:10aazGU992937
ATGCC-TACTATTCAGTCACAATGGTGGTGTTTTACTGTCTTCTTCCTTTCTGCGACCGC
TCCCGATCTGGTTCCTCTCTTCGAGAACACCCACGTTAGTTACGCCTGCTGGCAGGAAGA
AGAGTCGCCGACGACTCGACGACGCCACTTGCGGGGCTACCTGCAATTGAAGGGGAAAAG
AAGCTTTTCGCAGGTTAAGGCACTGTTCGGAGACCTGAACCCCCACCTGGAGAAACAACG
TGCGCGTAAGACCGACGAAGCTCGGGATTACTGTATGAAAGAGGAAACTAGGGTTTCCGG
TCCTTTTGAATTTGGGGATTACTGTCCTGCTGGTTCTCACAAACGACGACAACGAGAATC
TGTAATTCGAAGTCCGGTGAGAATGGCTGAGGAGAATCCGTCCGTCTTCCGACGAGTCAA
GGCAAAGATTGCTGAGGAAGAATTCCAGAAGACCGCCAAGGAGATTCAAATTTCAAATTT
GAAATCTTGGCAATCGCGCCTGAAGACGCTCCTCGAACGGGACCCAGATGACCGCACTAT
CTTCTGGGTTTACGGACCTGATGGTGGGGAAGGAAAATCCACCTTTGCCAGAGACCTGTA
CAGAAGTGGGTCCTGGTTCTATACACGTGGAGGATCTGCAGATAATGTAGCTTACCAGTA
CATAGGATGTTTAGGGAATAATATTGTATTTGATATTCCTCGTGATAAGAAGGATTATCT
ACAATACAGTTTAATAGAGATGTTTAAGGATAGATTAATAGTTAGTAATAAGTATGAGCC
TCTGATGGCTCCCTTAATTAATTGTATCCATGTAGTTGTGATGTCTAATTTTCTCCCAGA
CTTTGAGAAGATTAGCGTAGATAGAGTCCATGTAGTCCCATGTATTCCTTGTGGTGTTTG
TCTTAAGCATCATGTTGGTGAAATAAAATGTGAGGAATATTTGGAATAA

CLCuMuARep-IN:Abelmoschus:10aazHM004548
ATGCC-TACTATTCAGTCACAATGGTGGTGTTTTACTGTCTTCTTCCTTTCTGCGACCGC
TCCCGATCTGGTTCCTCTCTTCGAGAACACCCACGTTAGTTACGCCTGCTGGCAGGAAGA
AGAGTCGCCGACGACTCGACGACGCCACTTGCAGGGCTACCTGCAATTGAAGGGGAAAAG
AAGCTTTTCGCAGGTTAAGGCACTGTTCGGAGACCTGAACCCCCACCTGGAGAAACAACG
TGCGCGTAAGACCGACGAAGCTCGGGATTACTGTATGAAAGAGGAAACTAGGGTTTCCGG
TCCTTTTGAATTTGGGGATTACTGTCCTGCTGGTTCTCACAAACGACGACAACGAGAATC
TGTAATTCGAAGTCCGGTGAGAATGGCTGAGGAGAATCCGTCCGTCTTCCGACGAGTCAA
GGCAAAGATTGCTGAGGAAGAATTCCAGAAGACCGCCAAGGAGATTCAAATTTCAAATTT
GAAATCTTGGCAATCGCGCCTGAAGACGCTCCTCGAACGGGACCCAGATGACCGCACTAT
CTTCTGGGTTTACGGACCTGATGGTGGGGAAGGAAAATCCACCTTTGCCAGAGACCTGTA
CAGAAGTGGGTCCTGGTTCTATACACGTGGAGGATCTGCAGATAATGTAGCTTACCAGTA
CATAGGATGTTTAGGGAATAATATTGTATTTGATATTCCTCGTGATAAGAAGGATTATCT
ACAATACAGTTTAATAGAGATGTTTAAGGATAGATTAATAGTTAGTAATAAGTATGAGCC
TCTGATGGCTCCCTTAATTAATTGTATCCATGTAGTTGTGATGTCTAATTTTCTCCCAGA
CTTTGAGAAGATTAGCGTAGATAGAGTCCATGTAATCCCATGTATTCCTTGTGGTGTTTG
TCTTAAGCATCATGTTGGTGAAATAAAATGTGAGGAATATTTGGAATAA

;
end;
